# Supplementary material for: Changes in the innate immune response to SARS-CoV-2 with advancing age in humans
Source: Immun Ageing. 2024 Mar 21;21:21. doi: 10.1186/s12979-024-00426-3 (PMC10956333; doi:10.1186/s12979-024-00426-3)
Supplement: Supplementary file 1 — Supplementary Material 1 [file 12979_2024_426_MOESM1_ESM.xlsx]

## Sheet: ST1
	Table ST1: Description of samples used for RNA-sequencing
	sample ID	Age	Sex	Disease
	A1	73	F	none
	A2	78	M	none
	A3	73	M	none
	A4	71	F	none
	M1	57	F	none
	M2	52	F	none
	M3	55	M	none
	M4	58	F	none
	M5	63	M	none
	M6	58	F	none
	M7	42	F	none
	M8	55	F	none
	M9	56	M	none
	Y1	33	M	none
	Y2	27	M	none
	Y3	24	F	none
	Y4	37	F	none
			Samles were obtained from ICTS, UC Irvine for sequencing.
		ICTS follows the Red cross critiera for donors.
