# Supplementary material for: Changes in the innate immune response to SARS-CoV-2 with advancing age in humans
Source: Immun Ageing. 2024 Mar 21;21:21. doi: 10.1186/s12979-024-00426-3 (PMC10956333; doi:10.1186/s12979-024-00426-3)
Supplement: Supplementary file 2 — Supplementary Material 2 [file 12979_2024_426_MOESM2_ESM.xlsx]

## Sheet: ST2A
Supplementary Table 2A: 1018 differentially expressed genes in 4 unstimulated aged Vs 4 unstimulated young cases with corrected value p<0.05.
538 downregulated differentially expressed genes in 4 unstimulated aged Vs 4 unstimulated young cases with corrected value p<0.05.
Gene ID	p-value	Corrected p-value	FC ([A] vs [Y])	Log FC ([A] vs [Y])	FC (abs) ([A] vs [Y])	Regulation ([A] vs [Y])	Gene Symbol	Ensembl ID	Aliases	GO Accession	Gene Type	Description	Chromosome	Start	End
64856	1.02314e-06	5.89115e-06	-3.31196	-1.72768	3.31196	down	VWA1	ENSG00000179403	WARP	GO:0005604|GO:0005614|GO:0005615|GO:0030198|GO:0042802|GO:0048266|GO:0070062	protein-coding	von Willebrand factor A domain containing 1	chr1	1434861	1442882
163688	0.000467609	0.00224679	-2.00391	-1.00282	2.00391	down	CALML6	ENSG00000169885	CAGLP	GO:0005509|GO:0005634|GO:0005737	protein-coding	calmodulin like 6	chr1	1914827	1917296
27237	0.00104162	0.00484864	-2.74539	-1.45701	2.74539	down	ARHGEF16	ENSG00000130762	GEF16|NBR	GO:0005085|GO:0005089|GO:0005515|GO:0005829|GO:0005913|GO:0017048|GO:0030165|GO:0030971|GO:0035023|GO:0043065|GO:0051056|GO:0060326|GO:0090004|GO:0090630|GO:0098609|GO:0098641	protein-coding	Rho guanine nucleotide exchange factor 16	chr1	3454426	3481113
55966	0	0	-4.12922	-2.04587	4.12922	down	AJAP1	ENSG00000196581	MOT8|SHREW-1|SHREW1	GO:0005912|GO:0007155|GO:0016021|GO:0016323|GO:0016324	protein-coding	adherens junctions associated protein 1	chr1	4654732	4792534
10911	0	0	-2.0009	-1.00065	2.0009	down	UTS2	ENSG00000049247	PRO1068|U-II|UCN2|UII	GO:0001666|GO:0003105|GO:0005102|GO:0005179|GO:0005576|GO:0005615|GO:0005623|GO:0006936|GO:0007204|GO:0007268|GO:0008217|GO:0010459|GO:0010460|GO:0010763|GO:0010841|GO:0032224|GO:0032967|GO:0033574|GO:0035811|GO:0035814|GO:0042493|GO:0045597|GO:0045766|GO:0045776|GO:0045777|GO:0045909|GO:0046005|GO:0046676|GO:0048146	protein-coding	urotensin 2	chr1	7843083	7853512
102724552	0.000104097	0.000526873	-2.28717	-1.19356	2.28717	down	LOC102724552				ncRNA	uncharacterized LOC102724552	chr1	8424645	8434838
765	1.46283e-12	1.08709e-11	-2.07274	-1.05154	2.07274	down	CA6	ENSG00000131686	CA-VI|GUSTIN	GO:0001580|GO:0004089|GO:0005576|GO:0005615|GO:0005829|GO:0006730|GO:0008270|GO:0015701|GO:0070062	protein-coding	carbonic anhydrase 6	chr1	8945867	8975092
57540	4.23934e-05	0.000220497	-3.20527	-1.68044	3.20527	down	DISP3	ENSG00000204624	PTCHD2	GO:0003674|GO:0005737|GO:0005783|GO:0005789|GO:0007224|GO:0008203|GO:0016021|GO:0030659|GO:0031965|GO:0032368|GO:0042632|GO:0045665|GO:0045834|GO:2000179	protein-coding	dispatched RND transporter family member 3	chr1	11479166	11537584
107984921	0	0	-2.06279	-1.04459	2.06279	down	LINC01772	ENSG00000226029			ncRNA	long intergenic non-protein coding RNA 1772	chr1	16460948	16468481
100421279	6.77482e-10	4.53181e-09	-2.1177	-1.0825	2.1177	down	LOC100421279				pseudo	phosphodiesterase 4D interacting protein pseudogene	chr1	16855407	16859284
249	0	0	-2.91766	-1.54481	2.91766	down	ALPL	ENSG00000162551	AP-TNAP|APTNAP|HOPS|TNAP|TNSALP	GO:0001501|GO:0001649|GO:0001958|GO:0003006|GO:0004035|GO:0005515|GO:0005578|GO:0005615|GO:0005886|GO:0016020|GO:0016021|GO:0016311|GO:0016462|GO:0031225|GO:0032496|GO:0033280|GO:0046677|GO:0046872|GO:0051384|GO:0065010|GO:0070062|GO:0071407|GO:0071529	protein-coding	alkaline phosphatase, liver/bone/kidney	chr1	21509372	21578412
54361	0.000463449	0.0022276	-2.11502	-1.08067	2.11502	down	WNT4	ENSG00000162552	SERKAL|WNT-4	GO:0001658|GO:0001822|GO:0001837|GO:0001838|GO:0001889|GO:0003714|GO:0005109|GO:0005576|GO:0005578|GO:0005615|GO:0005737|GO:0005788|GO:0005796|GO:0005886|GO:0006702|GO:0008584|GO:0008585|GO:0009267|GO:0009986|GO:0010629|GO:0010894|GO:0016055|GO:0022407|GO:0030182|GO:0030237|GO:0030325|GO:0030336|GO:0030501|GO:0030666|GO:0032349|GO:0032967|GO:0033080|GO:0038030|GO:0040037|GO:0043547|GO:0045165|GO:…	protein-coding	Wnt family member 4	chr1	22117305	22143969
2517	0	0	-2.16988	-1.11762	2.16988	down	FUCA1	ENSG00000179163	FUCA	GO:0004560|GO:0005737|GO:0006004|GO:0006027|GO:0016139|GO:0043202|GO:0070062	protein-coding	fucosidase, alpha-L- 1, tissue	chr1	23845077	23868294
100506985	5.27668e-08	3.24433e-07	-2.69708	-1.4314	2.69708	down	LOC100506985				ncRNA	uncharacterized LOC100506985	chr1	24538802	24556024
2701	0.00033066	0.0016064	-3.15343	-1.65692	3.15343	down	GJA4	ENSG00000187513	CX37	GO:0001568|GO:0003158|GO:0005515|GO:0005887|GO:0005921|GO:0005922|GO:0006810|GO:0006816|GO:0007043|GO:0007267|GO:0048265	protein-coding	gap junction protein alpha 4	chr1	34792998	34795747
105378656	0.00378671	0.0166863	-2.09726	-1.0685	2.09726	down	LINC01685				ncRNA	long intergenic non-protein coding RNA 1685	chr1	38474875	38496034
105378668	1.10418e-05	5.9787e-05	-2.47468	-1.30724	2.47468	down	LOC105378668	ENSG00000236546			ncRNA	uncharacterized LOC105378668	chr1	39897745	39899098
105378672	9.62022e-05	0.000488385	-2.68732	-1.42617	2.68732	down	LOC105378672				ncRNA	uncharacterized LOC105378672	chr1	40493157	40508661
126661	0	0	-2.03532	-1.02525	2.03532	down	CCDC163	ENSG00000280670	C1orf231|CCDC163P		pseudo	coiled-coil domain containing 163	chr1	45493866	45500079
101929651	0.000538836	0.0025741	-2.78371	-1.47701	2.78371	down	LINC01398	ENSG00000224863			ncRNA	long intergenic non-protein coding RNA 1398	chr1	46446673	46451281
1733	9.26126e-05	0.000470872	-3.0051	-1.58741	3.0051	down	DIO1	ENSG00000211452	5DI|TXDI1	GO:0004800|GO:0005789|GO:0005886|GO:0006590|GO:0008430|GO:0016021|GO:0042446|GO:0055114	protein-coding	iodothyronine deiodinase 1	chr1	53891239	53911086
1573	5.53112e-05	0.00028556	-2.69747	-1.43161	2.69747	down	CYP2J2	ENSG00000134716	CPJ2|CYPIIJ2	GO:0004497|GO:0005506|GO:0005789|GO:0006690|GO:0006805|GO:0008016|GO:0008392|GO:0008395|GO:0008404|GO:0008405|GO:0019373|GO:0020037|GO:0031090|GO:0043651|GO:0055114|GO:0070062|GO:0070330|GO:0071614	protein-coding	cytochrome P450 family 2 subfamily J member 2	chr1	59893308	59926790
57685	0	0	-4.65899	-2.22002	4.65899	down	CACHD1	ENSG00000158966		GO:0006816|GO:0016021	protein-coding	cache domain containing 1	chr1	64470792	64693058
149233	4.44089e-15	3.61611e-14	-2.11022	-1.0774	2.11022	down	IL23R	ENSG00000162594		GO:0001916|GO:0002230|GO:0002827|GO:0005143|GO:0005515|GO:0005886|GO:0006954|GO:0010535|GO:0032496|GO:0032693|GO:0032725|GO:0032729|GO:0032735|GO:0032740|GO:0032819|GO:0034341|GO:0038155|GO:0042019|GO:0042020|GO:0042102|GO:0042104|GO:0042510|GO:0042517|GO:0042520|GO:0042523|GO:0043235|GO:0043382|GO:0045672|GO:0050829|GO:0051135|GO:0072536|GO:2000318|GO:2000330	protein-coding	interleukin 23 receptor	chr1	67166400	67259979
127255	0	0	-2.36153	-1.23972	2.36153	down	LRRIQ3	ENSG00000162620	LRRC44	GO:0005515	protein-coding	leucine rich repeats and IQ motif containing 3	chr1	74026015	74198187
127254	6.30319e-10	4.21895e-09	-2.64099	-1.40108	2.64099	down	ERICH3	ENSG00000178965	C1orf173		protein-coding	glutamate rich 3	chr1	74568111	74673738
204962	0	0	-6.96735	-2.80061	6.96735	down	SLC44A5	ENSG00000137968	CTL5	GO:0005886|GO:0006656|GO:0015220|GO:0015871|GO:0016021|GO:0055085	protein-coding	solute carrier family 44 member 5	chr1	75202131	75724011
54810	0.00325624	0.0144481	-2.48322	-1.31221	2.48322	down	GIPC2	ENSG00000137960	SEMCAP-2|SEMCAP2	GO:0003674|GO:0005515|GO:0005737|GO:0008150|GO:0070062	protein-coding	GIPC PDZ domain containing family member 2	chr1	77979542	78138449
105378872	0	0	-4.88954	-2.2897	4.88954	down	LINC01709				ncRNA	long intergenic non-protein coding RNA 1709	chr1	101639548	101787572
100873946	0.0013412	0.00618332	-2.52396	-1.33569	2.52396	down	VAV3-AS1	ENSG00000230489			ncRNA	VAV3 antisense RNA 1	chr1	107964443	107994607
128344	0.00165647	0.00757066	-2.65257	-1.40739	2.65257	down	PIFO	ENSG00000173947	C1orf88|pitchfork	GO:0005515|GO:0005634|GO:0005802|GO:0017137|GO:0019894|GO:0019901|GO:0030030|GO:0031344|GO:0031410|GO:0033674|GO:0036064|GO:0043015|GO:0048487	protein-coding	primary cilia formation	chr1	111346288	111353013
83998	0	0	-8.88183	-3.15086	8.88183	down	REG4	ENSG00000134193	GISP|REG-IV|RELP	GO:0005509|GO:0005576|GO:0005737|GO:0008201|GO:2001065	protein-coding	regenerating family member 4	chr1	119794018	119811660
284561	0.000178669	0.000888116	-2.89035	-1.53124	2.89035	down	LOC284561				ncRNA	uncharacterized LOC284561	chr1	148295180	148297556
101927988	2.73023e-07	1.61824e-06	-2.91619	-1.54409	2.91619	down	LINC01527	ENSG00000224308	lnc-SPRR2D-1		ncRNA	long intergenic non-protein coding RNA 1527	chr1	152930040	152949210
1141	2.85618e-05	0.000150474	-2.55713	-1.35453	2.55713	down	CHRNB2	ENSG00000160716	EFNL3|nAChRB2	GO:0001508|GO:0001661|GO:0001666|GO:0005515|GO:0005886|GO:0005892|GO:0006811|GO:0006816|GO:0006939|GO:0007165|GO:0007271|GO:0007274|GO:0007601|GO:0007605|GO:0007612|GO:0007613|GO:0007626|GO:0008144|GO:0008306|GO:0008542|GO:0009897|GO:0014059|GO:0015276|GO:0015464|GO:0016021|GO:0019233|GO:0021562|GO:0021631|GO:0021771|GO:0021952|GO:0030054|GO:0030890|GO:0032225|GO:0032226|GO:0033603|GO:0035094|GO:…	protein-coding	cholinergic receptor nicotinic beta 2 subunit	chr1	154567781	154580026
1942	0	0	-3.22474	-1.68918	3.22474	down	EFNA1	ENSG00000169242	B61|ECKLG|EFL1|EPLG1|LERK-1|LERK1|TNFAIP4	GO:0000122|GO:0000165|GO:0000187|GO:0001525|GO:0003180|GO:0003183|GO:0003199|GO:0005102|GO:0005515|GO:0005576|GO:0005622|GO:0005886|GO:0005887|GO:0007267|GO:0007411|GO:0010719|GO:0014028|GO:0016477|GO:0033628|GO:0034446|GO:0043535|GO:0045765|GO:0046658|GO:0046875|GO:0048013|GO:0050730|GO:0050731|GO:0050770|GO:0061002|GO:0070062|GO:0070244	protein-coding	ephrin A1	chr1	155127460	155134857
164118	0	0	-2.49327	-1.31804	2.49327	down	TTC24	ENSG00000187862			protein-coding	tetratricopeptide repeat domain 24	chr1	156579727	156586770
654790	5.56152e-06	3.06872e-05	-2.18421	-1.12711	2.18421	down	PCP4L1	ENSG00000248485	IQM1		protein-coding	Purkinje cell protein 4 like 1	chr1	161258727	161285450
102724329	0.000594091	0.00282702	-2.09614	-1.06773	2.09614	down	LOC102724329				ncRNA	uncharacterized LOC102724329	chr1	161765325	161766227
92235	0.000594091	0.00282702	-2.08286	-1.05856	2.08286	down	DUSP27	ENSG00000198842		GO:0006470|GO:0008138	protein-coding	dual specificity phosphatase 27 (putative)	chr1	167094045	167129165
57821	0.000612715	0.00291153	-2.91211	-1.54206	2.91211	down	CCDC181	ENSG00000117477	C1orf114	GO:0005654	protein-coding	coiled-coil domain containing 181	chr1	169394870	169460669
7143	0.000100911	0.000511279	-2.26647	-1.18044	2.26647	down	TNR	ENSG00000116147	TN-R	GO:0005576|GO:0005578|GO:0005634|GO:0005654|GO:0005737|GO:0007155|GO:0007158|GO:0007411|GO:0008306|GO:0009986|GO:0022029|GO:0022408|GO:0030198|GO:0035641|GO:0045121|GO:0048692|GO:0050805|GO:0050808|GO:0050885|GO:0051968|GO:0051971|GO:0060291|GO:0072534	protein-coding	tenascin R	chr1	175315194	175743770
8707	0	0	-2.2762	-1.18663	2.2762	down	B3GALT2	ENSG00000162630	BETA3GALT2|GLCT2|beta3Gal-T2	GO:0000139|GO:0006486|GO:0008499|GO:0009312|GO:0016021|GO:0047275	protein-coding	beta-1,3-galactosyltransferase 2	chr1	193179045	193186654
2848	2.10751e-10	1.4367e-09	-2.17635	-1.12191	2.17635	down	GPR25	ENSG00000170128		GO:0004930|GO:0005515|GO:0005886|GO:0005887|GO:0007186	protein-coding	G protein-coupled receptor 25	chr1	200873038	200874123
10446	0	0	-2.08552	-1.06041	2.08552	down	LRRN2	ENSG00000170382	FIGLER7|GAC1|LRANK1|LRRN5	GO:0004872|GO:0007155|GO:0007165|GO:0007409|GO:0016021	protein-coding	leucine rich repeat neuronal 2	chr1	204617170	204685733
107984109	0.00288467	0.0128662	-2.42788	-1.2797	2.42788	down	LOC107984109				ncRNA	uncharacterized LOC107984109	chr1	207034416	207049635
1380	0	0	-2.11599	-1.08133	2.11599	down	CR2	ENSG00000117322	C3DR|CD21|CR|CVID7|SLEB9	GO:0001618|GO:0001848|GO:0002430|GO:0003677|GO:0004875|GO:0004888|GO:0005886|GO:0006955|GO:0006958|GO:0016021|GO:0030183|GO:0042100|GO:0042803|GO:0043235|GO:0045087|GO:0046718|GO:0070062	protein-coding	complement C3d receptor 2	chr1	207454230	207489895
3290	6.83897e-14	5.34647e-13	-3.25283	-1.70169	3.25283	down	HSD11B1	ENSG00000117594	11-DH|11-beta-HSD1|CORTRD2|HDL|HSD11|HSD11B|HSD11L|SDR26C1	GO:0003845|GO:0005789|GO:0006704|GO:0016020|GO:0016021|GO:0030324|GO:0055114|GO:0070524	protein-coding	hydroxysteroid 11-beta dehydrogenase 1	chr1	209686178	209734950
5629	0.00141216	0.00649321	-2.50863	-1.3269	2.50863	down	PROX1	ENSG00000117707		GO:0000122|GO:0001046|GO:0001078|GO:0001709|GO:0001822|GO:0001889|GO:0001938|GO:0001946|GO:0002088|GO:0002194|GO:0003677|GO:0003700|GO:0003705|GO:0003714|GO:0005515|GO:0005634|GO:0005737|GO:0006351|GO:0007420|GO:0007623|GO:0008284|GO:0008285|GO:0010468|GO:0010595|GO:0016922|GO:0021516|GO:0021542|GO:0021707|GO:0021915|GO:0030182|GO:0030240|GO:0030324|GO:0030910|GO:0031016|GO:0031667|GO:0042752|GO:…	protein-coding	prospero homeobox 1	chr1	213983181	214041502
57165	0	0	-2.88851	-1.53033	2.88851	down	GJC2	ENSG00000198835	CX46.6|Cx47|GJA12|HLD2|LMPH1C|PMLDAR|SPG44	GO:0005243|GO:0005922|GO:0007267|GO:0009636|GO:0016021|GO:0043209|GO:0055085	protein-coding	gap junction protein gamma 2	chr1	228149852	228159826
148641	0	0	-2.89364	-1.53289	2.89364	down	SLC35F3	ENSG00000183780		GO:0015888|GO:0016021	protein-coding	solute carrier family 35 member F3	chr1	233904933	234324516
200150	7.07845e-06	3.88345e-05	-3.03363	-1.60105	3.03363	down	PLD5	ENSG00000180287	PLDC	GO:0003824|GO:0016021	protein-coding	phospholipase D family member 5	chr1	242082986	242524696
200159	0.000216148	0.00106615	-3.25618	-1.70318	3.25618	down	C1orf100	ENSG00000173728			protein-coding	chromosome 1 open reading frame 100	chr1	244352635	244389663
54221	0.000279385	0.00136605	-3.11752	-1.6404	3.11752	down	SNTG2	ENSG00000172554	G2SYN|SYN5	GO:0003779|GO:0005198|GO:0005737|GO:0005856|GO:0007417|GO:0016013|GO:0030165|GO:0042383|GO:0097109	protein-coding	syntrophin gamma 2	chr2	950868	1367613
7837	0	0	-3.80495	-1.92788	3.80495	down	PXDN	ENSG00000130508	COPOA|D2S448|D2S448E|MG50|PRG2|PXN|VPO	GO:0001960|GO:0004601|GO:0005152|GO:0005201|GO:0005578|GO:0005615|GO:0005783|GO:0006955|GO:0006979|GO:0020037|GO:0030198|GO:0031012|GO:0042744|GO:0046872|GO:0055114|GO:0070062|GO:0098869	protein-coding	peroxidasin	chr2	1631887	1744852
400941	0.00224593	0.0101238	-2.64304	-1.4022	2.64304	down	LINC00487	ENSG00000205837			ncRNA	long intergenic non-protein coding RNA 487	chr2	6728177	6770311
3398	0	0	-9.75026	-3.28544	9.75026	down	ID2	ENSG00000115738	GIG8|ID2A|ID2H|bHLHb26	GO:0000122|GO:0001656|GO:0001779|GO:0001966|GO:0003149|GO:0003166|GO:0005515|GO:0005634|GO:0005654|GO:0005737|GO:0005813|GO:0005829|GO:0006351|GO:0007275|GO:0008344|GO:0010628|GO:0010629|GO:0014003|GO:0019216|GO:0021772|GO:0032922|GO:0033598|GO:0042752|GO:0043153|GO:0043234|GO:0043353|GO:0043392|GO:0043433|GO:0044325|GO:0045475|GO:0045578|GO:0045600|GO:0045648|GO:0045651|GO:0045665|GO:0045668|GO:…	protein-coding	inhibitor of DNA binding 2, HLH protein	chr2	8681983	8684451
400945	0.00173926	0.00792951	-2.6734	-1.41868	2.6734	down	LINC01376	ENSG00000236204			ncRNA	long intergenic non-protein coding RNA 1376	chr2	18986451	19026971
400946	0	0	-2.08075	-1.0571	2.08075	down	LINC00954	ENSG00000228784			ncRNA	long intergenic non-protein coding RNA 954	chr2	19868860	19885047
238	7.95312e-07	4.60544e-06	-4.29994	-2.10432	4.29994	down	ALK	ENSG00000171094	CD246|NBLST3	GO:0000187|GO:0004704|GO:0004713|GO:0004714|GO:0005515|GO:0005524|GO:0005622|GO:0005887|GO:0007165|GO:0007169|GO:0008283|GO:0016310|GO:0018108|GO:0021766|GO:0030534|GO:0036269|GO:0038061|GO:0042127|GO:0042802|GO:0042981|GO:0043234|GO:0046777|GO:0048666|GO:0051092|GO:0060159|GO:0070062|GO:0090648	protein-coding	anaplastic lymphoma receptor tyrosine kinase	chr2	29192774	29921566
285043	2.70895e-05	0.000143081	-2.07694	-1.05446	2.07694	down	LOC285043				ncRNA	uncharacterized LOC285043	chr2	30346659	30352431
105374454	0.0079676	0.0338306	-2.16941	-1.1173	2.16941	down	LOC105374454				ncRNA	uncharacterized LOC105374454	chr2	33555047	33563547
102723854	1.05249e-13	8.16048e-13	-2.45265	-1.29434	2.45265	down	LINC01819	ENSG00000231826			ncRNA	long intergenic non-protein coding RNA 1819	chr2	43027853	43039547
10936	0	0	-3.34598	-1.74243	3.34598	down	GPR75	ENSG00000119737	GPRchr2|WI31133	GO:0004930|GO:0005887|GO:0007166|GO:0007186|GO:0016493|GO:0070098|GO:1901214	protein-coding	G protein-coupled receptor 75	chr2	53852913	53859989
339804	0	0	-2.64551	-1.40355	2.64551	down	C2orf74	ENSG00000237651		GO:0016021	protein-coding	chromosome 2 open reading frame 74	chr2	61145068	61164829
729209	2.12976e-07	1.27031e-06	-2.2322	-1.15847	2.2322	down	RPSAP26		RPSA_3_227		pseudo	ribosomal protein SA pseudogene 26	chr2	62135845	62146926
105374771	0.00936413	0.0394122	-2.27553	-1.1862	2.27553	down	LOC105374771				ncRNA	uncharacterized LOC105374771	chr2	64395220	64453798
101927438	0.000203872	0.00100827	-2.68212	-1.42338	2.68212	down	LINC01800	ENSG00000234572			ncRNA	long intergenic non-protein coding RNA 1800	chr2	64846130	64863626
102724233	8.88178e-16	7.38065e-15	-2.90307	-1.53758	2.90307	down	LOC102724233				ncRNA	uncharacterized LOC102724233	chr2	65030727	65053017
119	0	0	-2.32591	-1.21779	2.32591	down	ADD2	ENSG00000075340	ADDB	GO:0003779|GO:0005198|GO:0005516|GO:0005829|GO:0005886|GO:0006461|GO:0008290|GO:0014069|GO:0030036|GO:0030097|GO:0030507|GO:0031410|GO:0032092|GO:0042803|GO:0046982|GO:0051015|GO:0051016|GO:0051017|GO:0055085	protein-coding	adducin 2	chr2	70607618	70768225
102724515	0	0	-28.5597	-4.83591	28.5597	down	LINC01291	ENSG00000204792			ncRNA	long intergenic non-protein coding RNA 1291	chr2	74918148	74938418
1768	1.72571e-05	9.228e-05	-2.35539	-1.23596	2.35539	down	DNAH6	ENSG00000115423	DNHL1|Dnahc6|HL-2|HL2	GO:0001539|GO:0003777|GO:0005524|GO:0005737|GO:0005858|GO:0005874|GO:0007018|GO:0016887	protein-coding	dynein axonemal heavy chain 6	chr2	84516455	84819589
65055	0.000440738	0.00212204	-2.75567	-1.46241	2.75567	down	REEP1	ENSG00000068615	C2orf23|HMN5B|SPG31|Yip2a	GO:0005515|GO:0005737|GO:0005783|GO:0005789|GO:0008017|GO:0016020|GO:0016021|GO:0031849|GO:0031966|GO:0032386|GO:0051205|GO:0071782|GO:0071786	protein-coding	receptor accessory protein 1	chr2	86213993	86338083
28915	0.00844745	0.0357384	-2.05876	-1.04178	2.05876	down	IGKV3-7		IGKV37|L10|L10a|Vh		other	immunoglobulin kappa variable 3-7 (non-functional)	chr2	88978468	88979081
28916	9.64652e-05	0.000489628	-2.41297	-1.27081	2.41297	down	IGKV2-40		IGKV240|O11|O11a	GO:0003823|GO:0004252|GO:0005576|GO:0005886|GO:0006508|GO:0006898|GO:0006955|GO:0006956|GO:0006958|GO:0038095|GO:0038096|GO:0050776|GO:0070062|GO:0072562	other	immunoglobulin kappa variable 2-40	chr2	89330110	89330429
100506076	0	0	-2.24404	-1.1661	2.24404	down	LOC100506076				ncRNA	uncharacterized LOC100506076	chr2	97281904	97291780
4862	0	0	-2.46205	-1.29986	2.46205	down	NPAS2	ENSG00000170485	MOP4|PASD4|bHLHe9	GO:0001047|GO:0003677|GO:0003700|GO:0005515|GO:0005634|GO:0005654|GO:0005667|GO:0005829|GO:0006351|GO:0006974|GO:0007417|GO:0007623|GO:0032922|GO:0045739|GO:0045893|GO:0045944|GO:0046872|GO:0046983|GO:0051775|GO:0051879|GO:0060548|GO:2001020	protein-coding	neuronal PAS domain protein 2	chr2	100820152	100996829
100287216	0.00253354	0.0113622	-2.04693	-1.03346	2.04693	down	SH3RF3-AS1				ncRNA	SH3RF3 antisense RNA 1	chr2	109127327	109128930
50649	0	0	-2.55714	-1.35453	2.55714	down	ARHGEF4	ENSG00000136002	ASEF|ASEF1|GEF4|STM6	GO:0005085|GO:0005089|GO:0005515|GO:0005829|GO:0019904|GO:0030032|GO:0030676|GO:0032587|GO:0035023|GO:0035556|GO:0043065|GO:0043547|GO:0046847|GO:0051056	protein-coding	Rho guanine nucleotide exchange factor 4	chr2	130836916	131047263
408029	0	0	-4.39525	-2.13594	4.39525	down	C2orf27B				protein-coding	chromosome 2 open reading frame 27B	chr2	131794961	131801661
3938	0.00201368	0.0091166	-2.23584	-1.16082	2.23584	down	LCT	ENSG00000115850	LAC|LPH|LPH1	GO:0000016|GO:0005886|GO:0005887|GO:0005975|GO:0008422|GO:0016020|GO:0016324|GO:0017042|GO:0044245|GO:1901657	protein-coding	lactase	chr2	135787840	135837180
80731	3.38287e-06	1.89121e-05	-3.18281	-1.6703	3.18281	down	THSD7B	ENSG00000144229		GO:0016021	protein-coding	thrombospondin type 1 domain containing 7B	chr2	136765545	137677717
57282	0	0	-2.96037	-1.56578	2.96037	down	SLC4A10	ENSG00000144290	NBCn2|NCBE	GO:0005452|GO:0005886|GO:0005887|GO:0006814|GO:0006821|GO:0007399|GO:0008509|GO:0009416|GO:0009791|GO:0015293|GO:0015301|GO:0015701|GO:0016021|GO:0016323|GO:0021860|GO:0035264|GO:0035641|GO:0043025|GO:0048854|GO:0051453|GO:0097440|GO:0097441|GO:0097442|GO:0098656|GO:1902600	protein-coding	solute carrier family 4 member 10	chr2	161424332	161985282
151258	1.54705e-07	9.29955e-07	-3.71385	-1.89292	3.71385	down	SLC38A11	ENSG00000169507	AVT2	GO:0003333|GO:0005783|GO:0006814|GO:0015171|GO:0016021	protein-coding	solute carrier family 38 member 11	chr2	164896186	164955525
6328	0	0	-2.20274	-1.1393	2.20274	down	SCN3A	ENSG00000153253	NAC3|Nav1.3	GO:0001518|GO:0005248|GO:0005737|GO:0005886|GO:0006814|GO:0019228|GO:0034765|GO:0035725|GO:0060078|GO:0086010	protein-coding	sodium voltage-gated channel alpha subunit 3	chr2	165087522	165204067
100861402	0	0	-4.5518	-2.18644	4.5518	down	CERS6-AS1	ENSG00000227617			ncRNA	CERS6 antisense RNA 1	chr2	168771953	168786961
151230	2.63789e-13	2.01511e-12	-2.31922	-1.21364	2.31922	down	KLHL23	ENSG00000213160	DITHP	GO:0004842|GO:0005515|GO:0016567|GO:0031463	protein-coding	kelch like family member 23	chr2	169733846	169776989
105373774	2.01692e-07	1.20514e-06	-4.13798	-2.04893	4.13798	down	LOC105373774				ncRNA	uncharacterized LOC105373774	chr2	183214319	183215400
105376748	0.0100532	0.0421673	-2.13094	-1.09149	2.13094	down	LOC105376748				ncRNA	uncharacterized LOC105376748	chr2	190534855	190568102
105373813	0.00795036	0.0337654	-2.03153	-1.02256	2.03153	down	LOC105373813				ncRNA	uncharacterized LOC105373813	chr2	191846539	192044525
107985970	0.0012429	0.00574973	-2.81525	-1.49326	2.81525	down	LINC01825				ncRNA	long intergenic non-protein coding RNA 1825	chr2	195533035	195538681
101927596	0	0	-2.03957	-1.02826	2.03957	down	LOC101927596	ENSG00000231621			ncRNA	uncharacterized LOC101927596	chr2	197197991	197199273
101927687	0.000224969	0.00110783	-3.06981	-1.61815	3.06981	down	LOC101927687				ncRNA	uncharacterized LOC101927687	chr2	199867396	199911159
729224	0.000442108	0.00212806	-2.01441	-1.01036	2.01441	down	LOC729224				ncRNA	uncharacterized LOC729224	chr2	202113626	202117058
105373884	0.00289477	0.0129046	-2.93144	-1.55161	2.93144	down	LOC105373884				ncRNA	uncharacterized LOC105373884	chr2	219388496	219403633
3667	0	0	-2.00377	-1.00272	2.00377	down	IRS1	ENSG00000169047	HIRS-1	GO:0000165|GO:0004871|GO:0005068|GO:0005080|GO:0005088|GO:0005158|GO:0005159|GO:0005515|GO:0005634|GO:0005737|GO:0005829|GO:0005886|GO:0005899|GO:0005901|GO:0007165|GO:0008284|GO:0008286|GO:0010907|GO:0014065|GO:0014066|GO:0016303|GO:0032000|GO:0032868|GO:0032869|GO:0036092|GO:0042169|GO:0042593|GO:0043231|GO:0043434|GO:0043547|GO:0043548|GO:0043552|GO:0045725|GO:0046326|GO:0046627|GO:0046628|GO:…	protein-coding	insulin receptor substrate 1	chr2	226731317	226799759
80303	3.9968e-15	3.26189e-14	-2.62586	-1.39279	2.62586	down	EFHD1	ENSG00000115468	MST133|MSTP133|PP3051|SWS2	GO:0005509|GO:0005743|GO:0031175|GO:0070062	protein-coding	EF-hand domain family member D1	chr2	232606057	232682781
105373934	7.686e-05	0.000392597	-2.21073	-1.14453	2.21073	down	LINC01891				ncRNA	long intergenic non-protein coding RNA 1891	chr2	234444590	234454595
79781	3.92028e-08	2.42699e-07	-4.79217	-2.26068	4.79217	down	IQCA1	ENSG00000132321	4930465P12Rik|DRC11|IQCA	GO:0005524	protein-coding	IQ motif containing with AAA domain 1	chr2	236324147	236507542
107985787	0.00239482	0.0107715	-2.05577	-1.03968	2.05577	down	LOC107985787				ncRNA	uncharacterized LOC107985787	chr2	241010045	241010744
100874032	6.00674e-05	0.000309434	-2.70344	-1.4348	2.70344	down	PRRT3-AS1	ENSG00000230082			ncRNA	PRRT3 antisense RNA 1	chr3	9947404	9954787
100129480	0.000550112	0.00262587	-2.97352	-1.57217	2.97352	down	MKRN2OS	ENSG00000225526	C3orf83|MKRN2-AS1		protein-coding	MKRN2 opposite strand	chr3	12514934	12561059
23066	0	0	-2.25161	-1.17096	2.25161	down	CAND2	ENSG00000144712	TIP120B|Tp120b	GO:0005515|GO:0005622|GO:0005634|GO:0006351|GO:0010265|GO:0016567|GO:0017025|GO:0045893	protein-coding	cullin associated and neddylation dissociated 2 (putative)	chr3	12796472	12871916
2199	0	0	-4.34801	-2.12035	4.34801	down	FBLN2	ENSG00000163520		GO:0005201|GO:0005509|GO:0005576|GO:0005578|GO:0005615|GO:0010811|GO:0031012|GO:0050840|GO:0070062|GO:1903561	protein-coding	fibulin 2	chr3	13549131	13638422
80852	0.00475212	0.0207435	-2.81136	-1.49127	2.81136	down	GRIP2	ENSG00000144596		GO:0005829|GO:0005886|GO:0030159	protein-coding	glutamate receptor interacting protein 2	chr3	14489111	14542081
27303	0.00241107	0.0108391	-2.19712	-1.13561	2.19712	down	RBMS3	ENSG00000144642		GO:0000166|GO:0003730|GO:0005737|GO:0045727	protein-coding	RNA binding motif single stranded interacting protein 3	chr3	29280982	30010391
6331	0.00289495	0.0129046	-2.51953	-1.33316	2.51953	down	SCN5A	ENSG00000183873	CDCD2|CMD1E|CMPD2|HB1|HB2|HBBD|HH1|ICCD|IVF|LQT3|Nav1.5|PFHB1|SSS1|VF1	GO:0001518|GO:0002027|GO:0003231|GO:0003360|GO:0005248|GO:0005515|GO:0005516|GO:0005622|GO:0005783|GO:0005886|GO:0005901|GO:0006814|GO:0009986|GO:0010765|GO:0014704|GO:0014894|GO:0016021|GO:0016328|GO:0017080|GO:0017134|GO:0019228|GO:0019899|GO:0019901|GO:0019904|GO:0021537|GO:0021549|GO:0030018|GO:0030315|GO:0030506|GO:0031625|GO:0035725|GO:0042383|GO:0042475|GO:0044325|GO:0045760|GO:0050679|GO:…	protein-coding	sodium voltage-gated channel alpha subunit 5	chr3	38548057	38649673
259236	1.28786e-14	1.03505e-13	-5.84282	-2.54667	5.84282	down	TMIE	ENSG00000181585	DFNB6	GO:0007605|GO:0016021|GO:0042472	protein-coding	transmembrane inner ear	chr3	46701333	46710886
339906	0.000283923	0.00138711	-2.16469	-1.11416	2.16469	down	PRSS42	ENSG00000178055	TESSP2	GO:0004252|GO:0005576|GO:0005737|GO:0006508|GO:0007281|GO:0007283|GO:0046658	protein-coding	protease, serine 42	chr3	46829542	46834095
3373	2.33252e-08	1.45946e-07	-2.50693	-1.32592	2.50693	down	HYAL1	ENSG00000114378	HYAL-1|LUCA1|MPS9|NAT6	GO:0000302|GO:0001618|GO:0004415|GO:0005615|GO:0005737|GO:0005764|GO:0005975|GO:0006954|GO:0008134|GO:0009615|GO:0010634|GO:0030207|GO:0030212|GO:0030213|GO:0030214|GO:0030307|GO:0030308|GO:0031410|GO:0036117|GO:0036120|GO:0043202|GO:0044344|GO:0045766|GO:0045785|GO:0045927|GO:0046677|GO:0050501|GO:0050679|GO:0051216|GO:0060272|GO:0070062|GO:0071347|GO:0071356|GO:0071467|GO:0071493|GO:1900106	protein-coding	hyaluronoglucosaminidase 1	chr3	50299889	50312381
6091	0	0	-3.53504	-1.82173	3.53504	down	ROBO1	ENSG00000169855	DUTT1|SAX3	GO:0002042|GO:0005515|GO:0005737|GO:0005886|GO:0005887|GO:0006919|GO:0007155|GO:0007156|GO:0007399|GO:0007411|GO:0007507|GO:0008046|GO:0009986|GO:0016199|GO:0021836|GO:0030275|GO:0030336|GO:0030424|GO:0033600|GO:0035025|GO:0035385|GO:0042802|GO:0050772|GO:0050925|GO:0070100	protein-coding	roundabout guidance receptor 1	chr3	78597240	79767815
22989	1.03465e-05	5.61179e-05	-3.61958	-1.85582	3.61958	down	MYH15	ENSG00000144821		GO:0002074|GO:0003774|GO:0003779|GO:0005516|GO:0005524|GO:0030016|GO:0032982	protein-coding	myosin heavy chain 15	chr3	108380369	108529322
677779	0.000196279	0.000972242	-2.48777	-1.31485	2.48777	down	LINC00488	ENSG00000214381	C3orf66		ncRNA	long intergenic non-protein coding RNA 488	chr3	109178165	109185257
101929717	4.90698e-06	2.71703e-05	-3.52734	-1.81858	3.52734	down	LINC02044	ENSG00000243795			ncRNA	long intergenic non-protein coding RNA 2044	chr3	113142350	113167819
28999	1.46459e-07	8.81864e-07	-5.27631	-2.39953	5.27631	down	KLF15	ENSG00000163884	KKLF	GO:0001077|GO:0005515|GO:0005634|GO:0006366|GO:0010001|GO:0014898|GO:0015758|GO:0044212|GO:0045944|GO:0046872|GO:0072112|GO:1901653|GO:2000757	protein-coding	Kruppel like factor 15	chr3	126288867	126357442
114112	7.43452e-11	5.1696e-10	-2.64834	-1.40509	2.64834	down	TXNRD3	ENSG00000197763	TGR|TR2|TRXR3	GO:0000305|GO:0004791|GO:0005634|GO:0005739|GO:0005783|GO:0007275|GO:0007283|GO:0009055|GO:0015035|GO:0030154|GO:0045454|GO:0050660|GO:0055114|GO:0098869	protein-coding	thioredoxin reductase 3	chr3	126607052	126655155
6010	0.0012431	0.00574973	-2.08286	-1.05856	2.08286	down	RHO	ENSG00000163914	CSNBAD1|OPN2|RP4	GO:0000139|GO:0001523|GO:0001750|GO:0001917|GO:0004930|GO:0005515|GO:0005794|GO:0005886|GO:0005887|GO:0005911|GO:0006468|GO:0007186|GO:0007601|GO:0007603|GO:0008020|GO:0016038|GO:0016056|GO:0018298|GO:0022400|GO:0030660|GO:0042622|GO:0045494|GO:0046872|GO:0060041|GO:0060170|GO:0060342|GO:0097381	protein-coding	rhodopsin	chr3	129528640	129535169
105374105	2.38954e-10	1.62629e-09	-3.27406	-1.71108	3.27406	down	LINC02014				ncRNA	long intergenic non-protein coding RNA 2014	chr3	130089433	130094304
100873945	0.000439581	0.00211665	-2.40163	-1.26401	2.40163	down	HLTF-AS1	ENSG00000239718			ncRNA	HLTF antisense RNA 1	chr3	149086332	149102823
730091	0	0	-2.13679	-1.09544	2.13679	down	LINC00886	ENSG00000240875			ncRNA	long intergenic non-protein coding RNA 886	chr3	156747346	156817062
3592	1.81808e-09	1.19274e-08	-2.56959	-1.36154	2.56959	down	IL12A	ENSG00000168811	CLMF|IL-12A|NFSK|NKSF1|P35	GO:0001916|GO:0002860|GO:0005125|GO:0005143|GO:0005515|GO:0005576|GO:0005615|GO:0005737|GO:0006955|GO:0007050|GO:0008083|GO:0009615|GO:0010224|GO:0016477|GO:0032496|GO:0032700|GO:0032729|GO:0032816|GO:0032946|GO:0034393|GO:0042102|GO:0042163|GO:0042520|GO:0042832|GO:0043514|GO:0045513|GO:0045582|GO:0045785|GO:0045954|GO:0046982|GO:0048662|GO:0050671|GO:0050830|GO:0051135|GO:0071222|GO:0097191|GO:…	protein-coding	interleukin 12A	chr3	159988750	159996019
2814	0	0	-2.30334	-1.20373	2.30334	down	GP5	ENSG00000178732	CD42d|GPV	GO:0005515|GO:0005886|GO:0005887|GO:0007155|GO:0007409|GO:0007596|GO:0007597|GO:0030168|GO:0070062	protein-coding	glycoprotein V platelet	chr3	194394821	194398354
2261	0.000115696	0.000583826	-2.11308	-1.07935	2.11308	down	FGFR3	ENSG00000068078	ACH|CD333|CEK2|HSFGFR3EX|JTK4	GO:0000165|GO:0001501|GO:0001958|GO:0002062|GO:0003416|GO:0004713|GO:0005007|GO:0005088|GO:0005515|GO:0005524|GO:0005576|GO:0005634|GO:0005783|GO:0005794|GO:0005886|GO:0005887|GO:0005925|GO:0007259|GO:0007267|GO:0008284|GO:0008543|GO:0009986|GO:0010518|GO:0014066|GO:0016303|GO:0017134|GO:0018108|GO:0030133|GO:0030282|GO:0035988|GO:0036092|GO:0042511|GO:0042517|GO:0043410|GO:0043547|GO:0043552|GO:…	protein-coding	fibroblast growth factor receptor 3	chr4	1793307	1808872
285489	9.76996e-15	7.87446e-14	-2.10341	-1.07273	2.10341	down	DOK7	ENSG00000175920	C4orf25|CMS10|CMS1B	GO:0005158|GO:0005886|GO:0008289|GO:0019901|GO:0030054|GO:0045202|GO:0061098	protein-coding	docking protein 7	chr4	3463311	3501473
94031	2.43675e-05	0.000129021	-2.62716	-1.39351	2.62716	down	HTRA3	ENSG00000170801	Prsp|Tasp	GO:0001558|GO:0004175|GO:0004252|GO:0005515|GO:0005520|GO:0005576|GO:0006508|GO:0008236|GO:0030512|GO:0030514	protein-coding	HtrA serine peptidase 3	chr4	8269765	8307111
100287045	0.00242809	0.010912	-2.07354	-1.0521	2.07354	down	FAM90A26		FAM90A26P		pseudo	family with sequence similarity 90, member A26, pseudogene	chr4	9170409	9176730
55584	0.0030372	0.0135085	-2.36481	-1.24172	2.36481	down	CHRNA9	ENSG00000174343	HSA243342|NACHRA9	GO:0005262|GO:0005886|GO:0005887|GO:0005892|GO:0007165|GO:0007204|GO:0007271|GO:0015276|GO:0022848|GO:0030054|GO:0042166|GO:0042472|GO:0045211|GO:0050910|GO:0070588	protein-coding	cholinergic receptor nicotinic alpha 9 subunit	chr4	40335329	40355217
152573	0.00289495	0.0129046	-2.39687	-1.26115	2.39687	down	SHISA3	ENSG00000178343	hShisa3	GO:0005515|GO:0005789|GO:0007275|GO:0016021	protein-coding	shisa family member 3	chr4	42397839	42402487
339977	0.0013412	0.00618332	-2.61277	-1.38558	2.61277	down	LRRC66	ENSG00000188993		GO:0004860|GO:0005737|GO:0006469|GO:0016021|GO:0019221|GO:0046426	protein-coding	leucine rich repeat containing 66	chr4	51993702	52017620
255130	1.98028e-05	0.000105485	-3.45011	-1.78664	3.45011	down	IGFBP7-AS1	ENSG00000245067			ncRNA	IGFBP7 antisense RNA 1	chr4	57109762	57205510
7367	1.93516e-08	1.21451e-07	-5.2261	-2.38574	5.2261	down	UGT2B17	ENSG00000197888	BMND12|UDPGT2B17	GO:0001972|GO:0005789|GO:0008202|GO:0009813|GO:0015020|GO:0016020|GO:0016021|GO:0031090|GO:0043231|GO:0052695|GO:0052696	protein-coding	UDP glucuronosyltransferase family 2 member B17	chr4	68537184	68670618
79799	0.00289964	0.0129244	-2.02326	-1.01668	2.02326	down	UGT2A3	ENSG00000135220		GO:0009813|GO:0015020|GO:0016021|GO:0043231|GO:0052695|GO:0052696	protein-coding	UDP glucuronosyltransferase family 2 member A3	chr4	68928463	68951791
10117	0.007007	0.0299788	-2.07874	-1.05571	2.07874	down	ENAM	ENSG00000132464	ADAI|AI1C|AIH2	GO:0005515|GO:0005578|GO:0022604|GO:0030345|GO:0031214|GO:0036305|GO:0070175|GO:0097186	protein-coding	enamelin	chr4	70628744	70686816
9508	0.000365104	0.00176784	-2.06623	-1.047	2.06623	down	ADAMTS3	ENSG00000156140	ADAMTS-4	GO:0004175|GO:0004222|GO:0005515|GO:0005576|GO:0005578|GO:0005615|GO:0008201|GO:0008270|GO:0010573|GO:0016485|GO:0030199|GO:0030574|GO:0031012|GO:0032964|GO:0070062|GO:1900748	protein-coding	ADAM metallopeptidase with thrombospondin type 1 motif 3	chr4	72280969	72568799
105377283	0	0	-4.10407	-2.03705	4.10407	down	LOC105377283				ncRNA	uncharacterized LOC105377283	chr4	75081702	75084717
4283	0	0	-2.30987	-1.20781	2.30987	down	CXCL9	ENSG00000138755	CMK|Humig|MIG|SCYB9|crg-10	GO:0002690|GO:0005125|GO:0005515|GO:0005576|GO:0005615|GO:0006935|GO:0006952|GO:0006954|GO:0006955|GO:0006968|GO:0007165|GO:0007186|GO:0007267|GO:0008009|GO:0009897|GO:0030816|GO:0032496|GO:0042127|GO:0043950|GO:0045663|GO:0048248|GO:0051281|GO:0051607|GO:0060326|GO:0070098|GO:1901741	protein-coding	C-X-C motif chemokine ligand 9	chr4	76001275	76007488
22915	2.09788e-12	1.55046e-11	-2.07485	-1.05301	2.07485	down	MMRN1	ENSG00000138722	ECM|EMILIN4|GPIa*|MMRN	GO:0002576|GO:0005509|GO:0005515|GO:0005576|GO:0007155|GO:0007596|GO:0031012|GO:0031093	protein-coding	multimerin 1	chr4	89879532	89954629
51176	0	0	-2.0215	-1.01542	2.0215	down	LEF1	ENSG00000138795	LEF-1|TCF10|TCF1ALPHA|TCF7L3	GO:0000122|GO:0000977|GO:0000978|GO:0001077|GO:0001228|GO:0001569|GO:0001649|GO:0001755|GO:0001756|GO:0001837|GO:0002040|GO:0003677|GO:0003682|GO:0003700|GO:0003705|GO:0005515|GO:0005634|GO:0005654|GO:0005667|GO:0005737|GO:0006366|GO:0007223|GO:0008013|GO:0008134|GO:0008284|GO:0008301|GO:0010628|GO:0010718|GO:0016055|GO:0016202|GO:0021542|GO:0021854|GO:0021861|GO:0021873|GO:0021879|GO:0021943|GO:…	protein-coding	lymphoid enhancer binding factor 1	chr4	108047545	108168956
641518	0	0	-2.3234	-1.21624	2.3234	down	LEF1-AS1	ENSG00000232021	LEF1NAT		ncRNA	LEF1 antisense RNA 1	chr4	108167525	108256836
285456	1.56143e-06	8.89641e-06	-3.17684	-1.66759	3.17684	down	RPL34-AS1	ENSG00000234492			ncRNA	RPL34 antisense RNA 1 (head to head)	chr4	108538190	108620460
10692	0.00013569	0.000681272	-2.1849	-1.12757	2.1849	down	RRH	ENSG00000180245		GO:0004930|GO:0005887|GO:0007186|GO:0007601|GO:0007602|GO:0008020|GO:0009584|GO:0018298|GO:0071482	protein-coding	retinal pigment epithelium-derived rhodopsin homolog	chr4	109827994	109844604
11107	4.93635e-05	0.000255688	-2.12987	-1.09076	2.12987	down	PRDM5	ENSG00000138738	BCS2|PFM2	GO:0000122|GO:0000278|GO:0000978|GO:0001078|GO:0005515|GO:0005634|GO:0006351|GO:0008168|GO:0016575|GO:0043565|GO:0044212|GO:0045892|GO:0046872|GO:0051567|GO:0070491	protein-coding	PR/SET domain 5	chr4	120684919	120922870
107986236	0.000432031	0.00208104	-2.55104	-1.35108	2.55104	down	LOC107986236				ncRNA	uncharacterized LOC107986236	chr4	132004810	132124031
101927451	0.000852329	0.00399514	-2.71163	-1.43916	2.71163	down	LOC101927451				ncRNA	uncharacterized LOC101927451	chr4	139413802	139416146
101927490	0.00773317	0.032887	-2.0486	-1.03464	2.0486	down	LOC101927490				ncRNA	uncharacterized LOC101927490	chr4	139618136	139623232
2996	2.32259e-13	1.77879e-12	-2.19283	-1.13279	2.19283	down	GYPE	ENSG00000197465	GPE|MNS|MiIX	GO:0005886|GO:0005887	protein-coding	glycophorin E (MNS blood group)	chr4	143870867	143905563
105377490	0.00636204	0.0273563	-2.67158	-1.4177	2.67158	down	LOC105377490				ncRNA	uncharacterized LOC105377490	chr4	152146385	152225870
102191832	0.000331168	0.00160873	-2.49255	-1.31762	2.49255	down	FBXW7-AS1	ENSG00000270751	DEAR|DEspR		pseudo	FBXW7 antisense RNA 1	chr4	152337655	152338098
391712	0	0	-2.02781	-1.01992	2.02781	down	TRIM61	ENSG00000183439	RNF35	GO:0005622|GO:0008270	protein-coding	tripartite motif containing 61	chr4	164954446	164977668
2823	0	0	-2.96613	-1.56858	2.96613	down	GPM6A	ENSG00000150625	GPM6|M6A	GO:0001764|GO:0003407|GO:0005262|GO:0005515|GO:0005886|GO:0007416|GO:0016021|GO:0030175|GO:0043005|GO:0043025|GO:0043197|GO:0044295|GO:0048812|GO:0048863|GO:0051491|GO:0070062|GO:0070588|GO:1903561	protein-coding	glycoprotein M6A	chr4	175632934	176002664
105377586	0.00179868	0.00818936	-2.06961	-1.04936	2.06961	down	LVCAT8	ENSG00000254233			ncRNA	liver cancer-associated transcript 8	chr4	184584093	184625030
25854	0	0	-3.14406	-1.65263	3.14406	down	FAM149A	ENSG00000109794	MST119|MSTP119		protein-coding	family with sequence similarity 149 member A	chr4	186104419	186172667
3818	1.73195e-14	1.38618e-13	-2.88559	-1.52887	2.88559	down	KLKB1	ENSG00000164344	KLK3|PKK|PKKD|PPK	GO:0002542|GO:0004252|GO:0005515|GO:0005576|GO:0005615|GO:0005886|GO:0006508|GO:0007597|GO:0022617|GO:0031638|GO:0031639|GO:0042730|GO:0051919|GO:0070062	protein-coding	kallikrein B1	chr4	186208979	186258471
54463	0	0	-2.2474	-1.16826	2.2474	down	FAM134B	ENSG00000154153	JK-1|JK1	GO:0005515|GO:0005794|GO:0005801|GO:0019233|GO:0030176|GO:0043524|GO:0061709	protein-coding	family with sequence similarity 134 member B	chr5	16473038	16617058
101929544	0.00809919	0.0343271	-2.24314	-1.16552	2.24314	down	LOC101929544	ENSG00000248455			ncRNA	uncharacterized LOC101929544	chr5	17404019	17441694
728411	0.000103465	0.000523874	-2.62725	-1.39356	2.62725	down	GUSBP1	ENSG00000183666			pseudo	glucuronidase, beta pseudogene 1	chr5	21493436	21570045
10468	0.0109735	0.0457919	-2.0793	-1.0561	2.0793	down	FST	ENSG00000134363	FS	GO:0000122|GO:0002244|GO:0004871|GO:0005515|GO:0005576|GO:0007165|GO:0032926|GO:0043395|GO:0048185|GO:0051798	protein-coding	follistatin	chr5	53480409	53487134
64105	0	0	-2.328	-1.21909	2.328	down	CENPK	ENSG00000123219	AF5alpha|CENP-K|FKSG14|P33|Solt	GO:0000777|GO:0005515|GO:0005654|GO:0005829|GO:0007062|GO:0034080	protein-coding	centromere protein K	chr5	65517766	65563171
2151	0	0	-5.17506	-2.37158	5.17506	down	F2RL2	ENSG00000164220	PAR-3|PAR3	GO:0004435|GO:0004930|GO:0005515|GO:0005576|GO:0005886|GO:0005887|GO:0007596|GO:0009611|GO:0015057|GO:0016324|GO:0030168|GO:0035025|GO:0051482|GO:0070493	protein-coding	coagulation factor II thrombin receptor like 2	chr5	76615482	76623434
107986429	9.30237e-10	6.18107e-09	-2.87288	-1.5225	2.87288	down	LOC107986429				ncRNA	uncharacterized LOC107986429	chr5	82308859	82386977
64167	0	0	-2.00526	-1.00379	2.00526	down	ERAP2	ENSG00000164308	L-RAP|LRAP	GO:0002250|GO:0002474|GO:0004175|GO:0004177|GO:0005788|GO:0005789|GO:0005886|GO:0006508|GO:0008217|GO:0008237|GO:0008270|GO:0016021|GO:0019885|GO:0042277|GO:0043171|GO:0070006	protein-coding	endoplasmic reticulum aminopeptidase 2	chr5	96875939	96919716
167410	1.32441e-06	7.57804e-06	-3.70639	-1.89001	3.70639	down	LIX1	ENSG00000145721	C5orf11|Lft	GO:0005737|GO:0097352	protein-coding	limb and CNS expressed 1	chr5	97091867	97142872
105379143	2.80982e-06	1.57805e-05	-2.98468	-1.57757	2.98468	down	LOC105379143	ENSG00000249494			ncRNA	uncharacterized LOC105379143	chr5	119006347	119070890
5307	0.00570153	0.0246599	-2.59608	-1.37633	2.59608	down	PITX1	ENSG00000069011	BFT|CCF|LBNBG|POTX|PTX1	GO:0000978|GO:0001077|GO:0001085|GO:0001190|GO:0001501|GO:0003700|GO:0005515|GO:0005634|GO:0005667|GO:0005730|GO:0005737|GO:0006366|GO:0009653|GO:0014707|GO:0021983|GO:0035116|GO:0045892|GO:0045944|GO:0048625|GO:0051216	protein-coding	paired like homeodomain 1	chr5	135027735	135034813
83884	0.00442236	0.0193559	-2.04373	-1.0312	2.04373	down	SLC25A2	ENSG00000120329	ORC2|ORNT2	GO:0000050|GO:0000064|GO:0005743|GO:0016021|GO:1903352	protein-coding	solute carrier family 25 member 2	chr5	141302629	141304045
81848	1.48112e-05	7.95486e-05	-2.8489	-1.5104	2.8489	down	SPRY4	ENSG00000187678	HH17	GO:0005515|GO:0005737|GO:0005794|GO:0005925|GO:0007275|GO:0032587|GO:0070373	protein-coding	sprouty RTK signaling antagonist 4	chr5	142310427	142326455
101926975	3.69257e-07	2.17237e-06	-2.12398	-1.08677	2.12398	down	LINC01844	ENSG00000236714			ncRNA	long intergenic non-protein coding RNA 1844	chr5	142745600	142760998
51617	0.00442236	0.0193559	-2.17457	-1.12073	2.17457	down	HMP19	ENSG00000170091		GO:0005768|GO:0007212|GO:0016021|GO:0016197|GO:0030659|GO:0032051|GO:0032580|GO:0032585|GO:0048268	protein-coding	HMP19 protein	chr5	174045604	174243501
107986485	0.00289495	0.0129046	-2.58139	-1.36815	2.58139	down	LOC107986485				ncRNA	uncharacterized LOC107986485	chr5	175903874	175958538
202134	0	0	-2.32646	-1.21814	2.32646	down	FAM153B	ENSG00000182230			protein-coding	family with sequence similarity 153 member B	chr5	176060689	176126959
100507387	0	0	-2.2825	-1.19061	2.2825	down	LOC100507387	ENSG00000182230			ncRNA	uncharacterized LOC100507387	chr5	176119545	176132258
107986487	1.18177e-09	7.81289e-09	-2.81569	-1.49349	2.81569	down	LOC107986487				ncRNA	uncharacterized LOC107986487	chr5	176124210	176131461
105377750	0.00517742	0.0224997	-2.5752	-1.36469	2.5752	down	LOC105377750				ncRNA	uncharacterized LOC105377750	chr5	177554824	177555364
9945	0	0	-2.37068	-1.2453	2.37068	down	GFPT2	ENSG00000131459	GFAT|GFAT 2|GFAT2	GO:0004360|GO:0005515|GO:0005829|GO:0005975|GO:0006002|GO:0006047|GO:0006048|GO:0006112|GO:0006541|GO:0030246	protein-coding	glutamine-fructose-6-phosphate transaminase 2	chr5	180300690	180353387
92304	0	0	-8.06971	-3.01252	8.06971	down	SCGB3A1	ENSG00000161055	HIN-1|HIN1|LU105|PnSP-2|UGRP2	GO:0005125|GO:0005615|GO:0030308|GO:0042127|GO:0070062|GO:1901741	protein-coding	secretoglobin family 3A member 1	chr5	180590103	180591540
10917	0	0	-3.21062	-1.68285	3.21062	down	BTNL3	ENSG00000168903	BTN9.1|BTNLR	GO:0003674|GO:0005575|GO:0008150|GO:0016021	protein-coding	butyrophilin like 3	chr5	180988845	181006727
347733	6.43472e-05	0.000330469	-2.46397	-1.30098	2.46397	down	TUBB2B	ENSG00000137285	PMGYSA|bA506K6.1	GO:0001764|GO:0003924|GO:0005200|GO:0005515|GO:0005525|GO:0005634|GO:0005737|GO:0005874|GO:0007010|GO:0007017	protein-coding	tubulin beta 2B class IIb	chr6	3224261	3231730
1832	0	0	-3.22963	-1.69137	3.22963	down	DSP	ENSG00000096696	DCWHKTA|DP	GO:0001533|GO:0002934|GO:0003223|GO:0005080|GO:0005198|GO:0005200|GO:0005515|GO:0005634|GO:0005737|GO:0005882|GO:0005886|GO:0005916|GO:0008544|GO:0014704|GO:0016323|GO:0018149|GO:0030057|GO:0030216|GO:0030674|GO:0031012|GO:0034332|GO:0042060|GO:0044822|GO:0045109|GO:0050839|GO:0070062|GO:0071896|GO:0086073|GO:0086083|GO:0086091|GO:0097110|GO:0098911	protein-coding	desmoplakin	chr6	7541575	7586717
101928603	0.00011847	0.000597429	-3.50223	-1.80827	3.50223	down	C6orf229	ENSG00000260286			protein-coding	chromosome 6 open reading frame 229	chr6	24797321	24798889
346157	0	0	-2.05546	-1.03946	2.05546	down	ZNF391	ENSG00000124613	dJ153G14.3	GO:0003677|GO:0003700|GO:0005634|GO:0006351|GO:0006355|GO:0046872	protein-coding	zinc finger protein 391	chr6	27374615	27403904
114821	0.000447096	0.0021513	-3.5141	-1.81316	3.5141	down	ZBED9	ENSG00000232040	Buster4|SCAND3|ZFP38-L|ZNF305P2|ZNF452|dJ1186N24.3	GO:0000981|GO:0003677|GO:0005654|GO:0005737|GO:0006357|GO:0015074	protein-coding	zinc finger BED-type containing 9	chr6	28571630	28616212
80863	0	0	-2.58182	-1.36839	2.58182	down	PRRT1	ENSG00000204314	C6orf31|DSPD1|IFITMD7|NG5	GO:0005886|GO:0009607|GO:0016020|GO:0016021|GO:0030054|GO:0045202	protein-coding	proline rich transmembrane protein 1	chr6	32148359	32153083
401253	0.000128725	0.000647511	-4.07157	-2.02559	4.07157	down	LINC00336	ENSG00000197251	C6orf227|NCRNA00336		ncRNA	long intergenic non-protein coding RNA 336	chr6	33586106	33593338
7005	1.27252e-10	8.76025e-10	-3.21524	-1.68492	3.21524	down	TEAD3	ENSG00000007866	DTEF-1|ETFR-1|TEAD-3|TEAD5|TEF-5|TEF5	GO:0001085|GO:0003700|GO:0005515|GO:0005634|GO:0005654|GO:0005667|GO:0006357|GO:0006367|GO:0007565|GO:0035329|GO:0043565|GO:0044212|GO:0045944|GO:0048568|GO:0055059	protein-coding	TEA domain transcription factor 3	chr6	35473597	35497076
285847	0.000273696	0.00133945	-2.84526	-1.50856	2.84526	down	LOC285847				ncRNA	uncharacterized LOC285847	chr6	35733867	35736947
389384	2.28377e-05	0.000121267	-2.37624	-1.24868	2.37624	down	C6orf222	ENSG00000189325			protein-coding	chromosome 6 open reading frame 222	chr6	36315757	36336885
401262	0	0	-2.20584	-1.14133	2.20584	down	CRIP3	ENSG00000146215	TLP|TLP-A|bA480N24.2	GO:0005737|GO:0008270	protein-coding	cysteine rich protein 3	chr6	43299710	43308797
51557	0.00202745	0.00917662	-2.27021	-1.18283	2.27021	down	LGSN	ENSG00000146166	GLULD1|LGS	GO:0004356|GO:0005886|GO:0006542	protein-coding	lengsin, lens protein with glutamine synthetase domain	chr6	63275951	63319977
2570	1.04289e-08	6.62393e-08	-2.29049	-1.19566	2.29049	down	GABRR2	ENSG00000111886		GO:0004890|GO:0005230|GO:0005254|GO:0005886|GO:0005887|GO:0006810|GO:0007165|GO:0007214|GO:0007268|GO:0007601|GO:0019904|GO:0030054|GO:0034220|GO:0034707|GO:0045211|GO:1902476|GO:1902711	protein-coding	gamma-aminobutyric acid type A receptor rho2 subunit	chr6	89257208	89315299
106480867	0.00809919	0.0343271	-2.05342	-1.03803	2.05342	down	RN7SKP110				pseudo	RNA, 7SK small nuclear pseudogene 110	chr6	90001222	90001506
105377891	0.000103631	0.000524612	-2.06443	-1.04575	2.06443	down	LOC105377891				ncRNA	uncharacterized LOC105377891	chr6	90345219	90362632
55084	0.0026775	0.01197	-2.81655	-1.49393	2.81655	down	SOBP	ENSG00000112320	JXC1|MRAMS	GO:0005634|GO:0007605|GO:0007626|GO:0032184|GO:0042472|GO:0046872|GO:0050890|GO:0090102	protein-coding	sine oculis binding protein homolog	chr6	107489958	107660167
101927990	7.33395e-05	0.000375291	-2.6083	-1.38311	2.6083	down	HRAT13				ncRNA	heart tissue-associated transcript 13	chr6	123389421	123510241
5796	0	0	-2.02271	-1.01629	2.02271	down	PTPRK	ENSG00000152894	R-PTP-kappa	GO:0001750|GO:0004725|GO:0005001|GO:0005515|GO:0005887|GO:0005911|GO:0005912|GO:0006470|GO:0007155|GO:0007165|GO:0007179|GO:0008013|GO:0008285|GO:0009986|GO:0010839|GO:0016021|GO:0016477|GO:0019901|GO:0030336|GO:0030424|GO:0030425|GO:0031175|GO:0031256|GO:0034394|GO:0034614|GO:0034644|GO:0035335|GO:0043025|GO:0045295|GO:0045786|GO:0045892|GO:0048041	protein-coding	protein tyrosine phosphatase, receptor type K	chr6	127968779	128520674
101928140	2.0722e-09	1.35516e-08	-7.46559	-2.90026	7.46559	down	LOC101928140				ncRNA	uncharacterized LOC101928140	chr6	128027886	128085248
27115	0	0	-2.08377	-1.05919	2.08377	down	PDE7B	ENSG00000171408	bA472E5.1	GO:0004115|GO:0005829|GO:0006198|GO:0007165|GO:0007268|GO:0046872	protein-coding	phosphodiesterase 7B	chr6	135851696	136195574
100507462	0.000234796	0.00115453	-2.64325	-1.40232	2.64325	down	GVQW2	ENSG00000279968			protein-coding	GVQW motif containing 2	chr6	138725211	138773652
100507489	6.99826e-05	0.000358659	-3.25569	-1.70296	3.25569	down	LINC01277				ncRNA	long intergenic non-protein coding RNA 1277	chr6	142966421	143038077
401288	0.000594091	0.00282702	-2.12847	-1.08982	2.12847	down	LINC00242	ENSG00000229214	C6orf122|NCRNA00242|dJ266L20.5	GO:0005515	ncRNA	long intergenic non-protein coding RNA 242	chr6	169788790	169798825
401289	2.49578e-13	1.90845e-12	-3.19726	-1.67684	3.19726	down	LINC01624				ncRNA	long intergenic non-protein coding RNA 1624	chr6	170272474	170279887
105375120	5.71583e-10	3.83343e-09	-2.21201	-1.14536	2.21201	down	LOC105375120				ncRNA	uncharacterized LOC105375120	chr7	1074450	1082178
541472	7.86216e-07	4.55521e-06	-2.31587	-1.21156	2.31587	down	LOC541472	ENSG00000179428			ncRNA	uncharacterized LOC541472	chr7	22725395	22727620
644150	0.00809919	0.0343271	-2.29254	-1.19695	2.29254	down	WIPF3	ENSG00000122574	CR16	GO:0000147|GO:0005829|GO:0005884|GO:0006897|GO:0007275|GO:0007283|GO:0008360|GO:0017124|GO:0030048|GO:0030154|GO:0030479|GO:0038096|GO:0051015|GO:0051127|GO:0051666	protein-coding	WAS/WASL interacting protein family member 3	chr7	29806486	29917066
79783	8.24131e-05	0.000420284	-3.43975	-1.7823	3.43975	down	SUGCT	ENSG00000175600	C7orf10|DERP13|GA3|ORF19	GO:0005739|GO:0047369	protein-coding	succinyl-CoA:glutarate-CoA transferase	chr7	40134977	40860763
2645	0.000195983	0.000970953	-2.68563	-1.42526	2.68563	down	GCK	ENSG00000106633	FGQTL3|GK|GLK|HHF3|HK4|HKIV|HXKP|LGLK|MODY2	GO:0001678|GO:0004340|GO:0005515|GO:0005524|GO:0005536|GO:0005654|GO:0005739|GO:0005829|GO:0006096|GO:0006110|GO:0006739|GO:0008865|GO:0010827|GO:0015758|GO:0019158|GO:0032024|GO:0032869|GO:0042593|GO:0043266|GO:0044320|GO:0045721|GO:0045725|GO:0046835|GO:0050796|GO:0051156|GO:0051594|GO:0061621|GO:0070509	protein-coding	glucokinase	chr7	44144271	44198170
677796	0.0039409	0.017336	-2.40327	-1.265	2.40327	down	SNORA5C	ENSG00000201772	ACA5c		snoRNA	small nucleolar RNA, H/ACA box 5C	chr7	45104906	45105042
389493	0.00135443	0.0062411	-2.51385	-1.3299	2.51385	down	NUPR2	ENSG00000185290	NUPR1L	GO:0000122|GO:0003682|GO:0005634|GO:0006351|GO:0006974|GO:0007050|GO:0008285|GO:0009267|GO:0071157	protein-coding	nuclear protein 2, transcriptional regulator	chr7	56114681	56116400
79689	0	0	-2.80581	-1.48842	2.80581	down	STEAP4	ENSG00000127954	STAMP2|TIARP|TNFAIP9	GO:0000139|GO:0005768|GO:0005886|GO:0005887|GO:0008823|GO:0015677|GO:0045444|GO:0046872|GO:0052851|GO:0055072|GO:0055114|GO:0070062|GO:0097461	protein-coding	STEAP4 metalloreductase	chr7	88270892	88306891
168620	0.00170894	0.00779924	-2.69574	-1.43068	2.69574	down	BHLHA15	ENSG00000180535	BHLHB8|MIST1	GO:0000977|GO:0001228|GO:0005634|GO:0006366|GO:0006851|GO:0007030|GO:0007186|GO:0007267|GO:0010832|GO:0019722|GO:0030968|GO:0042149|GO:0042593|GO:0042803|GO:0045944|GO:0048312|GO:0048469	protein-coding	basic helix-loop-helix family member a15	chr7	98211427	98212979
2056	0.00809919	0.0343271	-2.20907	-1.14344	2.20907	down	EPO	ENSG00000130427	EP|MVCD2	GO:0000122|GO:0005128|GO:0005179|GO:0005515|GO:0005576|GO:0005615|GO:0006915|GO:0006953|GO:0007165|GO:0007566|GO:0007568|GO:0008015|GO:0008284|GO:0009651|GO:0009986|GO:0010523|GO:0010976|GO:0018105|GO:0030218|GO:0030295|GO:0032147|GO:0032496|GO:0033189|GO:0033574|GO:0042104|GO:0042523|GO:0042541|GO:0043249|GO:0043627|GO:0044297|GO:0045740|GO:0045893|GO:0046579|GO:0048678|GO:0051602|GO:0055093|GO:…	protein-coding	erythropoietin	chr7	100720800	100723700
101927746	0.000222397	0.00109597	-2.3127	-1.20958	2.3127	down	LOC101927746				ncRNA	uncharacterized LOC101927746	chr7	101308346	101310985
136227	6.98824e-07	4.06199e-06	-4.00426	-2.00153	4.00426	down	COL26A1	ENSG00000160963	EMI6|EMID2|EMU2|SH2B	GO:0005576|GO:0005578|GO:0005581|GO:0005788|GO:0005794|GO:0005886|GO:0010811|GO:0030574|GO:0031012	protein-coding	collagen type XXVI alpha 1 chain	chr7	101362820	101559024
100133005	0.00213527	0.0096468	-2.33424	-1.22295	2.33424	down	RASA4DP				pseudo	RAS p21 protein activator 4CD, pseudogene	chr7	102672879	102678856
4897	0	0	-6.20058	-2.6324	6.20058	down	NRCAM	ENSG00000091129		GO:0001525|GO:0001764|GO:0005515|GO:0005576|GO:0005886|GO:0005887|GO:0007409|GO:0007413|GO:0007416|GO:0007417|GO:0008104|GO:0009897|GO:0016337|GO:0019227|GO:0030506|GO:0030516|GO:0031290|GO:0034113|GO:0043005|GO:0043194|GO:0045162|GO:0045202|GO:0045666|GO:0086080	protein-coding	neuronal cell adhesion molecule	chr7	108147623	108456717
54674	0	0	-6.18754	-2.62936	6.18754	down	LRRN3	ENSG00000173114	FIGLER5|NLRR-3|NLRR3	GO:0016021|GO:0051965	protein-coding	leucine rich repeat neuronal 3	chr7	111091006	111125454
106479253	0.0101733	0.0426348	-2.98923	-1.57978	2.98923	down	RN7SL81P				pseudo	RNA, 7SL, cytoplasmic 81, pseudogene	chr7	128761338	128761598
93979	2.70083e-05	0.000142681	-2.25512	-1.1732	2.25512	down	CPA5	ENSG00000158525		GO:0004181|GO:0005615|GO:0006508|GO:0008270	protein-coding	carboxypeptidase A5	chr7	130344816	130368730
105375519	0.00282354	0.0126025	-2.29481	-1.19837	2.29481	down	LOC105375519				ncRNA	uncharacterized LOC105375519	chr7	134416290	134432453
57670	1.86206e-09	1.22114e-08	-2.28871	-1.19454	2.28871	down	KIAA1549	ENSG00000122778		GO:0016021	protein-coding	KIAA1549	chr7	138831381	138981318
28557	0	0	-4.6363	-2.21298	4.6363	down	TRBV30		TCRBV20S1A1N2|TCRBV30S1		other	T cell receptor beta variable 30 (gene/pseudogene)	chr7	142812586	142813399
105375614	7.73581e-10	5.16117e-09	-5.35022	-2.4196	5.35022	down	LOC105375614	ENSG00000222012			ncRNA	uncharacterized LOC105375614	chr7	157614023	157618765
154822	8.88178e-16	7.38065e-15	-2.1812	-1.12512	2.1812	down	LINC00689	ENSG00000231419			ncRNA	long intergenic non-protein coding RNA 689	chr7	159006522	159030195
101928058	0.00367267	0.0162077	-2.22645	-1.15474	2.22645	down	LOC101928058				ncRNA	uncharacterized LOC101928058	chr8	1972570	1974637
64478	1.45339e-11	1.03865e-10	-6.69001	-2.74201	6.69001	down	CSMD1	ENSG00000183117	PPP1R24	GO:0016021	protein-coding	CUB and Sushi multiple domains 1	chr8	2935353	4994972
83650	0.00121291	0.00561539	-2.13475	-1.09407	2.13475	down	SLC35G5	ENSG00000177710	AMAC|AMAC1L2	GO:0016021	protein-coding	solute carrier family 35 member G5	chr8	11330888	11332208
653333	8.92619e-14	6.94291e-13	-3.84604	-1.94337	3.84604	down	FAM86B2	ENSG00000145002		GO:0008168|GO:0032259	protein-coding	family with sequence similarity 86 member B2	chr8	12425614	12436343
9796	6.39584e-06	3.51719e-05	-2.1588	-1.11023	2.1588	down	PHYHIP	ENSG00000168490	DYRK1AP3|PAHX-AP|PAHXAP1		protein-coding	phytanoyl-CoA 2-hydroxylase interacting protein	chr8	22219704	22232341
155	3.09915e-05	0.000162892	-2.09614	-1.06773	2.09614	down	ADRB3	ENSG00000188778	BETA3AR	GO:0001659|GO:0002024|GO:0002025|GO:0002032|GO:0004939|GO:0005515|GO:0005634|GO:0005886|GO:0005887|GO:0005975|GO:0006091|GO:0006112|GO:0006898|GO:0007187|GO:0007188|GO:0007190|GO:0007267|GO:0007568|GO:0009409|GO:0015052|GO:0031649|GO:0031699|GO:0040015|GO:0042755|GO:0042803|GO:0043235|GO:0043410|GO:0046677|GO:0050873|GO:0051379|GO:0051380|GO:0071880	protein-coding	adrenoceptor beta 3	chr8	37962991	37966965
100130301	0.00062099	0.00294903	-2.22529	-1.154	2.22529	down	C8orf89	ENSG00000274443			protein-coding	chromosome 8 open reading frame 89	chr8	73241329	73259502
101927040	5.84046e-05	0.000301098	-3.06496	-1.61587	3.06496	down	LOC101927040	ENSG00000249328			ncRNA	uncharacterized LOC101927040	chr8	79769372	79871759
347051	0.00570153	0.0246599	-2.17772	-1.12282	2.17772	down	SLC10A5	ENSG00000253598	P5	GO:0005887|GO:0006814|GO:0008508|GO:0015721|GO:0055085	protein-coding	solute carrier family 10 member 5	chr8	81693607	81696174
105375633	0.000138793	0.000695991	-2.01988	-1.01427	2.01988	down	LOC105375633				ncRNA	uncharacterized LOC105375633	chr8	90625671	90791632
115111	5.14691e-06	2.84607e-05	-3.49436	-1.80503	3.49436	down	SLC26A7	ENSG00000147606	SUT2	GO:0001696|GO:0005254|GO:0005737|GO:0005768|GO:0005886|GO:0005887|GO:0006811|GO:0006820|GO:0006821|GO:0008271|GO:0008272|GO:0015106|GO:0015116|GO:0015301|GO:0015701|GO:0016323|GO:0019531|GO:0019532|GO:0042391|GO:0051453|GO:0055038|GO:1902358|GO:1902476	protein-coding	solute carrier family 26 member 7	chr8	91209494	91398152
25788	0	0	-2.03384	-1.0242	2.03384	down	RAD54B	ENSG00000197275|ENSG00000283460	RDH54	GO:0000724|GO:0003677|GO:0003678|GO:0003724|GO:0005515|GO:0005524|GO:0005634|GO:0006312|GO:0007131|GO:0015616|GO:0032508	protein-coding	RAD54 homolog B (S. cerevisiae)	chr8	94371960	94475109
100861412	0	0	-2.69498	-1.43028	2.69498	down	FSBP	ENSG00000265817		GO:0005515|GO:0005634|GO:0005654|GO:0005737|GO:0006351|GO:0006355|GO:0042802	protein-coding	fibrinogen silencer binding protein	chr8	94427712	94436942
55638	7.9884e-08	4.87046e-07	-2.82443	-1.49796	2.82443	down	SYBU	ENSG00000147642	GOLSYN|OCSYN|SNPHL	GO:0000139|GO:0005515|GO:0005654|GO:0005739|GO:0005874|GO:0008017|GO:0016021|GO:0017075|GO:0019894|GO:0031410|GO:0031982|GO:0043231|GO:0061178|GO:0097433	protein-coding	syntabulin	chr8	109573978	109691791
641384	0.00339626	0.0150396	-2.64382	-1.40262	2.64382	down	TMEM75	ENSG00000280055		GO:0016021	ncRNA	transmembrane protein 75	chr8	127946559	127948723
100133669	6.5969e-11	4.59964e-10	-4.0961	-2.03425	4.0961	down	LOC100133669				ncRNA	uncharacterized LOC100133669	chr8	142981738	143018437
83481	0	0	-2.66005	-1.41146	2.66005	down	EPPK1	ENSG00000261150	EPIPL|EPIPL1	GO:0005737|GO:0005856|GO:0005923|GO:0008150|GO:0010839|GO:0016323|GO:0016327|GO:0019215|GO:0030056|GO:0030336|GO:0042060|GO:0042995|GO:0044822|GO:0045095|GO:0045109|GO:0050680|GO:0051548|GO:0061045|GO:0071944|GO:0097356|GO:1905041	protein-coding	epiplakin 1	chr8	143857324	143878464
401491	0	0	-2.3249	-1.21717	2.3249	down	VLDLR-AS1	ENSG00000236404	linc-VLDLR|lincRNA-VLDLR		ncRNA	VLDLR antisense RNA 1	chr9	2422702	2643359
2731	1.92902e-09	1.26352e-08	-3.72247	-1.89626	3.72247	down	GLDC	ENSG00000178445	GCE|GCSP|HYGN1	GO:0004375|GO:0005634|GO:0005739|GO:0005759|GO:0005829|GO:0005886|GO:0005960|GO:0006546|GO:0009055|GO:0016594|GO:0016829|GO:0019464|GO:0019899|GO:0030170|GO:0046487|GO:0046983|GO:0055114	protein-coding	glycine decarboxylase	chr9	6532464	6645650
100133036	8.77937e-05	0.000446962	-2.25299	-1.17184	2.25299	down	FAM95B1	ENSG00000223839			ncRNA	family with sequence similarity 95 member B1	chr9	40321299	40329221
101927827	0.000283923	0.00138711	-2.17149	-1.11869	2.17149	down	LOC101927827	ENSG00000229311			ncRNA	uncharacterized LOC101927827	chr9	42579414	42586534
105379252	1.62064e-07	9.72675e-07	-2.73108	-1.44947	2.73108	down	LOC105379252	ENSG00000274628			ncRNA	family with sequence similarity 95 member B1-like	chr9	66047084	66055006
84210	9.61951e-06	5.23012e-05	-4.23876	-2.08364	4.23876	down	ANKRD20A1	ENSG00000260691	ANKRD20A	GO:0005886	protein-coding	ankyrin repeat domain 20 family member A1	chr9	67859147	67902094
29968	0	0	-2.11232	-1.07883	2.11232	down	PSAT1	ENSG00000135069	EPIP|NLS2|PSA|PSAT|PSATD	GO:0004648|GO:0005737|GO:0005829|GO:0006564|GO:0008615|GO:0070062	protein-coding	phosphoserine aminotransferase 1	chr9	78297143	78330093
101927502	0.0115102	0.0478425	-2.25056	-1.17028	2.25056	down	LOC101927502	ENSG00000233926			ncRNA	uncharacterized LOC101927502	chr9	81689713	81776900
389766	0.00809919	0.0343271	-2.1806	-1.12473	2.1806	down	C9orf153	ENSG00000187753	bA507D14.1		protein-coding	chromosome 9 open reading frame 153	chr9	86220265	86259657
4969	0.0108204	0.0451986	-2.15252	-1.10602	2.15252	down	OGN	ENSG00000106809	OG|OIF|SLRR3A	GO:0005515|GO:0005576|GO:0005578|GO:0005615|GO:0005796|GO:0007409|GO:0008083|GO:0008201|GO:0018146|GO:0031012|GO:0035385|GO:0042340|GO:0043202|GO:0048495|GO:0048662|GO:0048846|GO:0050770|GO:0070062|GO:1903561	protein-coding	osteoglycin	chr9	92383967	92404696
253039	0	0	-2.19726	-1.13571	2.19726	down	PSMD5-AS1				ncRNA	PSMD5 antisense RNA 1 (head to head)	chr9	120824828	120854385
26740	0.000138535	0.00069491	-2.719	-1.44307	2.719	down	OR1J2	ENSG00000197233	HG152|HSA5|OR1J3|OR1J5|OR9-19|OST044	GO:0004930|GO:0004984|GO:0005886|GO:0007186|GO:0016021|GO:0050911	protein-coding	olfactory receptor family 1 subfamily J member 2	chr9	122403407	122511743
26219	0.00013569	0.000681272	-2.75317	-1.46109	2.75317	down	OR1J4	ENSG00000239590	HSHTPCRX01|HTPCRX01|OR9-21	GO:0004930|GO:0004984|GO:0005886|GO:0007186|GO:0016021|GO:0050911	protein-coding	olfactory receptor family 1 subfamily J member 4	chr9	122519141	122520082
286204	1.20267e-07	7.26919e-07	-2.06608	-1.0469	2.06608	down	CRB2	ENSG00000148204	FSGS9|VMCKD	GO:0001707|GO:0001756|GO:0005509|GO:0005886|GO:0010718|GO:0010951|GO:0014028|GO:0016021|GO:0019828|GO:0019899|GO:0030513|GO:0043234|GO:0045121|GO:0045199|GO:0060042|GO:0070062|GO:0072358	protein-coding	crumbs 2, cell polarity complex component	chr9	123356170	123380324
105376272	0.00333917	0.0148039	-2.31392	-1.21034	2.31392	down	LOC105376272				ncRNA	uncharacterized LOC105376272	chr9	125567579	125573023
105376290	0	0	-5.82984	-2.54346	5.82984	down	LOC105376290				ncRNA	uncharacterized LOC105376290	chr9	129258354	129261581
1056	4.88498e-15	3.97351e-14	-2.11262	-1.07903	2.11262	down	CEL	ENSG00000170835	BAL|BSDL|BSSL|CELL|CEase|FAP|FAPP|LIPA|MODY8	GO:0003824|GO:0004771|GO:0004806|GO:0004872|GO:0005515|GO:0005576|GO:0005615|GO:0005737|GO:0005887|GO:0006629|GO:0006641|GO:0006707|GO:0007158|GO:0007416|GO:0008201|GO:0009062|GO:0009986|GO:0016787|GO:0018350|GO:0030157|GO:0030299|GO:0042043|GO:0044241|GO:0044258|GO:0045202|GO:0047372|GO:0050804|GO:0052689|GO:0070062	protein-coding	carboxyl ester lipase	chr9	133061978	133087355
399693	0.000291325	0.00142185	-3.48096	-1.79948	3.48096	down	CCDC187	ENSG00000260220			protein-coding	coiled-coil domain containing 187	chr9	136280942	136306901
158055	0.000203329	0.00100587	-2.27717	-1.18724	2.27717	down	C9orf163				protein-coding	chromosome 9 open reading frame 163	chr9	136483495	136486067
399706	4.29883e-08	2.65524e-07	-2.81625	-1.49378	2.81625	down	LINC00200	ENSG00000229205	C10orf139|NCRNA00200		ncRNA	long intergenic non-protein coding RNA 200	chr10	1159768	1164672
1645	1.39551e-10	9.59219e-10	-2.64501	-1.40327	2.64501	down	AKR1C1	ENSG00000187134	2-ALPHA-HSD|20-ALPHA-HSD|C9|DD1|DD1/DD2|DDH|DDH1|H-37|HAKRC|HBAB|MBAB	GO:0001523|GO:0004032|GO:0004033|GO:0005515|GO:0005829|GO:0006805|GO:0007586|GO:0008206|GO:0015721|GO:0016655|GO:0018636|GO:0030299|GO:0030855|GO:0031406|GO:0032052|GO:0042448|GO:0042574|GO:0042632|GO:0044597|GO:0044598|GO:0046683|GO:0047006|GO:0047042|GO:0047086|GO:0047115|GO:0047718|GO:0051260|GO:0055114|GO:0070062|GO:0071395	protein-coding	aldo-keto reductase family 1 member C1	chr10	4963253	4983283
101928150	2.76024e-12	2.03134e-11	-3.49993	-1.80732	3.49993	down	LOC101928150				ncRNA	uncharacterized LOC101928150	chr10	6618716	6625346
55388	7.95311e-07	4.60544e-06	-3.47961	-1.79893	3.47961	down	MCM10	ENSG00000065328	CNA43|DNA43|PRO2249	GO:0000082|GO:0003688|GO:0003697|GO:0005515|GO:0005634|GO:0005654|GO:0005730|GO:0005737|GO:0006260|GO:0006270|GO:0006974|GO:0008283|GO:0019899|GO:0031298|GO:0042802|GO:0046872	protein-coding	minichromosome maintenance 10 replication initiation factor	chr10	13161554	13211104
221061	0	0	-2.07647	-1.05413	2.07647	down	FAM171A1	ENSG00000148468	C10orf38	GO:0016021|GO:0070062	protein-coding	family with sequence similarity 171 member A1	chr10	15211643	15371062
8516	0.000407323	0.00196488	-2.58437	-1.36981	2.58437	down	ITGA8	ENSG00000077943		GO:0001656|GO:0001822|GO:0005783|GO:0005886|GO:0005925|GO:0007160|GO:0007229|GO:0007420|GO:0007613|GO:0008305|GO:0009986|GO:0014069|GO:0016337|GO:0030030|GO:0030198|GO:0030511|GO:0032591|GO:0034446|GO:0034678|GO:0042472|GO:0043204|GO:0045177|GO:0045184|GO:0046872|GO:0048333|GO:0048745|GO:2000721	protein-coding	integrin subunit alpha 8	chr10	15513949	15720125
101929117	0.00105664	0.00491686	-2.47668	-1.30841	2.47668	down	LOC101929117				ncRNA	uncharacterized LOC101929117	chr10	26577676	26579095
387644	0	0	-2.69425	-1.42988	2.69425	down	LINC00202-1		C10orf51|LINC00202|NCRNA00202|bB27G4.1		ncRNA	long intergenic non-protein coding RNA 202-1	chr10	26931206	26942001
101929447	0.00857026	0.0362324	-2.15121	-1.10515	2.15121	down	LOC101929447				ncRNA	uncharacterized LOC101929447	chr10	33096257	33116672
8187	0	0	-2.14129	-1.09848	2.14129	down	ZNF239	ENSG00000196793	HOK-2|MOK2	GO:0003677|GO:0003700|GO:0003723|GO:0005515|GO:0005634|GO:0006351|GO:0006355|GO:0046872	protein-coding	zinc finger protein 239	chr10	43556344	43574618
643236	0.0012874	0.00594496	-2.20178	-1.13867	2.20178	down	TMEM72	ENSG00000187783	C10orf127|KSP37	GO:0016021	protein-coding	transmembrane protein 72	chr10	44911200	44937002
79290	7.46667e-05	0.000381829	-2.11093	-1.07788	2.11093	down	OR13A1	ENSG00000256574		GO:0004930|GO:0004984|GO:0005549|GO:0005886|GO:0007186|GO:0016021|GO:0050911	protein-coding	olfactory receptor family 13 subfamily A member 1	chr10	45302654	45315608
80201	0	0	-4.48896	-2.16638	4.48896	down	HKDC1	ENSG00000156510		GO:0001678|GO:0004340|GO:0005524|GO:0005536|GO:0005829|GO:0006096|GO:0008865|GO:0019158|GO:0019318|GO:0046835|GO:0051156	protein-coding	hexokinase domain containing 1	chr10	69220303	69267559
50674	0.0012874	0.00594496	-2.49964	-1.32172	2.49964	down	NEUROG3	ENSG00000122859	Atoh5|Math4B|NGN-3|bHLHa7|ngn3	GO:0000122|GO:0000978|GO:0001047|GO:0001077|GO:0001078|GO:0003713|GO:0005515|GO:0005634|GO:0005737|GO:0006366|GO:0007399|GO:0007417|GO:0007422|GO:0021510|GO:0030855|GO:0030900|GO:0030902|GO:0031018|GO:0031490|GO:0045666|GO:0045944|GO:0046983|GO:0048814|GO:0051091|GO:0060290	protein-coding	neurogenin 3	chr10	69571698	69573238
414243	0.00493274	0.0214963	-2.33445	-1.22308	2.33445	down	LINC00595	ENSG00000230417	C10orf101		ncRNA	long intergenic non-protein coding RNA 595	chr10	78238255	78675109
101929574	2.13163e-14	1.69849e-13	-3.96436	-1.98709	3.96436	down	LOC101929574	ENSG00000226659			ncRNA	uncharacterized LOC101929574	chr10	80529597	80535942
340745	0.0013412	0.00618332	-2.83797	-1.50486	2.83797	down	LRIT2	ENSG00000204033	LRRC22	GO:0016021	protein-coding	leucine rich repeat, Ig-like and transmembrane domains 2	chr10	84220495	84225589
100507633	1.11134e-07	6.72778e-07	-6.10293	-2.6095	6.10293	down	TNKS2-AS1	ENSG00000228701			ncRNA	TNKS2 antisense RNA 1 (head to head)	chr10	91782839	91798291
6425	1.08735e-06	6.2515e-06	-3.23232	-1.69257	3.23232	down	SFRP5	ENSG00000120057	SARP3	GO:0004930|GO:0005615|GO:0006915|GO:0007163|GO:0007165|GO:0007186|GO:0007275|GO:0007601|GO:0008285|GO:0009653|GO:0016021|GO:0017147|GO:0030154|GO:0030178|GO:0035414|GO:0035567|GO:0042813|GO:0043433|GO:0051898|GO:0090090|GO:2000057	protein-coding	secreted frizzled related protein 5	chr10	97766751	97771952
100505561	0.000612715	0.00291153	-3.52987	-1.81962	3.52987	down	LINC00866	ENSG00000227356			ncRNA	long intergenic non-protein coding RNA 866	chr10	97828478	97849798
7479	0.00020971	0.00103582	-3.33453	-1.73748	3.33453	down	WNT8B	ENSG00000075290		GO:0005109|GO:0005576|GO:0005578|GO:0005615|GO:0007165|GO:0007369|GO:0007399|GO:0016055|GO:0030182|GO:0032355|GO:0032526|GO:0045165|GO:0048263|GO:0071300|GO:1904886	protein-coding	Wnt family member 8B	chr10	100463041	100483744
57715	0	0	-2.03482	-1.0249	2.03482	down	SEMA4G	ENSG00000095539		GO:0001755|GO:0005515|GO:0005615|GO:0005886|GO:0016021|GO:0030215|GO:0030335|GO:0038191|GO:0045499|GO:0048843|GO:0050919|GO:0071526	protein-coding	semaphorin 4G	chr10	100969518	100985871
84632	0	0	-2.10303	-1.07247	2.10303	down	AFAP1L2	ENSG00000169129	CTB-1144G6.4|KIAA1914|XB130	GO:0005737|GO:0005886|GO:0006954|GO:0007346|GO:0017124|GO:0030296|GO:0032675|GO:0032757|GO:0035591|GO:0042169|GO:0045742|GO:0045893|GO:0061098	protein-coding	actin filament associated protein 1 like 2	chr10	114280725	114404756
93426	6.19726e-09	3.97368e-08	-4.03439	-2.01235	4.03439	down	SYCE1	ENSG00000171772	C10orf94|CT76|POF12|SPGF15	GO:0000801|GO:0005515|GO:0007130|GO:0051301	protein-coding	synaptonemal complex central element protein 1	chr10	133553901	133568291
399833	3.38287e-06	1.89121e-05	-3.89357	-1.96109	3.89357	down	SPRNP1				pseudo	shadow of prion protein homolog (zebrafish) pseudogene 1	chr10	133567798	133569835
113746	0.000554518	0.00264573	-2.45772	-1.29732	2.45772	down	ODF3	ENSG00000177947	CT135|SHIPPO1|TISP50	GO:0001520|GO:0005737|GO:0007275|GO:0007283|GO:0030154	protein-coding	outer dense fiber of sperm tails 3	chr11	196738	200261
105376505	0	0	-2.27095	-1.1833	2.27095	down	LOC105376505				ncRNA	uncharacterized LOC105376505	chr11	327310	333688
9024	7.5457e-11	5.2442e-10	-2.02261	-1.01622	2.02261	down	BRSK2	ENSG00000174672	C11orf7|PEN11B|SAD1|SADA|STK29	GO:0000086|GO:0000287|GO:0004674|GO:0005524|GO:0005634|GO:0005737|GO:0005783|GO:0005813|GO:0006468|GO:0006887|GO:0007067|GO:0007409|GO:0018105|GO:0019901|GO:0030010|GO:0030182|GO:0031532|GO:0036503|GO:0043462|GO:0048471|GO:0050321|GO:0051117|GO:0051301|GO:0060590|GO:0061178|GO:0070059|GO:1904152	protein-coding	BR serine/threonine kinase 2	chr11	1389899	1462689
104355220	0.00103325	0.00481091	-2.76676	-1.4682	2.76676	down	LINC01219	ENSG00000232987			ncRNA	long intergenic non-protein coding RNA 1219	chr11	1991096	1993469
3263	1.40024e-05	7.5302e-05	-2.64943	-1.40568	2.64943	down	HPX	ENSG00000110169	HX	GO:0002639|GO:0002925|GO:0005515|GO:0005576|GO:0005615|GO:0006879|GO:0006898|GO:0015232|GO:0015886|GO:0016032|GO:0020027|GO:0042168|GO:0042511|GO:0046872|GO:0060335|GO:0070062|GO:0071682|GO:0072562	protein-coding	hemopexin	chr11	6431049	6442617
7275	6.95546e-09	4.44819e-08	-2.02574	-1.01845	2.02574	down	TUB	ENSG00000166402	RDOB|rd5	GO:0005576|GO:0005634|GO:0005737|GO:0005829|GO:0005886|GO:0005929|GO:0006910|GO:0007605|GO:0009725|GO:0032403|GO:0035091|GO:0045494|GO:0050766|GO:0060041|GO:0097500|GO:1903546	protein-coding	tubby bipartite transcription factor	chr11	8019244	8106112
10335	5.43613e-07	3.1742e-06	-3.48356	-1.80056	3.48356	down	MRVI1	ENSG00000072952	IRAG|JAW1L	GO:0005515|GO:0005789|GO:0016021|GO:0016529|GO:0031095|GO:0048471	protein-coding	murine retrovirus integration site 1 homolog	chr11	10559816	10693988
387755	1.38549e-05	7.45311e-05	-2.49117	-1.31682	2.49117	down	INSC	ENSG00000188487		GO:0005938|GO:0007399|GO:0030154	protein-coding	inscuteable homolog (Drosophila)	chr11	15112424	15247208
643376	0.00157359	0.00720351	-2.49546	-1.31931	2.49546	down	BTBD18	ENSG00000233436		GO:0004842|GO:0016567|GO:0031463	protein-coding	BTB domain containing 18	chr11	57743514	57751781
374393	0	0	-2.36156	-1.23974	2.36156	down	FAM111B	ENSG00000189057	CANP|POIKTMP	GO:0005515	protein-coding	family with sequence similarity 111 member B	chr11	59107185	59127410
101927673	9.81149e-05	0.000497766	-2.92361	-1.54775	2.92361	down	LOC101927673				ncRNA	uncharacterized LOC101927673	chr11	64001115	64001767
283129	3.60991e-05	0.000188743	-2.26946	-1.18235	2.26946	down	MAJIN	ENSG00000168070	C11orf85	GO:0000784|GO:0003677|GO:0005639|GO:0007129|GO:0045141|GO:0070197	protein-coding	membrane anchored junction protein	chr11	64937517	64972085
57124	0	0	-7.05621	-2.81889	7.05621	down	CD248	ENSG00000174807	CD164L1|TEM1	GO:0003674|GO:0005509|GO:0005578|GO:0005737|GO:0008150|GO:0008284|GO:0016021|GO:0016477|GO:0030246|GO:0048535|GO:0050840|GO:0060033|GO:0070062|GO:2000353	protein-coding	CD248 molecule	chr11	66314487	66317044
106480907	0.0113324	0.0471984	-2.53392	-1.34137	2.53392	down	RN7SKP239				pseudo	RNA, 7SK small nuclear pseudogene 239	chr11	67362414	67362708
58473	0	0	-2.00159	-1.00115	2.00159	down	PLEKHB1	ENSG00000021300	KPL1|PHR1|PHRET1	GO:0004871|GO:0005515|GO:0005737|GO:0007275|GO:0007602|GO:0016021|GO:0045595	protein-coding	pleckstrin homology domain containing B1	chr11	73646178	73662819
65987	0.000647912	0.00307146	-3.16778	-1.66347	3.16778	down	KCTD14	ENSG00000151364		GO:0005515|GO:0051260	protein-coding	potassium channel tetramerization domain containing 14	chr11	78015715	78046191
220388	0.00173926	0.00792951	-2.41439	-1.27166	2.41439	down	CCDC89	ENSG00000179071		GO:0005634|GO:0005737	protein-coding	coiled-coil domain containing 89	chr11	85684866	85686277
3359	0	0	-2.3258	-1.21772	2.3258	down	HTR3A	ENSG00000166736	5-HT-3|5-HT3A|5-HT3R|5HT3R|HTR3	GO:0005515|GO:0005737|GO:0005886|GO:0005892|GO:0007165|GO:0007271|GO:0015464|GO:0022850|GO:0030054|GO:0030424|GO:0032414|GO:0034220|GO:0042166|GO:0042220|GO:0043025|GO:0045211|GO:0045471|GO:0051378|GO:0071363|GO:1904602	protein-coding	5-hydroxytryptamine receptor 3A	chr11	113974881	113990313
64137	0	0	-2.88798	-1.53006	2.88798	down	ABCG4	ENSG00000172350	WHITE2	GO:0005515|GO:0005524|GO:0005886|GO:0016021|GO:0017127|GO:0033344|GO:0034041|GO:0042803|GO:0046982|GO:0055085	protein-coding	ATP binding cassette subfamily G member 4	chr11	119149012	119162653
11095	0.0026775	0.01197	-2.56544	-1.35921	2.56544	down	ADAMTS8	ENSG00000134917	ADAM-TS8|METH2	GO:0004222|GO:0005178|GO:0005578|GO:0006508|GO:0008201|GO:0008237|GO:0008270|GO:0008285|GO:0009673|GO:0031012|GO:0035435	protein-coding	ADAM metallopeptidase with thrombospondin type 1 motif 8	chr11	130404925	130428993
6540	0.000195983	0.000970953	-2.4767	-1.30842	2.4767	down	SLC6A13	ENSG00000010379	GAT-2|GAT2|GAT3	GO:0005328|GO:0005332|GO:0005886|GO:0005887|GO:0006836|GO:0007268|GO:0015812|GO:0043005|GO:0055085|GO:0070062	protein-coding	solute carrier family 6 member 13	chr12	220621	262873
105369617	1.00487e-09	6.67202e-09	-2.33581	-1.22392	2.33581	down	LOC105369617				ncRNA	uncharacterized LOC105369617	chr12	5290480	5383653
5555	9.15855e-05	0.000465826	-2.58776	-1.3717	2.58776	down	PRH2	ENSG00000134551	PRP-1/PRP-2|Pr|pr1/Pr2	GO:0005515|GO:0005615	protein-coding	proline rich protein HaeIII subfamily 2	chr12	10929236	10932341
5544	0.000281633	0.00137667	-2.24303	-1.16545	2.24303	down	PRB3	ENSG00000197870	G1|PRG	GO:0005576|GO:0008150|GO:0050829	protein-coding	proline rich protein BstNI subfamily 3	chr12	11265924	11269805
107984461	2.82402e-06	1.58586e-05	-2.16443	-1.11399	2.16443	down	LOC107984461				ncRNA	uncharacterized LOC107984461	chr12	27696388	27710770
387849	0.0002148	0.00105969	-2.2739	-1.18517	2.2739	down	REP15	ENSG00000174236	RAB15EP	GO:0001881|GO:0005515|GO:0010008|GO:0031901|GO:0033572|GO:0048471|GO:0055037	protein-coding	RAB15 effector protein	chr12	27696519	27697596
441631	2.85618e-05	0.000150474	-2.02709	-1.01941	2.02709	down	TSPAN11	ENSG00000110900	VSSW1971	GO:0005887|GO:0007166	protein-coding	tetraspanin 11	chr12	30926428	31015667
107984502	0.00501009	0.0218123	-2.34084	-1.22703	2.34084	down	LOC107984502				ncRNA	uncharacterized LOC107984502	chr12	30978308	31006010
41	0	0	-5.03324	-2.33149	5.03324	down	ASIC1	ENSG00000110881	ACCN2|ASIC|BNaC2	GO:0005515|GO:0005886|GO:0005887|GO:0006810|GO:0006814|GO:0007165|GO:0007613|GO:0008306|GO:0009268|GO:0009986|GO:0010447|GO:0015280|GO:0022839|GO:0034220|GO:0035725|GO:0042391|GO:0044736|GO:0045202|GO:0046929|GO:0050915|GO:0070207|GO:0070588|GO:0071467	protein-coding	acid sensing ion channel subunit 1	chr12	50057548	50083611
2065	0	0	-2.41151	-1.26994	2.41151	down	ERBB3	ENSG00000065361	ErbB-3|HER3|LCCS2|MDA-BF-1|c-erbB-3|c-erbB3|erbB3-S|p180-ErbB3|p45-sErbB3|p85-sErbB3	GO:0000165|GO:0003197|GO:0004713|GO:0004888|GO:0005088|GO:0005515|GO:0005524|GO:0005615|GO:0005622|GO:0005886|GO:0005887|GO:0007162|GO:0007165|GO:0007169|GO:0007422|GO:0007507|GO:0009968|GO:0010628|GO:0014037|GO:0014065|GO:0014066|GO:0014068|GO:0016323|GO:0016324|GO:0016328|GO:0018108|GO:0019838|GO:0021545|GO:0030296|GO:0038128|GO:0038132|GO:0042060|GO:0042127|GO:0042802|GO:0042803|GO:0043235|GO:…	protein-coding	erb-b2 receptor tyrosine kinase 3	chr12	56079857	56103505
283375	1.23309e-05	6.65458e-05	-3.064	-1.61542	3.064	down	SLC39A5	ENSG00000139540	LZT-Hs7|MYP24|ZIP5	GO:0001654|GO:0003674|GO:0005385|GO:0005887|GO:0006882|GO:0016323|GO:0030509|GO:0034224|GO:0048026|GO:0061351|GO:0070062|GO:0070315|GO:0071578	protein-coding	solute carrier family 39 member 5	chr12	56230049	56237846
84101	0	0	-3.16116	-1.66045	3.16116	down	USP44	ENSG00000136014		GO:0004843|GO:0005515|GO:0005634|GO:0005730|GO:0007067|GO:0008270|GO:0015630|GO:0016579|GO:0043161|GO:0051301|GO:0090231|GO:0090266|GO:1904667	protein-coding	ubiquitin specific peptidase 44	chr12	95516560	95551490
121599	2.7396e-09	1.78296e-08	-3.34567	-1.7423	3.34567	down	SPIC	ENSG00000166211	SPI-C	GO:0000981|GO:0001824|GO:0005634|GO:0006351|GO:0006357|GO:0030154|GO:0043565|GO:0045944	protein-coding	Spi-C transcription factor	chr12	101475421	101486997
374470	0	0	-2.14861	-1.10341	2.14861	down	C12orf42	ENSG00000179088			protein-coding	chromosome 12 open reading frame 42	chr12	103080950	103496010
105369968	8.88178e-16	7.38065e-15	-2.43899	-1.28628	2.43899	down	LOC105369968				ncRNA	uncharacterized LOC105369968	chr12	108628687	108641318
23316	0.000947862	0.00442483	-2.24331	-1.16563	2.24331	down	CUX2	ENSG00000111249	CDP2|CUTL2	GO:0000122|GO:0000139|GO:0000977|GO:0000978|GO:0001078|GO:0005634|GO:0006351|GO:0007275|GO:0007614|GO:0010628|GO:0043565|GO:0048193|GO:0050775|GO:0050890|GO:0051965|GO:0061003|GO:0070062|GO:0071310|GO:2000463	protein-coding	cut like homeobox 2	chr12	111034024	111350554
283455	2.0448e-05	0.000108824	-3.83629	-1.93971	3.83629	down	KSR2	ENSG00000171435		GO:0004672|GO:0004674|GO:0004871|GO:0005524|GO:0005829|GO:0005886|GO:0006468|GO:0007265|GO:0019722|GO:0043410|GO:0046872	protein-coding	kinase suppressor of ras 2	chr12	117453012	117968983
2700	0	0	-2.63508	-1.39785	2.63508	down	GJA3	ENSG00000121743	CTRCT14|CX46|CZP3	GO:0005243|GO:0005922|GO:0006810|GO:0007267|GO:0007601|GO:0016021|GO:0055085	protein-coding	gap junction protein alpha 3	chr13	20138255	20161049
10804	0	0	-3.15353	-1.65697	3.15353	down	GJB6	ENSG00000121742	CX30|DFNA3|DFNA3B|DFNB1B|ECTD2|ED2|EDH|HED|HED2	GO:0005829|GO:0005922|GO:0006915|GO:0007154|GO:0007568|GO:0007605|GO:0008285|GO:0016021|GO:0016324|GO:0030054|GO:0032496|GO:0042471|GO:0048839|GO:0051602|GO:0071333	protein-coding	gap junction protein beta 6	chr13	20221971	20232395
221150	0.000106046	0.000536335	-2.4083	-1.26801	2.4083	down	SKA3	ENSG00000165480	C13orf3|RAMA1	GO:0000776|GO:0000940|GO:0005515|GO:0005737|GO:0005876|GO:0007059|GO:0007067|GO:0031110|GO:0051301	protein-coding	spindle and kinetochore associated complex subunit 3	chr13	21153595	21176602
51761	0	0	-2.72916	-1.44846	2.72916	down	ATP8A2	ENSG00000132932	ATP|ATPIB|CAMRQ4|IB|ML-1	GO:0000139|GO:0000287|GO:0001750|GO:0003011|GO:0004012|GO:0005524|GO:0005768|GO:0005794|GO:0005802|GO:0005886|GO:0007409|GO:0007568|GO:0008285|GO:0010842|GO:0010976|GO:0010996|GO:0016021|GO:0040018|GO:0042472|GO:0042755|GO:0043588|GO:0045332|GO:0048194|GO:0048666|GO:0050884|GO:0050908|GO:0060052|GO:0061092	protein-coding	ATPase phospholipid transporting 8A2	chr13	25372071	26025851
387914	0	0	-2.71257	-1.43966	2.71257	down	SHISA2	ENSG00000180730	C13orf13|PRO28631|TMEM46|WGAR9166|bA398O19.2|hShisa	GO:0005789|GO:0007275|GO:0016021|GO:0030178|GO:0040037	protein-coding	shisa family member 2	chr13	26044597	26051031
440131	1.10559e-06	6.35363e-06	-3.75548	-1.909	3.75548	down	LINC00544				ncRNA	long intergenic non-protein coding RNA 544	chr13	29935905	29950488
283521	3.96272e-11	2.78898e-10	-2.63868	-1.39982	2.63868	down	LINC00282	ENSG00000281106	NCRNA00282		ncRNA	long intergenic non-protein coding RNA 282	chr13	51813347	51845175
107984588	0.00339626	0.0150396	-2.7003	-1.43312	2.7003	down	LOC107984588				ncRNA	uncharacterized LOC107984588	chr13	102593338	102593873
643677	0.000192851	0.000956142	-2.9393	-1.55547	2.9393	down	CCDC168	ENSG00000175820	C13orf40		protein-coding	coiled-coil domain containing 168	chr13	102729369	102759070
1284	7.92395e-07	4.59003e-06	-2.82814	-1.49985	2.82814	down	COL4A2	ENSG00000134871	ICH|POREN2	GO:0001525|GO:0005201|GO:0005515|GO:0005576|GO:0005587|GO:0005615|GO:0005788|GO:0006351|GO:0016525|GO:0030198|GO:0030574|GO:0031012|GO:0035987|GO:0038063|GO:0043231|GO:0070062|GO:0071560	protein-coding	collagen type IV alpha 2 chain	chr13	110305812	110513027
23263	0	0	-2.26652	-1.18048	2.26652	down	MCF2L	ENSG00000126217	ARHGEF14|DBS|OST	GO:0005085|GO:0005089|GO:0005615|GO:0005829|GO:0005886|GO:0012505|GO:0035023|GO:0035091|GO:0035556|GO:0043065|GO:0043547|GO:0051056	protein-coding	MCF.2 cell line derived transforming sequence like	chr13	112894378	113099739
100289410	4.0776e-10	2.7491e-09	-7.52915	-2.91249	7.52915	down	MCF2L-AS1				ncRNA	MCF2L antisense RNA 1	chr13	112967484	112968824
643365	0.000465048	0.00223488	-2.11413	-1.08006	2.11413	down	LINC00452		LINC00453		protein-coding	long intergenic non-protein coding RNA 452	chr13	113888306	113923512
28656	0	0	-2.90267	-1.53738	2.90267	down	TRAV26-2		TCRAV26S2|TCRAV4S1|TRAV262		other	T cell receptor alpha variable 26-2	chr14	22202583	22203368
28755	0	0	-2.20082	-1.13804	2.20082	down	TRAC		IMD7|TCRA|TRA|TRCA	GO:0005886|GO:0016021|GO:0031295|GO:0050776|GO:0050852	other	T-cell receptor alpha constant	chr14	22547506	22552154
122706	0.00388926	0.0171172	-2.64011	-1.4006	2.64011	down	PSMB11	ENSG00000222028	BETA5T	GO:0000165|GO:0000209|GO:0002223|GO:0002479|GO:0004298|GO:0005634|GO:0005829|GO:0005839|GO:0006508|GO:0006521|GO:0008233|GO:0031145|GO:0033209|GO:0038061|GO:0038095|GO:0043161|GO:0043374|GO:0043488|GO:0050852|GO:0051437|GO:0060071|GO:0090090|GO:0090263	protein-coding	proteasome subunit beta 11	chr14	23042167	23044276
161357	4.34453e-05	0.000225902	-2.93741	-1.55455	2.93741	down	MDGA2	ENSG00000139915	MAMDC1|c14_5286	GO:0005886|GO:0021522|GO:0031225	protein-coding	MAM domain containing glycosylphosphatidylinositol anchor 2	chr14	46839629	47674954
105370489	0.00137086	0.0063141	-2.0876	-1.06185	2.0876	down	LOC105370489	ENSG00000258843			ncRNA	uncharacterized LOC105370489	chr14	50821880	50823501
114088	0	0	-2.38081	-1.25145	2.38081	down	TRIM9	ENSG00000100505	RNF91|SPRING	GO:0000149|GO:0004842|GO:0005515|GO:0005737|GO:0005856|GO:0008021|GO:0008270|GO:0016079|GO:0016567|GO:0016874|GO:0030054|GO:0030425|GO:0035544|GO:0042803|GO:0043161|GO:0045955	protein-coding	tripartite motif containing 9	chr14	50975262	51096061
22795	0.00114063	0.00529442	-2.15544	-1.10798	2.15544	down	NID2	ENSG00000087303	NID-2	GO:0005509|GO:0005515|GO:0005518|GO:0005576|GO:0005604|GO:0005615|GO:0007155|GO:0007160|GO:0030198|GO:0031012|GO:0070062|GO:0071711	protein-coding	nidogen 2	chr14	52004803	52069228
100131379	0.00122443	0.00566777	-2.32483	-1.21713	2.32483	down	RPL36AP1		RPL36A_19_1371		pseudo	ribosomal protein L36a pseudogene 1	chr14	56648965	56730506
387990	0.00145132	0.00666646	-2.87204	-1.52207	2.87204	down	TOMM20L	ENSG00000196860	UNQ9438	GO:0005742|GO:0015266|GO:0015450|GO:0016031|GO:0030150|GO:0030943|GO:0031307|GO:0070096	protein-coding	translocase of outer mitochondrial membrane 20 like	chr14	58395916	58427125
161159	0	0	-3.95721	-1.98448	3.95721	down	ACTN1-AS1	ENSG00000259062	C14orf84		ncRNA	ACTN1 antisense RNA 1	chr14	68979682	68987463
8110	0.000112087	0.000565984	-2.19232	-1.13246	2.19232	down	DPF3	ENSG00000205683	BAF45C|CERD4	GO:0003676|GO:0006351|GO:0006355|GO:0007399|GO:0008150|GO:0008270|GO:0016569|GO:0071565	protein-coding	double PHD fingers 3	chr14	72619296	72894116
101928957	0.000369565	0.00178831	-2.70136	-1.43369	2.70136	down	LOC101928957				ncRNA	uncharacterized LOC101928957	chr14	91572444	91575271
79820	0	0	-3.91593	-1.96936	3.91593	down	CATSPERB	ENSG00000133962	C14orf161|CatSper(beta)	GO:0005886|GO:0005929|GO:0007275|GO:0032570|GO:0035036|GO:0036128|GO:0048240	protein-coding	cation channel sperm associated auxiliary subunit beta	chr14	91580696	91780707
10516	0	0	-2.23198	-1.15833	2.23198	down	FBLN5	ENSG00000140092	ADCL2|ARCL1A|ARMD3|DANCE|EVEC|FIBL-5|HNARMD|UP50	GO:0001558|GO:0005178|GO:0005509|GO:0005515|GO:0005576|GO:0005578|GO:0005615|GO:0007160|GO:0008022|GO:0030198|GO:0031012|GO:0034394|GO:0042803|GO:0046903|GO:0048251|GO:0070062|GO:0071953|GO:2000121	protein-coding	fibulin 5	chr14	91869412	91947987
9623	2.88658e-15	2.36693e-14	-2.139	-1.09694	2.139	down	TCL1B	ENSG00000213231	SYN-1|TML1		protein-coding	T-cell leukemia/lymphoma 1B	chr14	95686417	95692643
107984703	0	0	-2.15629	-1.10855	2.15629	down	LOC107984703				ncRNA	uncharacterized LOC107984703	chr14	95711747	95757656
101929241	0	0	-2.35594	-1.2363	2.35594	down	LOC101929241	ENSG00000246084			ncRNA	uncharacterized LOC101929241	chr14	97458816	97581601
105370652	1.05812e-07	6.4135e-07	-2.28003	-1.18905	2.28003	down	LOC105370652				ncRNA	uncharacterized LOC105370652	chr14	98136074	98139242
196872	3.04867e-13	2.32331e-12	-2.31216	-1.20924	2.31216	down	LINC00638	ENSG00000258701			ncRNA	long intergenic non-protein coding RNA 638	chr14	104821201	104823718
338005	0.00412287	0.0181039	-2.84109	-1.50645	2.84109	down	LINC00221	ENSG00000270816	C14orf98|NCRNA00221		ncRNA	long intergenic non-protein coding RNA 221	chr14	106482439	106521073
28458	0	0	-9.32932	-3.22177	9.32932	down	IGHV1-69-2		IGHV1-F|IGHV1F		other	immunoglobulin heavy variable 1-69-2	chr14	106737110	106737547
28454	0	0	-6.95991	-2.79907	6.95991	down	IGHV2-70		IGHV270|VH	GO:0003823|GO:0004252|GO:0005576|GO:0005886|GO:0006508|GO:0006898|GO:0006955|GO:0006956|GO:0006958|GO:0038095|GO:0038096|GO:0050776	other	immunoglobulin heavy variable 2-70	chr14	106770577	106771020
100847062	0.00323552	0.0143585	-2.91211	-1.54206	2.91211	down	MIR5195	ENSG00000265929			ncRNA	microRNA 5195	chr14	106850885	106850999
3653	0	0	-2.16577	-1.11488	2.16577	down	IPW		NCRNA00002		ncRNA	imprinted in Prader-Willi syndrome (non-protein coding)	chr15	25116545	25172996
105370787	0.00190591	0.00864905	-2.4847	-1.31307	2.4847	down	LOC105370787				ncRNA	uncharacterized LOC105370787	chr15	40075204	40078704
4058	0	0	-2.32744	-1.21874	2.32744	down	LTK	ENSG00000062524	TYK1	GO:0004672|GO:0004713|GO:0004714|GO:0005515|GO:0005524|GO:0005622|GO:0005886|GO:0005887|GO:0006468|GO:0007165|GO:0007169|GO:0008283|GO:0010666|GO:0010976|GO:0014065|GO:0016020|GO:0018108|GO:0043066|GO:0071300	protein-coding	leukocyte receptor tyrosine kinase	chr15	41503638	41513887
405753	6.77848e-06	3.71963e-05	-2.91767	-1.54482	2.91767	down	DUOXA2	ENSG00000140274	SIMNIPHOM|TDH5	GO:0005789|GO:0015031|GO:0016020|GO:0016021|GO:0042743|GO:0050727|GO:2000609	protein-coding	dual oxidase maturation factor 2	chr15	45114321	45118421
90527	0.00935554	0.0393822	-2.55141	-1.35129	2.55141	down	DUOXA1	ENSG00000140254	NIP|NUMBIP|mol	GO:0005789|GO:0005886|GO:0015031|GO:0016020|GO:0016021|GO:0042743|GO:0045666|GO:0050727|GO:2000379|GO:2000609	protein-coding	dual oxidase maturation factor 1	chr15	45117367	45129938
2252	0	0	-2.1968	-1.1354	2.1968	down	FGF7	ENSG00000140285	HBGF-7|KGF	GO:0000165|GO:0004713|GO:0005088|GO:0005104|GO:0005515|GO:0005576|GO:0005794|GO:0007165|GO:0008083|GO:0008201|GO:0008284|GO:0008543|GO:0008544|GO:0009611|GO:0010463|GO:0010838|GO:0014066|GO:0016303|GO:0018108|GO:0031069|GO:0031532|GO:0034394|GO:0036092|GO:0042056|GO:0043547|GO:0045893|GO:0046854|GO:0046934|GO:0048015|GO:0050679|GO:0050731|GO:0050918|GO:0051549|GO:0051781|GO:0060445|GO:0060501|GO:…	protein-coding	fibroblast growth factor 7	chr15	49423096	49488775
64799	0.000455688	0.00219127	-2.0563	-1.04005	2.0563	down	IQCH	ENSG00000103599	NYDSP5		protein-coding	IQ motif containing H	chr15	67254800	67502260
1543	4.49994e-05	0.000233645	-2.30556	-1.20512	2.30556	down	CYP1A1	ENSG00000140465	AHH|AHRR|CP11|CYP1|CYPIA1|P1-450|P450-C|P450DX	GO:0001666|GO:0002933|GO:0004497|GO:0005506|GO:0005515|GO:0005739|GO:0005789|GO:0006778|GO:0007568|GO:0008202|GO:0008283|GO:0009611|GO:0009615|GO:0009624|GO:0009635|GO:0009692|GO:0009792|GO:0009804|GO:0009812|GO:0010041|GO:0016491|GO:0016679|GO:0016711|GO:0017143|GO:0017144|GO:0019341|GO:0019373|GO:0019825|GO:0019899|GO:0020037|GO:0031090|GO:0032094|GO:0032451|GO:0032496|GO:0033189|GO:0035902|GO:…	protein-coding	cytochrome P450 family 1 subfamily A member 1	chr15	74719542	74725610
23251	0.000662215	0.00313678	-2.02574	-1.01845	2.02574	down	KIAA1024	ENSG00000169330		GO:0016021	protein-coding	KIAA1024	chr15	79432516	79472290
283726	0.00106978	0.00497717	-2.3165	-1.21195	2.3165	down	SAXO2	ENSG00000188659	FAM154B	GO:0008017	protein-coding	stabilizer of axonemal microtubules 2	chr15	82262810	82284930
204219	0.000897832	0.00419893	-2.28996	-1.19532	2.28996	down	CERS3	ENSG00000154227	ARCI9|LASS3	GO:0003677|GO:0005783|GO:0005789|GO:0016021|GO:0030148|GO:0030216|GO:0031965|GO:0046513|GO:0050291	protein-coding	ceramide synthase 3	chr15	100400395	100544995
105371038	0.000296595	0.00144691	-3.20816	-1.68175	3.20816	down	LOC105371038				ncRNA	uncharacterized LOC105371038	chr16	648473	649200
107984898	3.52533e-05	0.000184482	-2.1637	-1.1135	2.1637	down	LOC107984898				ncRNA	uncharacterized LOC107984898	chr16	991151	1000926
390667	0.000192851	0.000956142	-2.83288	-1.50227	2.83288	down	PTX4	ENSG00000251692	C16orf38	GO:0005576|GO:0046872	protein-coding	pentraxin 4	chr16	1485886	1488981
79652	0	0	-2.13724	-1.09575	2.13724	down	TMEM204	ENSG00000131634	C16orf30|CLP24	GO:0001945|GO:0005886|GO:0005912|GO:0016021|GO:0030947|GO:0051145	protein-coding	transmembrane protein 204	chr16	1528688	1555580
9074	0.000741662	0.00349773	-3.12365	-1.64323	3.12365	down	CLDN6	ENSG00000184697		GO:0005198|GO:0005923|GO:0016021|GO:0016032|GO:0016327|GO:0016338|GO:0042802|GO:0045216	protein-coding	claudin 6	chr16	3014712	3020071
100507501	0	0	-2.86122	-1.51663	2.86122	down	LINC01569	ENSG00000262468			ncRNA	long intergenic non-protein coding RNA 1569	chr16	4245825	4253789
342346	2.94295e-05	0.000154833	-2.08855	-1.0625	2.08855	down	C16orf96	ENSG00000205832			protein-coding	chromosome 16 open reading frame 96	chr16	4556490	4600714
5493	0.00501033	0.0218123	-2.33179	-1.22144	2.33179	down	PPL	ENSG00000118898		GO:0005200|GO:0005515|GO:0005634|GO:0005739|GO:0005856|GO:0005886|GO:0005913|GO:0007010|GO:0030057|GO:0031424|GO:0070062|GO:0098609|GO:0098641	protein-coding	periplakin	chr16	4882507	4960741
2903	0.00400594	0.0176091	-2.21381	-1.14653	2.21381	down	GRIN2A	ENSG00000183454	EPND|FESD|GluN2A|LKS|NMDAR2A|NR2A	GO:0000165|GO:0001964|GO:0001975|GO:0004972|GO:0005088|GO:0005234|GO:0005262|GO:0005515|GO:0005783|GO:0005886|GO:0005887|GO:0006810|GO:0007215|GO:0007268|GO:0007611|GO:0007613|GO:0008021|GO:0008104|GO:0008270|GO:0008542|GO:0009611|GO:0009986|GO:0014069|GO:0017146|GO:0019233|GO:0022008|GO:0030054|GO:0030431|GO:0033058|GO:0035235|GO:0042177|GO:0042417|GO:0042428|GO:0042493|GO:0042734|GO:0043005|GO:…	protein-coding	glutamate ionotropic receptor NMDA type subunit 2A	chr16	9753404	10182754
608	0	0	-2.28571	-1.19264	2.28571	down	TNFRSF17	ENSG00000048462	BCM|BCMA|CD269|TNFRSF13A	GO:0002250|GO:0002260|GO:0004872|GO:0005886|GO:0007165|GO:0007275|GO:0008283|GO:0012505|GO:0016021|GO:0033209	protein-coding	TNF receptor superfamily member 17	chr16	11965107	11968068
642696	0.00185998	0.00845627	-2.27145	-1.18361	2.27145	down	LOC642696				ncRNA	uncharacterized LOC642696	chr16	12086746	12090302
100129781	0.0101126	0.0424	-2.29482	-1.19838	2.29482	down	MIR193BHG				ncRNA	MIR193B host gene	chr16	14301389	14326744
100422960	0.0014257	0.0065521	-2.30807	-1.20668	2.30807	down	MIR3179-1	ENSG00000257264			ncRNA	microRNA 3179-1	chr16	14901499	14902174
146177	0.000244252	0.00119983	-2.91865	-1.5453	2.91865	down	VWA3A	ENSG00000175267		GO:0005576	protein-coding	von Willebrand factor A domain containing 3A	chr16	22092538	22156966
9956	9.84163e-06	5.34765e-05	-2.25289	-1.17178	2.25289	down	HS3ST2	ENSG00000122254	30ST2|3OST2	GO:0000139|GO:0006024|GO:0007623|GO:0008146|GO:0008467|GO:0016021|GO:0033871	protein-coding	heparan sulfate-glucosamine 3-sulfotransferase 2	chr16	22814177	22916338
440350	1.98852e-07	1.18856e-06	-2.18228	-1.12584	2.18228	down	NPIPB7		A-575C2.4|A-761H5.5|NPIPL1	GO:0005576	pseudo	nuclear pore complex interacting protein family member B7	chr16	28456372	28471175
106480466	0.00667284	0.0286128	-2.35072	-1.2331	2.35072	down	RN7SKP127				pseudo	RNA, 7SK small nuclear pseudogene 127	chr16	29731051	29731404
107983990	0.00947655	0.0398573	-2.0689	-1.04886	2.0689	down	LOC107983990	ENSG00000197302			protein-coding	uncharacterized LOC107983990	chr16	31788202	31790993
1066	0	0	-2.20697	-1.14207	2.20697	down	CES1	ENSG00000198848	ACAT|CE-1|CEH|CES2|HMSE|HMSE1|PCE-1|REH|SES1|TGH|hCE-1	GO:0004771|GO:0005615|GO:0005788|GO:0005829|GO:0006695|GO:0006805|GO:0008152|GO:0009636|GO:0030855|GO:0047374|GO:0051791|GO:0052689|GO:0090122	protein-coding	carboxylesterase 1	chr16	55802851	55833337
4504	1.40318e-10	9.64246e-10	-3.41861	-1.77341	3.41861	down	MT3	ENSG00000087250	GIF|GIFB|GRIF|ZnMT3	GO:0000060|GO:0001666|GO:0001934|GO:0005507|GO:0005515|GO:0005615|GO:0005622|GO:0005737|GO:0005741|GO:0005791|GO:0005829|GO:0005840|GO:0005874|GO:0005886|GO:0006112|GO:0006707|GO:0006829|GO:0006875|GO:0006882|GO:0006915|GO:0007420|GO:0008021|GO:0008144|GO:0008270|GO:0008283|GO:0010038|GO:0010507|GO:0010628|GO:0010940|GO:0010942|GO:0014002|GO:0014069|GO:0016209|GO:0016234|GO:0016570|GO:0019430|GO:…	protein-coding	metallothionein 3	chr16	56589074	56591088
105371286	0.000772739	0.00363823	-2.9387	-1.55518	2.9387	down	LOC105371286	ENSG00000261302			ncRNA	uncharacterized LOC105371286	chr16	56708772	56729968
107984889	0.000181558	0.000901811	-3.63818	-1.86322	3.63818	down	LOC107984889				ncRNA	uncharacterized LOC107984889	chr16	57574816	57591681
101927556	0.000233333	0.00114765	-2.08501	-1.06005	2.08501	down	LOC101927556				ncRNA	uncharacterized LOC101927556	chr16	58129529	58159133
92154	0	0	-3.54793	-1.82698	3.54793	down	MTSS1L	ENSG00000132613	ABBA|ABBA-1|ABBA1	GO:0001726|GO:0003785|GO:0005546|GO:0005886|GO:0007009|GO:0030027|GO:0030864|GO:0048365|GO:0097581	protein-coding	MTSS1L, I-BAR domain containing	chr16	70661204	70686066
6898	0.0030065	0.0133786	-2.04431	-1.03161	2.04431	down	TAT	ENSG00000198650		GO:0004838|GO:0005575|GO:0005739|GO:0005829|GO:0006103|GO:0006536|GO:0006559|GO:0006572|GO:0006979|GO:0009058|GO:0016597|GO:0030170|GO:0046689|GO:0051384|GO:0080130	protein-coding	tyrosine aminotransferase	chr16	71565660	71577130
101927978	0.0113324	0.0471984	-2.48178	-1.31137	2.48178	down	LOC101927978				ncRNA	uncharacterized LOC101927978	chr16	72772673	72809872
105371363	0.000354794	0.00171993	-2.21075	-1.14454	2.21075	down	LOC105371363				ncRNA	uncharacterized LOC105371363	chr16	82044336	82139631
161931	4.5328e-09	2.92139e-08	-6.87033	-2.78038	6.87033	down	ADAD2	ENSG00000140955	TENRL	GO:0003723|GO:0004000|GO:0006396	protein-coding	adenosine deaminase domain containing 2	chr16	84191138	84197168
283860	1.81239e-10	1.23913e-09	-3.67607	-1.87816	3.67607	down	LINC00304	ENSG00000180422	C16orf81|NCRNA00304		ncRNA	long intergenic non-protein coding RNA 304	chr16	89159220	89164245
146429	2.38543e-12	1.75984e-11	-2.95224	-1.56181	2.95224	down	SLC22A31	ENSG00000259803		GO:0005887|GO:0008514|GO:0015711|GO:0055085	protein-coding	solute carrier family 22 member 31	chr16	89195761	89201664
79007	0	0	-2.27836	-1.188	2.27836	down	DBNDD1	ENSG00000003249		GO:0005737	protein-coding	dysbindin domain containing 1	chr16	90004865	90020128
100506388	1.51446e-06	8.63516e-06	-2.00525	-1.00378	2.00525	down	LOC100506388	ENSG00000262061			protein-coding	uncharacterized LOC100506388	chr17	331205	333488
105371490	0.00517742	0.0224997	-2.96826	-1.56962	2.96826	down	LOC105371490				ncRNA	uncharacterized LOC105371490	chr17	2688473	2688960
101927911	0.00254339	0.0114026	-2.74575	-1.4572	2.74575	down	LOC101927911	ENSG00000262884			ncRNA	uncharacterized LOC101927911	chr17	2962248	2965895
4995	3.11608e-05	0.000163734	-3.3537	-1.74575	3.3537	down	OR3A2	ENSG00000221882	OLFRA04|OR17-14|OR17-228|OR228	GO:0004872|GO:0004930|GO:0004984|GO:0005886|GO:0005887|GO:0007165|GO:0007186|GO:0007606|GO:0050911	protein-coding	olfactory receptor family 3 subfamily A member 2	chr17	3277899	3386339
162387	0.0118209	0.0490697	-2.12616	-1.08825	2.12616	down	MFSD6L	ENSG00000185156		GO:0016021	protein-coding	major facilitator superfamily domain containing 6 like	chr17	8797162	8799349
146822	0.000263348	0.00129069	-2.74092	-1.45466	2.74092	down	CDRT15	ENSG00000223510			protein-coding	CMT1A duplicated region transcript 15	chr17	14235673	14236862
64518	0.00835657	0.0353789	-2.22371	-1.15297	2.22371	down	TEKT3	ENSG00000125409		GO:0002080|GO:0003674|GO:0005515|GO:0005634|GO:0005874|GO:0030317|GO:0036126|GO:0060271|GO:0070062|GO:0080154	protein-coding	tektin 3	chr17	15303811	15341641
353149	2.44471e-13	1.87046e-12	-2.048	-1.03422	2.048	down	TBC1D26	ENSG00000214946|ENSG00000255104		GO:0005096|GO:0005622|GO:0006886|GO:0012505|GO:0017137|GO:0031338|GO:0090630	protein-coding	TBC1 domain family member 26	chr17	15732247	15749192
105371560	2.9401e-06	1.64915e-05	-4.40639	-2.1396	4.40639	down	LOC105371560				ncRNA	uncharacterized LOC105371560	chr17	15735023	15743799
105371564	0.0012874	0.00594496	-2.34274	-1.2282	2.34274	down	SMCR2	ENSG00000223979	TCONS_00025215		ncRNA	Smith-Magenis syndrome chromosome region, candidate 2 (non-protein coding)	chr17	17674026	17677688
400579	0.0019162	0.00869207	-2.06886	-1.04884	2.06886	down	LINC02076	ENSG00000220161			ncRNA	long intergenic non-protein coding RNA 2076	chr17	18411159	18414380
102724624	0	0	-3.0372	-1.60274	3.0372	down	LOC102724624				protein-coding	uncharacterized protein ENSP00000382042-like	chr17	19092974	19096837
400581	0	0	-2.41984	-1.27491	2.41984	down	GRAPL	ENSG00000189152			protein-coding	GRB2 related adaptor protein like	chr17	19127469	19159176
79999	0.00509673	0.0221687	-2.34222	-1.22788	2.34222	down	LOC79999	ENSG00000197665			protein-coding	uncharacterized LOC79999	chr17	19155727	19159111
388436	1.13451e-05	6.13673e-05	-3.19991	-1.67803	3.19991	down	LOC388436	ENSG00000281856			protein-coding	uncharacterized protein ENSP00000382042	chr17	19219143	19222527
339184	0.00190872	0.00866031	-2.62293	-1.39118	2.62293	down	CCDC144NL	ENSG00000205212			protein-coding	coiled-coil domain containing 144 family, N-terminal like	chr17	20836447	20896140
7448	0.00088289	0.004133	-3.1254	-1.64404	3.1254	down	VTN	ENSG00000109072	V75|VN|VNT	GO:0005044|GO:0005178|GO:0005515|GO:0005518|GO:0005576|GO:0005604|GO:0005615|GO:0005796|GO:0006898|GO:0006955|GO:0007155|GO:0007160|GO:0008201|GO:0010811|GO:0010951|GO:0014911|GO:0030195|GO:0030198|GO:0030247|GO:0030449|GO:0030949|GO:0031012|GO:0032092|GO:0033627|GO:0035987|GO:0042802|GO:0048237|GO:0048260|GO:0048709|GO:0050731|GO:0050840|GO:0051258|GO:0061302|GO:0070062|GO:0071062|GO:0072562|GO:…	protein-coding	vitronectin	chr17	28367276	28373091
101927093	1.81439e-07	1.08581e-06	-2.12168	-1.08521	2.12168	down	LOC101927093				ncRNA	uncharacterized LOC101927093	chr17	30573471	30577000
124842	0.00113377	0.00526351	-2.96277	-1.56695	2.96277	down	TMEM132E	ENSG00000181291	DFNB99	GO:0016021	protein-coding	transmembrane protein 132E	chr17	34580749	34639318
79148	0	0	-3.27246	-1.71038	3.27246	down	MMP28	ENSG00000271447	EPILYSIN|MM28|MMP-25|MMP-28|MMP25	GO:0004222|GO:0005509|GO:0005578|GO:0005737|GO:0006508|GO:0008270|GO:0010760	protein-coding	matrix metallopeptidase 28	chr17	35756249	35795707
440435	0.00109271	0.00507988	-2.47509	-1.30748	2.47509	down	GPR179	ENSG00000277399	CSNB1E|GPR158L|GPR158L1	GO:0004930|GO:0005886|GO:0007186|GO:0007601|GO:0016021	protein-coding	G protein-coupled receptor 179	chr17	38325530	38343847
8557	0	0	-2.01847	-1.01326	2.01847	down	TCAP	ENSG00000173991	CMD1N|CMH25|LGMD2G|T-cap|TELE|telethonin	GO:0001756|GO:0003009|GO:0003300|GO:0005515|GO:0005829|GO:0006461|GO:0007512|GO:0008307|GO:0014898|GO:0030018|GO:0030049|GO:0030240|GO:0030241|GO:0030674|GO:0030916|GO:0031432|GO:0031674|GO:0035994|GO:0035995|GO:0036122|GO:0044325|GO:0045214|GO:0048739|GO:0048769|GO:0050982|GO:0051373|GO:0055003|GO:0055008|GO:0060048|GO:0070080	protein-coding	titin-cap	chr17	39664187	39666555
2886	0.00812976	0.0344485	-2.17743	-1.12263	2.17743	down	GRB7	ENSG00000141738		GO:0003723|GO:0005070|GO:0005515|GO:0005829|GO:0005886|GO:0005925|GO:0007173|GO:0009967|GO:0010494|GO:0017148|GO:0019901|GO:0030335|GO:0034063|GO:0035091|GO:0038128|GO:0042802|GO:0042995|GO:0050900	protein-coding	growth factor receptor bound protein 7	chr17	39737927	39747291
25984	0	0	-2.60076	-1.37894	2.60076	down	KRT23	ENSG00000108244	CK23|HAIK1|K23	GO:0005198|GO:0005882	protein-coding	keratin 23	chr17	40922696	40937634
3861	0.00649375	0.0278937	-2.0952	-1.06709	2.0952	down	KRT14	ENSG00000186847	CK14|EBS3|EBS4|K14|NFJ	GO:0005200|GO:0005515|GO:0005634|GO:0005737|GO:0005829|GO:0005882|GO:0007568|GO:0008544|GO:0010043|GO:0010212|GO:0030855|GO:0031581|GO:0042633|GO:0045095|GO:0045110|GO:0045178|GO:0070062|GO:0071944|GO:1990254	protein-coding	keratin 14	chr17	41582279	41586921
102724183	0.00707977	0.0302619	-2.05365	-1.03819	2.05365	down	LOC102724183				protein-coding	Wnt family member 9-like	chr17	43927563	43932622
102724508	0.00363523	0.0160543	-2.46126	-1.2994	2.46126	down	THCAT158	ENSG00000263293			ncRNA	thyroid cancer-associated transcript 158	chr17	47303460	47323613
105371818	0.0039409	0.017336	-2.11835	-1.08294	2.11835	down	LOC105371818				ncRNA	uncharacterized LOC105371818	chr17	50158333	50165316
9241	0	0	-2.60312	-1.38024	2.60312	down	NOG	ENSG00000183691	SYM1|SYNS1|SYNS1A	GO:0000122|GO:0001501|GO:0001649|GO:0001701|GO:0001706|GO:0001707|GO:0001837|GO:0001839|GO:0001843|GO:0003149|GO:0003151|GO:0003203|GO:0003223|GO:0005515|GO:0005576|GO:0005615|GO:0007399|GO:0008045|GO:0009953|GO:0010628|GO:0019955|GO:0021510|GO:0021533|GO:0021983|GO:0030336|GO:0030509|GO:0030514|GO:0035019|GO:0042060|GO:0042474|GO:0042733|GO:0042803|GO:0045668|GO:0045944|GO:0048318|GO:0048570|GO:…	protein-coding	noggin	chr17	56593699	56595590
124535	0	0	-2.31392	-1.21034	2.31392	down	HSF5	ENSG00000176160	HSF 5|HSTF 5	GO:0003700|GO:0005634|GO:0006351|GO:0006355|GO:0043565	protein-coding	heat shock transcription factor 5	chr17	58420167	58488384
762	0.000582544	0.00277453	-2.39199	-1.25821	2.39199	down	CA4	ENSG00000167434	CAIV|Car4|RP17	GO:0004089|GO:0005515|GO:0005791|GO:0005793|GO:0005794|GO:0005802|GO:0005886|GO:0006730|GO:0008270|GO:0009986|GO:0015701|GO:0016020|GO:0016323|GO:0016324|GO:0030658|GO:0030667|GO:0031362|GO:0031526|GO:0048471|GO:0070062	protein-coding	carbonic anhydrase 4	chr17	60149936	60175669
101928122	0.00437059	0.0191433	-2.14106	-1.09833	2.14106	down	LINC01483	ENSG00000227517			ncRNA	long intergenic non-protein coding RNA 1483	chr17	69577251	69903000
54549	0	0	-3.68954	-1.88344	3.68954	down	SDK2	ENSG00000069188		GO:0005886|GO:0007156|GO:0007416|GO:0010842|GO:0016021|GO:0030054|GO:0045202|GO:0060219	protein-coding	sidekick cell adhesion molecule 2	chr17	73334384	73644089
64446	3.9746e-14	3.13405e-13	-2.81344	-1.49234	2.81344	down	DNAI2	ENSG00000171595	CILD9|DIC2	GO:0003341|GO:0003777|GO:0005515|GO:0005737|GO:0005858|GO:0005874|GO:0005930|GO:0007368|GO:0009897|GO:0036126|GO:0036157|GO:0036158|GO:0060271	protein-coding	dynein axonemal intermediate chain 2	chr17	74274247	74314884
2125	1.07472e-09	7.12414e-09	-3.6342	-1.86164	3.6342	down	EVPL	ENSG00000167880	EVPK	GO:0001533|GO:0005198|GO:0005737|GO:0005913|GO:0008544|GO:0018149|GO:0019215|GO:0030057|GO:0030216|GO:0030674|GO:0031424|GO:0045111|GO:0070062|GO:0098609|GO:0098641	protein-coding	envoplakin	chr17	76004502	76027452
283994	0.0012431	0.00574973	-2.08286	-1.05856	2.08286	down	LINC00868	ENSG00000267535	C17orf52		ncRNA	long intergenic non-protein coding RNA 868	chr17	76850176	76861836
147111	0.00649375	0.0278937	-2.66368	-1.41342	2.66368	down	NOTUM	ENSG00000185269	hNOTUM	GO:0004629|GO:0005576|GO:0016055|GO:0030178|GO:0090090|GO:1990697|GO:1990699	protein-coding	NOTUM, palmitoleoyl-protein carboxylesterase	chr17	81952507	81961840
388468	0.00816945	0.0346112	-2.9652	-1.56813	2.9652	down	POTEC	ENSG00000183206	A26B2|CT104.6|POTE-18|POTE18		protein-coding	POTE ankyrin domain family member C	chr18	14507339	14543585
143471	2.77312e-12	2.04026e-11	-3.3696	-1.75258	3.3696	down	PSMA8	ENSG00000154611	PSMA7L	GO:0000165|GO:0000209|GO:0002223|GO:0002479|GO:0004298|GO:0005634|GO:0005829|GO:0006521|GO:0019773|GO:0031145|GO:0033209|GO:0038061|GO:0038095|GO:0043161|GO:0043488|GO:0050852|GO:0051437|GO:0060071|GO:0070062|GO:0090090|GO:0090263|GO:1990111	protein-coding	proteasome subunit alpha 8	chr18	26133852	26193355
80206	0.000126687	0.000637554	-2.50735	-1.32616	2.50735	down	FHOD3	ENSG00000134775	FHOS2|Formactin2	GO:0003779|GO:0005515|GO:0005856|GO:0030018|GO:0030837|GO:0045214|GO:0051639|GO:0055003	protein-coding	formin homology 2 domain containing 3	chr18	36297714	36780055
56853	0.0012874	0.00594496	-2.26893	-1.18201	2.26893	down	CELF4	ENSG00000101489	BRUNOL4|CELF-4	GO:0000166|GO:0000380|GO:0000381|GO:0000900|GO:0003729|GO:0005634|GO:0005737|GO:0006376|GO:0007281|GO:0009790|GO:0017148|GO:0042835|GO:0048025|GO:0048026|GO:0090394|GO:1902866	protein-coding	CUGBP, Elav-like family member 4	chr18	37243047	37566037
26790	0	0	-8.00139	-3.00025	8.00139	down	SNORD58B	ENSG00000271982	RNU58B|U58b		snoRNA	small nucleolar RNA, C/D box 58B	chr18	49491664	49491729
100132501	1.08512e-09	7.18981e-09	-4.36076	-2.12458	4.36076	down	LINC01415		TCONS_00026208		ncRNA	long intergenic non-protein coding RNA 1415	chr18	55776727	55781721
107985164	0.00635689	0.0273385	-2.13948	-1.09726	2.13948	down	LOC107985164				ncRNA	uncharacterized LOC107985164	chr18	55893038	56023522
125704	1.43733e-05	7.72272e-05	-2.78088	-1.47554	2.78088	down	FAM69C	ENSG00000187773	C18orf51	GO:0005789|GO:0016021	protein-coding	family with sequence similarity 69 member C	chr18	74434099	74457944
25759	6.82697e-09	4.36809e-08	-2.3186	-1.21326	2.3186	down	SHC2	ENSG00000129946	SCK|SHCB|SLI	GO:0000165|GO:0000187|GO:0005088|GO:0005515|GO:0005575|GO:0005829|GO:0005886|GO:0007169|GO:0007265|GO:0030971|GO:0043547|GO:0048010	protein-coding	SHC adaptor protein 2	chr19	416583	460996
284427	7.45653e-05	0.000381382	-3.95949	-1.98532	3.95949	down	SLC25A41	ENSG00000181240	APC4	GO:0005743|GO:0016021|GO:0055085	protein-coding	solute carrier family 25 member 41	chr19	6426037	6433779
92359	3.90798e-14	3.08288e-13	-2.21546	-1.14761	2.21546	down	CRB3	ENSG00000130545		GO:0005515|GO:0005886|GO:0005923|GO:0016021|GO:0016324|GO:0017124|GO:0019904|GO:0030054|GO:0043234|GO:0070062|GO:0070830|GO:0072659	protein-coding	crumbs 3, cell polarity complex component	chr19	6463777	6467221
50509	0	0	-2.45644	-1.29657	2.45644	down	COL5A3	ENSG00000080573		GO:0005201|GO:0005518|GO:0005576|GO:0005588|GO:0005788|GO:0007160|GO:0008201|GO:0030198|GO:0030199|GO:0030574|GO:0043394|GO:0043588|GO:0070062	protein-coding	collagen type V alpha 3 chain	chr19	9959561	10010471
105372343	0.000128888	0.000648269	-2.7321	-1.45001	2.7321	down	LOC105372343	ENSG00000269720			protein-coding	uncharacterized LOC105372343	chr19	17391429	17392284
100130519	2.35112e-07	1.39939e-06	-3.55845	-1.83125	3.55845	down	TMEM221	ENSG00000188051		GO:0016021	protein-coding	transmembrane protein 221	chr19	17435509	17460804
3640	2.5091e-14	1.99336e-13	-3.3095	-1.72661	3.3095	down	INSL3	ENSG00000248099	RLF|RLNL|ley-I-L	GO:0002020|GO:0005102|GO:0005158|GO:0005179|GO:0005576|GO:0007267|GO:0007283|GO:0010634|GO:0090303	protein-coding	insulin like 3	chr19	17816512	17821574
25789	3.60991e-05	0.000188743	-3.13084	-1.64655	3.13084	down	TMEM59L	ENSG00000105696	BSMAP|C19orf4	GO:0000139|GO:0016020|GO:0016021	protein-coding	transmembrane protein 59 like	chr19	18607430	18621039
102724908	0	0	-2.02521	-1.01807	2.02521	down	LOC102724908	ENSG00000266976			ncRNA	uncharacterized LOC102724908	chr19	28606688	28615229
101927667	0.000315141	0.00153308	-2.31446	-1.21068	2.31446	down	LINC01535	ENSG00000226686			ncRNA	long intergenic non-protein coding RNA 1535	chr19	37251912	37265535
101927720	0.000120965	0.000609729	-2.34312	-1.22843	2.34312	down	ZNF793-AS1				ncRNA	ZNF793 antisense RNA 1 (head to head)	chr19	37497159	37507046
3960	0	0	-2.01546	-1.01111	2.01546	down	LGALS4	ENSG00000171747	GAL4|L36LBP	GO:0005615|GO:0005829|GO:0005886|GO:0007155|GO:0016936|GO:0030246	protein-coding	galectin 4	chr19	38801671	38813364
723805	0.000910149	0.00425505	-2.08292	-1.05861	2.08292	down	LOC723805				unknown	interleukin-like	chr19	39439572	39441441
1549	0.00846846	0.0358245	-2.48182	-1.3114	2.48182	down	CYP2A7	ENSG00000198077	CPA7|CPAD|CYP2A|CYPIIA7|P450-IIA4	GO:0005506|GO:0005789|GO:0008392|GO:0008395|GO:0019373|GO:0019825|GO:0020037|GO:0031090|GO:0055114|GO:0070330	protein-coding	cytochrome P450 family 2 subfamily A member 7	chr19	40843796	40882752
1555	7.03641e-07	4.08822e-06	-2.65029	-1.40615	2.65029	down	CYP2B6	ENSG00000197408	CPB6|CYP2B|CYP2B7|CYP2B7P|CYPIIB6|EFVM|IIB1|P450	GO:0004497|GO:0005506|GO:0005789|GO:0006805|GO:0008202|GO:0008392|GO:0008395|GO:0016712|GO:0017144|GO:0019373|GO:0019825|GO:0020037|GO:0031090|GO:0042180|GO:0042738|GO:0055114	protein-coding	cytochrome P450 family 2 subfamily B member 6	chr19	40991299	41018398
83639	1.31006e-14	1.05227e-13	-3.05104	-1.6093	3.05104	down	TEX101	ENSG00000131126	CT131|GTPR867|NYD-SP8|PRO1884|SGRG|SPATA44|TES101RP	GO:0002080|GO:0005886|GO:0031225	protein-coding	testis expressed 101	chr19	43401496	43418597
106479356	0.00239482	0.0107715	-2.15158	-1.1054	2.15158	down	RN7SL364P				pseudo	RNA, 7SL, cytoplasmic 364, pseudogene	chr19	46688797	46689068
6543	0.00239482	0.0107715	-2.15293	-1.1063	2.15293	down	SLC8A2	ENSG00000118160	NCX2	GO:0005432|GO:0005516|GO:0005886|GO:0005887|GO:0006811|GO:0006874|GO:0007154|GO:0007612|GO:0007613|GO:0016323|GO:0035725|GO:0043197|GO:0043204|GO:0046872|GO:0048172|GO:0060291|GO:0070588|GO:1903779	protein-coding	solute carrier family 8 member A2	chr19	47428017	47472168
54922	0	0	-3.22359	-1.68867	3.22359	down	RASIP1	ENSG00000105538	RAIN	GO:0001525|GO:0001570|GO:0005795|GO:0007165|GO:0010507|GO:0043087|GO:0048471|GO:0048754	protein-coding	Ras interacting protein 1	chr19	48720587	48740721
8463	0	0	-2.0309	-1.02212	2.0309	down	TEAD2	ENSG00000074219	ETF|TEAD-2|TEF-4|TEF4	GO:0001085|GO:0001570|GO:0001843|GO:0003143|GO:0003700|GO:0003705|GO:0005515|GO:0005634|GO:0005654|GO:0005667|GO:0006355|GO:0006367|GO:0030903|GO:0035329|GO:0043565|GO:0044212|GO:0045944|GO:0048339|GO:0048368|GO:0048568|GO:0060548|GO:0071300|GO:2000736	protein-coding	TEA domain transcription factor 2	chr19	49340595	49362457
27120	0.000612715	0.00291153	-2.31097	-1.2085	2.31097	down	DKKL1	ENSG00000104901	CT34|SGY|SGY-1|SGY1	GO:0004871|GO:0005615|GO:0007165|GO:0009653|GO:0045600	protein-coding	dickkopf like acrosomal protein 1	chr19	49361783	49375116
100506114	0.000566836	0.00270186	-2.22754	-1.15545	2.22754	down	LOC100506114				ncRNA	uncharacterized LOC100506114	chr19	50486810	50487638
554235	1.247e-12	9.29778e-12	-2.89083	-1.53148	2.89083	down	ASPDH	ENSG00000204653		GO:0006742|GO:0009435|GO:0033735|GO:0050661|GO:0055114	protein-coding	aspartate dehydrogenase domain containing	chr19	50511600	50514690
43847	0.0115102	0.0478425	-2.16241	-1.11264	2.16241	down	KLK14	ENSG00000129437	KLK-L6	GO:0004252|GO:0005615|GO:0006508|GO:0009566|GO:0045744|GO:0045745|GO:0048730|GO:0070062|GO:0070684	protein-coding	kallikrein related peptidase 14	chr19	51077495	51084245
100049587	0	0	-2.48612	-1.3139	2.48612	down	SIGLEC14	ENSG00000254415		GO:0005886|GO:0007155|GO:0016021|GO:0030246|GO:0045087	protein-coding	sialic acid binding Ig like lectin 14	chr19	51639478	51646801
55786	0	0	-2.65193	-1.40704	2.65193	down	ZNF415	ENSG00000170954	ZfLp	GO:0003677|GO:0003700|GO:0005515|GO:0005730|GO:0005737|GO:0006351|GO:0006355|GO:0015630|GO:0046872	protein-coding	zinc finger protein 415	chr19	53107879	53133077
5582	0.00224593	0.0101238	-2.69728	-1.43151	2.69728	down	PRKCG	ENSG00000126583	PKC-gamma|PKCC|PKCG|SCA14	GO:0004672|GO:0004697|GO:0004698|GO:0004712|GO:0005524|GO:0005622|GO:0005634|GO:0005829|GO:0005886|GO:0005911|GO:0006468|GO:0007268|GO:0007611|GO:0007635|GO:0008270|GO:0014069|GO:0016310|GO:0018105|GO:0030168|GO:0030425|GO:0031397|GO:0032095|GO:0032425|GO:0035556|GO:0042177|GO:0042752|GO:0043278|GO:0043524|GO:0046777|GO:0048265|GO:0048471|GO:0048511|GO:0050764|GO:0060384|GO:0097060|GO:1901799	protein-coding	protein kinase C gamma	chr19	53879190	53907652
84446	0	0	-2.7873	-1.47887	2.7873	down	BRSK1	ENSG00000160469	hSAD1	GO:0000287|GO:0004674|GO:0005524|GO:0005634|GO:0005654|GO:0005737|GO:0005813|GO:0006468|GO:0006974|GO:0007269|GO:0007409|GO:0008021|GO:0009411|GO:0010212|GO:0019901|GO:0030010|GO:0030054|GO:0030182|GO:0031572|GO:0035556|GO:0043015|GO:0050321|GO:0051298	protein-coding	BR serine/threonine kinase 1	chr19	55282072	55312533
63934	0	0	-2.94873	-1.56009	2.94873	down	ZNF667	ENSG00000198046	MIPU1	GO:0003677|GO:0003712|GO:0005634|GO:0006351|GO:0006357|GO:0046872	protein-coding	zinc finger protein 667	chr19	56439325	56478065
100128252	0	0	-2.36063	-1.23917	2.36063	down	ZNF667-AS1	ENSG00000166770	MORT		ncRNA	ZNF667 antisense RNA 1 (head to head)	chr19	56477250	56500666
105372476	2.22045e-16	1.87703e-15	-2.23337	-1.15922	2.23337	down	LOC105372476	ENSG00000267871			ncRNA	uncharacterized LOC105372476	chr19	57267220	57280334
57191	0	0	-6.87509	-2.78138	6.87509	down	VN1R1	ENSG00000178201	V1RL1|VNR19I1|ZVNH1|ZVNR1	GO:0005886|GO:0007186|GO:0008150|GO:0016021|GO:0016503|GO:0019236	protein-coding	vomeronasal 1 receptor 1	chr19	57454790	57457142
343637	0.00515298	0.0223989	-2.30775	-1.20649	2.30775	down	RSPO4	ENSG00000101282	C20orf182|CRISTIN4	GO:0005576|GO:0008201|GO:0016055|GO:0030177|GO:0035878	protein-coding	R-spondin 4	chr20	958452	1002264
400831	0.010353	0.0433302	-2.47874	-1.3096	2.47874	down	C20orf202	ENSG00000215595			protein-coding	chromosome 20 open reading frame 202	chr20	1203454	1208274
116835	0.000523383	0.00250516	-2.02005	-1.01439	2.02005	down	HSPA12B	ENSG00000132622	C20orf60	GO:0005515|GO:0005524	protein-coding	heat shock protein family A (Hsp70) member 12B	chr20	3732667	3753111
101929371	2.40295e-05	0.000127256	-2.40944	-1.2687	2.40944	down	LOC101929371				ncRNA	uncharacterized LOC101929371	chr20	9986088	10043216
55614	0	0	-2.06664	-1.04729	2.06664	down	KIF16B	ENSG00000089177	C20orf23|KISC20ORF|SNX23	GO:0001704|GO:0001919|GO:0005524|GO:0005547|GO:0005768|GO:0005769|GO:0005829|GO:0005871|GO:0005874|GO:0006895|GO:0007018|GO:0007173|GO:0007492|GO:0008017|GO:0008543|GO:0008574|GO:0017137|GO:0030705|GO:0031901|GO:0032266|GO:0032801|GO:0043325|GO:0045022|GO:0080025	protein-coding	kinesin family member 16B	chr20	16272104	16573433
284798	1.60529e-08	1.01078e-07	-3.38013	-1.75708	3.38013	down	LOC284798	ENSG00000230725			ncRNA	uncharacterized LOC284798	chr20	25140789	25149258
284800	2.94369e-07	1.74227e-06	-2.10985	-1.07714	2.10985	down	FAM182A	ENSG00000125804	C20orf91|C20orf91A|bB329D4.1		ncRNA	family with sequence similarity 182 member A	chr20	26054655	26086917
101929698	0	0	-2.50749	-1.32625	2.50749	down	LOC101929698	ENSG00000277301			ncRNA	uncharacterized LOC101929698	chr20	32509959	32520285
284805	1.05229e-11	7.5582e-11	-2.40567	-1.26644	2.40567	down	C20orf203			GO:0005737	protein-coding	chromosome 20 open reading frame 203	chr20	32631652	32673941
10110	1.46746e-09	9.66958e-09	-2.06172	-1.04385	2.06172	down	SGK2	ENSG00000101049	H-SGK2|dJ138B7.2	GO:0001558|GO:0004674|GO:0005246|GO:0005524|GO:0005575|GO:0005622|GO:0005634|GO:0005829|GO:0006468|GO:0006883|GO:0006979|GO:0010765|GO:0015459|GO:0017080|GO:0017081|GO:0018105|GO:0032411|GO:0034220|GO:0035556|GO:0042127|GO:0042981	protein-coding	SGK2, serine/threonine kinase 2	chr20	43540171	43588237
79015	0	0	-3.34806	-1.74333	3.34806	down	LINC01260	ENSG00000283440			ncRNA	long intergenic non-protein coding RNA 1260	chr20	44656451	44696096
105372631	0	0	-2.86795	-1.52002	2.86795	down	LOC105372631				ncRNA	uncharacterized LOC105372631	chr20	45445431	45448580
128497	2.00147e-10	1.36597e-09	-2.27222	-1.1841	2.27222	down	SPATA25	ENSG00000149634	C20orf165|TSG23|dJ337O18.8	GO:0003674|GO:0005575|GO:0007283|GO:0016021|GO:0030154	protein-coding	spermatogenesis associated 25	chr20	45886489	45887635
55713	0.00136885	0.00630539	-2.51461	-1.33034	2.51461	down	ZNF334	ENSG00000198185		GO:0003677|GO:0003700|GO:0005515|GO:0005634|GO:0006351|GO:0006355|GO:0046872	protein-coding	zinc finger protein 334	chr20	46499630	46513559
101927377	0.00173926	0.00792951	-3.36833	-1.75203	3.36833	down	LOC101927377	ENSG00000231119			ncRNA	uncharacterized LOC101927377	chr20	47352561	47354633
10388	0	0	-2.13947	-1.09725	2.13947	down	SYCP2	ENSG00000196074	SCP-2|SCP2	GO:0000795|GO:0000800|GO:0003677|GO:0005634|GO:0007130|GO:0007140|GO:0007143|GO:0009566|GO:0043066|GO:0046982|GO:0048808|GO:0051301	protein-coding	synaptonemal complex protein 2	chr20	59863563	59933655
284756	0.000647828	0.00307146	-2.08439	-1.05962	2.08439	down	C20orf197				protein-coding	chromosome 20 open reading frame 197	chr20	60055925	60072953
1002	4.43271e-05	0.000230331	-2.74486	-1.45674	2.74486	down	CDH4	ENSG00000179242	CAD4|R-CAD|RCAD	GO:0005509|GO:0005886|GO:0005887|GO:0007155|GO:0007156|GO:0007157|GO:0007411|GO:0034332|GO:0045773	protein-coding	cadherin 4	chr20	61252426	61940617
768097	3.54945e-07	2.09092e-06	-3.73437	-1.90087	3.73437	down	HAR1B	ENSG00000231133	HAR1R|LINC00065|NCRNA00065		ncRNA	highly accelerated region 1B (non-protein coding)	chr20	63095493	63102319
768096	0	0	-2.57694	-1.36566	2.57694	down	HAR1A		HAR1F|LINC00064|NCRNA00064		ncRNA	highly accelerated region 1A (non-protein coding)	chr20	63102142	63104386
79444	0.00367792	0.0162282	-2.33241	-1.22182	2.33241	down	BIRC7	ENSG00000101197	KIAP|LIVIN|ML-IAP|MLIAP|RNF50	GO:0004842|GO:0004869|GO:0005515|GO:0005634|GO:0005737|GO:0005794|GO:0005876|GO:0006915|GO:0007257|GO:0008270|GO:0009966|GO:0016567|GO:0019899|GO:0042127|GO:0043066|GO:0070247|GO:0090307|GO:1990001	protein-coding	baculoviral IAP repeat containing 7	chr20	63235883	63240507
3785	0.00400594	0.0176091	-2.19613	-1.13496	2.19613	down	KCNQ2	ENSG00000075043	BFNC|EBN|EBN1|ENB1|HNSPC|KCNA11|KV7.2	GO:0005249|GO:0005251|GO:0005267|GO:0005886|GO:0006813|GO:0007268|GO:0007399|GO:0008076|GO:0030506|GO:0033268|GO:0034765|GO:0043194|GO:0071805	protein-coding	potassium voltage-gated channel subfamily Q member 2	chr20	63400210	63472677
282566	0.00148031	0.00679205	-2.94627	-1.55889	2.94627	down	LINC00515	ENSG00000260583	C21orf71|PRED21		ncRNA	long intergenic non-protein coding RNA 515	chr21	25582770	25583326
114036	0.000142334	0.000713365	-2.23617	-1.16103	2.23617	down	LINC00310	ENSG00000227456	C21orf82|NCRNA00310		ncRNA	long intergenic non-protein coding RNA 310	chr21	34157724	34190244
54102	2.59448e-06	1.46123e-05	-4.19408	-2.06835	4.19408	down	CLIC6	ENSG00000159212	CLIC1L	GO:0004364|GO:0005244|GO:0005254|GO:0005634|GO:0005737|GO:0005886|GO:0006749|GO:0034707|GO:0034765|GO:0050780|GO:0070062|GO:1902476	protein-coding	chloride intracellular channel 6	chr21	34669389	34718227
54101	1.16532e-06	6.68621e-06	-2.14766	-1.10277	2.14766	down	RIPK4	ENSG00000183421	ANKK2|ANKRD3|DIK|NKRD3|PKK|PPS2|RIP4	GO:0002009|GO:0004674|GO:0005515|GO:0005524|GO:0005737|GO:0006468|GO:0016020|GO:0051092	protein-coding	receptor interacting serine/threonine kinase 4	chr21	41739369	41767106
5152	0	0	-3.03525	-1.60182	3.03525	down	PDE9A	ENSG00000160191	HSPDE9A2	GO:0004114|GO:0005515|GO:0005783|GO:0005794|GO:0005829|GO:0007165|GO:0010613|GO:0019934|GO:0032587|GO:0042383|GO:0043204|GO:0046068|GO:0046069|GO:0046872|GO:0047555|GO:0048471	protein-coding	phosphodiesterase 9A	chr21	42653636	42775509
90625	0	0	-2.04538	-1.03237	2.04538	down	ERVH48-1		C21orf105|NDUFV3-AS1	GO:0005515|GO:0005615|GO:0005886|GO:0006949	protein-coding	endogenous retrovirus group 48 member 1	chr21	42916803	42925646
54082	0	0	-7.81708	-2.96663	7.81708	down	TSPEAR-AS1	ENSG00000235890	C21orf31		ncRNA	TSPEAR antisense RNA 1	chr21	44506807	44516575
6285	0	0	-2.16407	-1.11375	2.16407	down	S100B	ENSG00000160307	NEF|S100|S100-B|S100beta	GO:0001726|GO:0005509|GO:0005515|GO:0005576|GO:0005615|GO:0005634|GO:0005737|GO:0007409|GO:0007417|GO:0007611|GO:0007613|GO:0008270|GO:0008283|GO:0008284|GO:0008360|GO:0042802|GO:0042803|GO:0043025|GO:0043065|GO:0043123|GO:0043231|GO:0044548|GO:0045087|GO:0048156|GO:0048168|GO:0048306|GO:0048471|GO:0048708|GO:0050786|GO:0051384|GO:0051597|GO:0060291|GO:0071456|GO:2001015	protein-coding	S100 calcium binding protein B	chr21	46598962	46605208
25787	5.44771e-06	3.00808e-05	-2.60311	-1.38024	2.60311	down	DGCR9	ENSG00000273032	DGS-A		ncRNA	DiGeorge syndrome critical region gene 9 (non-protein coding)	chr22	19017834	19020248
28834	3.63345e-10	2.45642e-09	-2.48819	-1.31509	2.48819	down	IGLC7		C7	GO:0003823|GO:0004252|GO:0005576|GO:0005886|GO:0006508|GO:0006898|GO:0006910|GO:0006911|GO:0006956|GO:0006958|GO:0009897|GO:0034987|GO:0038095|GO:0038096|GO:0042571|GO:0042742|GO:0045087|GO:0050776|GO:0050853|GO:0050871|GO:0072562	other	immunoglobulin lambda constant 7	chr22	22922594	22923034
150248	1.46277e-09	9.63987e-09	-2.59052	-1.37324	2.59052	down	C22orf15	ENSG00000169314	N27C7-3		protein-coding	chromosome 22 open reading frame 15	chr22	23763021	23765861
56241	5.57211e-08	3.42129e-07	-2.22113	-1.15129	2.22113	down	SUSD2	ENSG00000099994	BK65A6.2	GO:0005044|GO:0005515|GO:0005886|GO:0006898|GO:0006955|GO:0016021|GO:0030247|GO:0051782|GO:0070062|GO:1902807	protein-coding	sushi domain containing 2	chr22	24181259	24189110
105372990	5.39642e-08	3.31568e-07	-2.39013	-1.25709	2.39013	down	LOC105372990				ncRNA	uncharacterized LOC105372990	chr22	30435544	30436247
10738	3.41719e-05	0.000178962	-2.42909	-1.28041	2.42909	down	RFPL3	ENSG00000128276		GO:0005515|GO:0008270	protein-coding	ret finger protein like 3	chr22	32354885	32361161
10737	1.18249e-05	6.38855e-05	-2.137	-1.09559	2.137	down	RFPL3S	ENSG00000205853	NCRNA00005|RFPL3-AS|RFPL3-AS1|RFPL3ANT|RFPL3AS		ncRNA	RFPL3 antisense	chr22	32359906	32382052
339666	5.7316e-08	3.51545e-07	-2.61726	-1.38805	2.61726	down	LOC339666	ENSG00000230736			ncRNA	uncharacterized LOC339666	chr22	32376664	32385631
29775	0.000247061	0.00121329	-2.84993	-1.51093	2.84993	down	CARD10	ENSG00000100065	BIMP1|CARMA3	GO:0005515|GO:0005737|GO:0006461|GO:0007250|GO:0030159|GO:0032449|GO:0042981	protein-coding	caspase recruitment domain family member 10	chr22	37490362	37519542
27254	9.32658e-09	5.93638e-08	-2.42498	-1.27797	2.42498	down	CSDC2	ENSG00000172346	PIPPIN|dJ347H13.2	GO:0003677|GO:0003723|GO:0005515|GO:0005634|GO:0005737|GO:0006355|GO:0006397|GO:0008134	protein-coding	cold shock domain containing C2	chr22	41560763	41577741
85352	0.00131045	0.00604723	-2.50048	-1.3222	2.50048	down	KIAA1644	ENSG00000138944		GO:0016021	protein-coding	KIAA1644	chr22	44243667	44312851
27127	1.73259e-06	9.85594e-06	-2.43738	-1.28533	2.43738	down	SMC1B	ENSG00000077935	SMC1BETA|SMC1L2	GO:0000775|GO:0000800|GO:0003677|GO:0005524|GO:0005654|GO:0005737|GO:0007062|GO:0007126|GO:0030893|GO:0034991	protein-coding	structural maintenance of chromosomes 1B	chr22	45344063	45413619
26150	3.89411e-06	2.16846e-05	-4.50947	-2.17296	4.50947	down	RIBC2	ENSG00000128408	C22orf11|TRIB	GO:0005515|GO:0005634	protein-coding	RIB43A domain with coiled-coils 2	chr22	45413691	45432496
101927722	7.48883e-11	5.20602e-10	-2.95837	-1.5648	2.95837	down	LINC01644	ENSG00000218357	LL22NC03-75H12.2		ncRNA	long intergenic non-protein coding RNA 1644	chr22	47461299	47487111
105377205	0.00477579	0.0208384	-2.25	-1.16993	2.25	down	LOC105377205				ncRNA	uncharacterized LOC105377205	chr22	49832616	49837786
8551	2.22045e-15	1.82656e-14	-3.48761	-1.80224	3.48761	down	INE2	ENSG00000281371	NCRNA00011		ncRNA	inactivation escape 2 (non-protein coding)	chrX	15785716	15787589
257240	1.28821e-08	8.15032e-08	-2.5983	-1.37757	2.5983	down	KLHL34	ENSG00000185915		GO:0004842|GO:0005615|GO:0016567|GO:0031463	protein-coding	kelch like family member 34	chrX	21654690	21658330
106479317	0.00400594	0.0176091	-2.23532	-1.16048	2.23532	down	RN7SL262P				pseudo	RNA, 7SL, cytoplasmic 262, pseudogene	chrX	49152651	49152944
340602	0.000278844	0.00136365	-2.09776	-1.06885	2.09776	down	CXorf67	ENSG00000187690		GO:0005654	protein-coding	chromosome X open reading frame 67	chrX	51396531	51465661
158787	0.000941828	0.00439819	-2.25614	-1.17386	2.25614	down	RIBC1	ENSG00000158423	2610028I09Rik	GO:0005515	protein-coding	RIB43A domain with coiled-coils 1	chrX	53422690	53431120
84889	1.35367e-07	8.16264e-07	-5.33722	-2.41609	5.33722	down	SLC7A3	ENSG00000165349	ATRC3|CAT-3|CAT3	GO:0000064|GO:0005886|GO:0005887|GO:0006865|GO:0015171|GO:0015181|GO:0015189|GO:0015297|GO:1903352|GO:1903401|GO:1903826|GO:1990822	protein-coding	solute carrier family 7 member 3	chrX	70925582	70931125
54821	1.47793e-12	1.09816e-11	-2.06381	-1.04531	2.06381	down	ERCC6L	ENSG00000186871	PICH|RAD26L	GO:0000777|GO:0003677|GO:0004386|GO:0005515|GO:0005524|GO:0005654|GO:0005737|GO:0005813|GO:0005829|GO:0005886|GO:0007062|GO:0007067|GO:0016020|GO:0051301	protein-coding	ERCC excision repair 6 like, spindle assembly checkpoint helicase	chrX	72204657	72239047
6567	8.25364e-06	4.50524e-05	-2.43706	-1.28514	2.43706	down	SLC16A2	ENSG00000147100	AHDS|DXS128|DXS128E|MCT 7|MCT 8|MCT7|MCT8|MRX22|XPCT	GO:0005215|GO:0005887|GO:0006810|GO:0008028|GO:0015293|GO:0015349|GO:0015718|GO:0055085|GO:0070327	protein-coding	solute carrier family 16 member 2	chrX	74421461	74533917
340543	0.00524225	0.0227631	-2.56524	-1.35909	2.56524	down	TCEAL5	ENSG00000204065	WEX4	GO:0005515|GO:0005634|GO:0006351|GO:0006357|GO:0050699	protein-coding	transcription elongation factor A like 5	chrX	103273691	103276872
90293	5.14477e-08	3.1654e-07	-2.28795	-1.19406	2.28795	down	KLHL13	ENSG00000003096	BKLHD2	GO:0000910|GO:0004842|GO:0007067|GO:0016567|GO:0030496|GO:0031463	protein-coding	kelch like family member 13	chrX	117897813	118117340
158800	0.00113377	0.00526351	-3.06727	-1.61695	3.06727	down	RHOXF1	ENSG00000101883	OTEX|PEPP1	GO:0003677|GO:0003700|GO:0005634|GO:0006351|GO:0006355|GO:0007275|GO:0007276|GO:0019953|GO:0030518|GO:0043565	protein-coding	Rhox homeobox family member 1	chrX	120109053	120115937
10178	0	0	-2.59864	-1.37776	2.59864	down	TENM1	ENSG00000009694	ODZ1|ODZ3|TEN-M1|TNM|TNM1	GO:0000902|GO:0005576|GO:0005634|GO:0005737|GO:0005783|GO:0005794|GO:0005856|GO:0005886|GO:0005887|GO:0006351|GO:0006359|GO:0006955|GO:0007157|GO:0007218|GO:0007399|GO:0008201|GO:0008285|GO:0016363|GO:0016607|GO:0030838|GO:0033138|GO:0042803|GO:0043005|GO:0043406|GO:0046982|GO:0048471|GO:0048666|GO:0050839|GO:0051491|GO:0090316	protein-coding	teneurin transmembrane protein 1	chrX	124375903	125199286
644596	0.000275851	0.00134963	-3.04529	-1.60658	3.04529	down	SMIM10L2B	ENSG00000196972	LINC00087|NCRNA00087		ncRNA	small integral membrane protein 10 like 2B	chrX	135095028	135098634
29944	0	0	-2.9482	-1.55983	2.9482	down	PNMA3	ENSG00000183837	MA3|MA5	GO:0003676|GO:0005730|GO:0008270|GO:0043065	protein-coding	paraneoplastic Ma antigen 3	chrX	153056409	153060467
84968	4.33033e-09	2.79525e-08	-3.88877	-1.95931	3.88877	down	PNMA6A	ENSG00000235961	MA6|PNMA6|PNMA6C	GO:0005515	protein-coding	paraneoplastic Ma antigen family member 6A	chrX	153072482	153075018
8653	0	0	-2.96929	-1.57012	2.96929	down	DDX3Y	ENSG00000067048	DBY	GO:0003677|GO:0003723|GO:0004004|GO:0005524|GO:0005634|GO:0005737|GO:0006413|GO:0010468|GO:0010501|GO:0016020|GO:0036464	protein-coding	DEAD-box helicase 3, Y-linked	chrY	12904108	12920478
8284	0	0	-2.53543	-1.34223	2.53543	down	KDM5D	ENSG00000012817	HY|HYA|JARID1D|SMCY	GO:0002457|GO:0003677|GO:0005575|GO:0005654|GO:0006351|GO:0006355|GO:0008270|GO:0016706|GO:0032452|GO:0032453|GO:0034720|GO:0050681|GO:0055114|GO:0060765	protein-coding	lysine demethylase 5D	chrY	19691941	19744939
140032	0.00756274	0.0322004	-2.03924	-1.02803	2.03924	down	RPS4Y2	ENSG00000280969	RPS4Y2P	GO:0003674|GO:0003735|GO:0005575|GO:0006412|GO:0008150|GO:0019843|GO:0022627	protein-coding	ribosomal protein S4, Y-linked 2	chrY	20756164	20781032
480 upregulated differentially expressed genes in 4 unstimulated aged Vs 4 unstimulated young cases with corrected value p<0.05.
Gene ID	p-value	Corrected p-value	FC ([A] vs [Y])	Log FC ([A] vs [Y])	FC (abs) ([A] vs [Y])	Regulation ([A] vs [Y])	Gene Symbol	Ensembl ID	Aliases	GO Accession	Gene Type	Description	Chromosome	Start	End
374946	8.89938e-26	8.07437e-25	2.20266	1.13925	2.20266	up	DRAXIN	ENSG00000162490	AGPA3119|C1orf187|UNQ3119|neucrin	GO:0005515|GO:0005576|GO:0007411|GO:0016055|GO:0021516|GO:0021528|GO:0030517|GO:0030900|GO:0043524|GO:0090090	protein-coding	dorsal inhibitory axon guidance protein	chr1	11691729	11725857
29943	7.13912e-05	0.000365668	2.33131	1.22114	2.33131	up	PADI1	ENSG00000142623	HPAD10|PAD1|PDI|PDI1	GO:0004668|GO:0005509|GO:0005634|GO:0005737|GO:0005829|GO:0006325|GO:0036414|GO:0070062	protein-coding	peptidyl arginine deiminase 1	chr1	17205126	17246005
400745	0.00604766	0.026069	3.01759	1.5934	3.01759	up	SH2D5	ENSG00000189410		GO:0014069|GO:0030054|GO:0045211	protein-coding	SH2 domain containing 5	chr1	20719732	20732837
257101	0	0	3.42949	1.778	3.42949	up	ZNF683	ENSG00000176083	Hobit	GO:0001779|GO:0002250|GO:0003677|GO:0005634|GO:0006351|GO:0006355|GO:0010468|GO:0032823|GO:0032826|GO:0033082|GO:0045087|GO:0046872|GO:0051136|GO:1990841	protein-coding	zinc finger protein 683	chr1	26361634	26374522
64129	6.98088e-17	6.00106e-16	3.68796	1.88282	3.68796	up	TINAGL1	ENSG00000142910	ARG1|LCN7|LIECG3|TINAGRP	GO:0004197|GO:0005044|GO:0005201|GO:0005515|GO:0005576|GO:0005615|GO:0005764|GO:0006898|GO:0006955|GO:0007155|GO:0016197|GO:0030247|GO:0031012|GO:0043236|GO:0051603|GO:0070062	protein-coding	tubulointerstitial nephritis antigen like 1	chr1	31576485	31587686
90853	1.03077e-08	6.55005e-08	2.07872	1.05569	2.07872	up	SPOCD1	ENSG00000134668	PPP1R146	GO:0006351|GO:0010923	protein-coding	SPOC domain containing 1	chr1	31790422	31816051
10158	0	0	2.86298	1.51752	2.86298	up	PDZK1IP1	ENSG00000162366	DD96|MAP17|SPAP	GO:0016021|GO:0070062	protein-coding	PDZK1 interacting protein 1	chr1	47183593	47191044
127435	0.000687239	0.00325017	3.36823	1.75199	3.36823	up	PODN	ENSG00000174348	PCAN|SLRR5A	GO:0004860|GO:0005518|GO:0005578|GO:0005615|GO:0005737|GO:0006469|GO:0008285|GO:0019221|GO:0030336|GO:0046426	protein-coding	podocan	chr1	53062052	53085502
6512	4.33721e-16	3.65779e-15	2.73362	1.45081	2.73362	up	SLC1A7	ENSG00000162383	AAAT|EAAT5	GO:0005313|GO:0005314|GO:0005886|GO:0006811|GO:0006835|GO:0014047|GO:0015171|GO:0016021|GO:0089711	protein-coding	solute carrier family 1 member 7	chr1	53087179	53142632
148979	0.0017229	0.00785894	2.78237	1.47632	2.78237	up	GLIS1	ENSG00000174332		GO:0000122|GO:0000977|GO:0001227|GO:0001228|GO:0005634|GO:0006366|GO:0045944|GO:0046872	protein-coding	GLIS family zinc finger 1	chr1	53506237	53738106
199964	6.09446e-05	0.000313802	2.12286	1.08601	2.12286	up	TMEM61	ENSG00000143001		GO:0016021	protein-coding	transmembrane protein 61	chr1	54980792	54992293
5737	0.00175868	0.00801398	2.47743	1.30884	2.47743	up	PTGFR	ENSG00000122420	FP	GO:0004958|GO:0005576|GO:0005737|GO:0005886|GO:0005887|GO:0006954|GO:0007186|GO:0007189|GO:0007204|GO:0007567|GO:0008284|GO:0010628|GO:0032355|GO:0032496|GO:0035584|GO:0043066|GO:0071799	protein-coding	prostaglandin F receptor	chr1	78491072	78539749
2152	0	0	2.06964	1.04938	2.06964	up	F3	ENSG00000117525	CD142|TF|TFA	GO:0001938|GO:0002020|GO:0002541|GO:0002543|GO:0004252|GO:0004896|GO:0005515|GO:0005543|GO:0005615|GO:0005886|GO:0006919|GO:0007596|GO:0007598|GO:0009986|GO:0010641|GO:0016021|GO:0016485|GO:0019221|GO:0030335|GO:0031012|GO:0031233|GO:0045766|GO:0050927|GO:0051897|GO:0070062|GO:1905286	protein-coding	coagulation factor III, tissue factor	chr1	94529225	94541800
51375	1.05848e-06	6.09073e-06	4.87584	2.28565	4.87584	up	SNX7	ENSG00000162627		GO:0005515|GO:0005768|GO:0006897|GO:0015031|GO:0016050|GO:0019898|GO:0030659|GO:0035091	protein-coding	sorting nexin 7	chr1	98661701	98760500
391059	0	0	2.22268	1.1523	2.22268	up	FRRS1	ENSG00000156869	SDFR2|SDR2	GO:0000293|GO:0016021|GO:0046872|GO:0055114	protein-coding	ferric chelate reductase 1	chr1	99708703	99766631
653149	9.77172e-07	5.6343e-06	2.00929	1.00668	2.00929	up	NBPF6	ENSG00000186086		GO:0005737	protein-coding	neuroblastoma breakpoint family member 6	chr1	108375799	108471002
3321	1.139e-42	1.0937e-41	2.08136	1.05753	2.08136	up	IGSF3	ENSG00000143061	EWI-3|LCDD|V8	GO:0003674|GO:0005886|GO:0009986|GO:0016021|GO:0032808	protein-coding	immunoglobulin superfamily member 3	chr1	116574399	116667755
148741	4.53939e-07	2.65924e-06	3.96761	1.98827	3.96761	up	ANKRD35	ENSG00000198483			protein-coding	ankyrin repeat domain 35	chr1	145866560	145885866
6273	3.10179e-05	0.000163014	2.09522	1.0671	2.09522	up	S100A2	ENSG00000196754	CAN19|S100L	GO:0005509|GO:0005515|GO:0005575|GO:0042802|GO:0043542	protein-coding	S100 calcium binding protein A2	chr1	153561108	153567890
105371455	1.6612e-05	8.89014e-05	2.82089	1.49615	2.82089	up	LOC105371455				ncRNA	uncharacterized LOC105371455	chr1	157280716	157283068
57549	0	0	2.23582	1.16081	2.23582	up	IGSF9	ENSG00000085552	FP18798|IGSF9A|Nrt1	GO:0005886|GO:0007156|GO:0016021|GO:0016358|GO:0030054|GO:0030424|GO:0030425|GO:0050807|GO:0060077|GO:0098632	protein-coding	immunoglobulin superfamily member 9	chr1	159927039	159945604
89886	0	0	2.34803	1.23145	2.34803	up	SLAMF9	ENSG00000162723	CD2F-10|CD2F10|CD84-H1|CD84H1|SF2001	GO:0016021	protein-coding	SLAM family member 9	chr1	159951492	159954254
81607	8.67547e-28	7.9489e-27	3.18888	1.67305	3.18888	up	NECTIN4	ENSG00000143217	EDSS1|LNIR|PRR4|PVRL4|nectin-4	GO:0001618|GO:0004872|GO:0005102|GO:0005515|GO:0005886|GO:0005887|GO:0005911|GO:0005913|GO:0007156|GO:0007157|GO:0008037|GO:0034332|GO:0042803|GO:0046718|GO:0050839|GO:0070062	protein-coding	nectin cell adhesion molecule 4	chr1	161070995	161089599
3310	0	0	2.14955	1.10403	2.14955	up	HSPA6	ENSG00000173110	HSP70B'	GO:0005515|GO:0005524|GO:0005737|GO:0005814|GO:0005829|GO:0006986|GO:0008180|GO:0019899|GO:0031072|GO:0034605|GO:0042026|GO:0042623|GO:0051082|GO:0070062|GO:0070370|GO:0072562	protein-coding	heat shock protein family A (Hsp70) member 6	chr1	161524540	161526910
127943	0	0	2.31719	1.21238	2.31719	up	FCRLB	ENSG00000162746	FCRL2|FCRLM2|FCRLY|FREB-2|FREB2|FcRY	GO:0005737|GO:0005783|GO:0050777	protein-coding	Fc receptor like B	chr1	161721563	161728143
100302401	0.000258671	0.00126822	3.90997	1.96716	3.90997	up	RASAL2-AS1	ENSG00000224687			ncRNA	RASAL2 antisense RNA 1	chr1	178091508	178093984
148753	0.000820274	0.00384992	2.3158	1.21151	2.3158	up	FAM163A	ENSG00000143340	C1orf76|NDSP	GO:0016021	protein-coding	family with sequence similarity 163 member A	chr1	179730217	179816198
23057	4.77617e-10	3.21083e-09	2.20254	1.13917	2.20254	up	NMNAT2	ENSG00000157064	C1orf15|PNAT2	GO:0000139|GO:0000309|GO:0004515|GO:0005524|GO:0005770|GO:0005794|GO:0005802|GO:0009435|GO:0019674|GO:0034628|GO:0045202	protein-coding	nicotinamide nucleotide adenylyltransferase 2	chr1	183248237	183418602
83872	0.000118209	0.000596228	2.34492	1.22954	2.34492	up	HMCN1	ENSG00000143341	ARMD1|FBLN6|FIBL-6|FIBL6	GO:0005509|GO:0005604|GO:0005938|GO:0007049|GO:0007601|GO:0030054|GO:0031012|GO:0032154|GO:0050896|GO:0051301|GO:0070062	protein-coding	hemicentin 1	chr1	185734551	186190949
5743	0	0	2.29858	1.20074	2.29858	up	PTGS2	ENSG00000073756	COX-2|COX2|GRIPGHS|PGG/HS|PGHS-2|PHS-2|hCox-2	GO:0001516|GO:0001525|GO:0004601|GO:0004666|GO:0005515|GO:0005634|GO:0005737|GO:0005783|GO:0005788|GO:0005789|GO:0005901|GO:0006693|GO:0006769|GO:0006928|GO:0006954|GO:0006979|GO:0007566|GO:0007612|GO:0007613|GO:0008217|GO:0008285|GO:0008289|GO:0009750|GO:0010042|GO:0010226|GO:0010575|GO:0019233|GO:0019371|GO:0019372|GO:0019899|GO:0020037|GO:0030282|GO:0030728|GO:0031090|GO:0031394|GO:0031622|GO:…	protein-coding	prostaglandin-endoperoxide synthase 2	chr1	186671791	186680427
100131234	0.000764227	0.00360067	2.17329	1.11988	2.17329	up	MIR181A1HG				ncRNA	MIR181A1 host gene	chr1	198807493	198937429
101929343	0.00465161	0.0203278	2.19747	1.13584	2.19747	up	LOC101929343				ncRNA	uncharacterized LOC101929343	chr1	201399633	201401190
23612	2.71701e-16	2.29498e-15	2.59279	1.37451	2.59279	up	PHLDA3	ENSG00000174307	TIH1	GO:0005546|GO:0005547|GO:0005737|GO:0005886|GO:0009653|GO:0010314|GO:0032266|GO:0042771|GO:0043065|GO:0043325|GO:0051898|GO:0070062|GO:0080025	protein-coding	pleckstrin homology like domain family A member 3	chr1	201464383	201469237
79098	0.00140223	0.00644919	2.63294	1.39667	2.63294	up	C1orf116	ENSG00000182795	SARG	GO:0003674|GO:0005515|GO:0005737|GO:0008150|GO:0070062	protein-coding	chromosome 1 open reading frame 116	chr1	207018521	207032756
101929541	1.9334e-09	1.26608e-08	3.45132	1.78715	3.45132	up	LOC101929541	ENSG00000226251			ncRNA	uncharacterized LOC101929541	chr1	212225278	212238977
149647	8.21954e-06	4.48799e-05	4.24934	2.08724	4.24934	up	FAM71A	ENSG00000162771	GARI-L4	GO:0005634	protein-coding	family with sequence similarity 71 member A	chr1	212624474	212626778
100873924	0.00231073	0.0104063	2.73486	1.45147	2.73486	up	HLX-AS1	ENSG00000257551			ncRNA	HLX antisense RNA 1	chr1	220832763	220880140
6262	0.00189303	0.00859568	2.55711	1.35451	2.55711	up	RYR2	ENSG00000198626	ARVC2|ARVD2|RYR-2|RyR|VTSIP	GO:0001666|GO:0002027|GO:0003143|GO:0003220|GO:0003300|GO:0005219|GO:0005262|GO:0005509|GO:0005513|GO:0005515|GO:0005516|GO:0005790|GO:0005886|GO:0006816|GO:0006874|GO:0010460|GO:0010881|GO:0010882|GO:0014701|GO:0014808|GO:0014850|GO:0015278|GO:0016020|GO:0016529|GO:0019722|GO:0019899|GO:0030018|GO:0030509|GO:0031000|GO:0033017|GO:0034220|GO:0034236|GO:0034237|GO:0034704|GO:0035584|GO:0035994|GO:…	protein-coding	ryanodine receptor 2	chr1	237042205	237833988
149134	0.00257763	0.0115493	2.01633	1.01173	2.01633	up	LINC01341				ncRNA	long intergenic non-protein coding RNA 1341	chr1	246776013	246792385
343171	1.86242e-11	1.32551e-10	3.22097	1.6875	3.22097	up	OR2W3	ENSG00000238243	OR2W3P|OR2W8P|OST718	GO:0004930|GO:0004984|GO:0005886|GO:0007186|GO:0007608|GO:0016021|GO:0050911	protein-coding	olfactory receptor family 2 subfamily W member 3	chr1	247895587	247896531
101927262	0.000931411	0.00435106	2.8867	1.52942	2.8867	up	LOC101927262				protein-coding	melanoma-associated antigen C1-like	chr2	286419	301515
339789	5.74532e-23	5.13228e-22	2.25448	1.17279	2.25448	up	LINC00299	ENSG00000236790	C2orf46|NCRNA00299		ncRNA	long intergenic non-protein coding RNA 299	chr2	7924154	8383621
8853	2.4366e-05	0.000129021	2.09189	1.06481	2.09189	up	ASAP2	ENSG00000151693	AMAP2|CENTB3|DDEF2|PAG3|PAP|Pap-alpha|SHAG1	GO:0005096|GO:0005515|GO:0005886|GO:0008047|GO:0032580|GO:0043547|GO:0046872	protein-coding	ArfGAP with SH3 domain, ankyrin repeat and PH domain 2	chr2	9206765	9405683
100526794	3.74851e-07	2.20456e-06	2.33979	1.22638	2.33979	up	NT5C1B-RDH14	ENSG00000250741			protein-coding	NT5C1B-RDH14 readthrough	chr2	18555545	18589564
105374768	1.41475e-05	7.60599e-05	3.58244	1.84094	3.58244	up	LOC105374768				ncRNA	uncharacterized LOC105374768	chr2	64338067	64341647
339807	0.000116732	0.000588944	2.40634	1.26684	2.40634	up	LOC339807	ENSG00000233694			ncRNA	uncharacterized LOC339807	chr2	64606975	64616482
4211	1.00234e-28	9.21687e-28	2.42426	1.27754	2.42426	up	MEIS1	ENSG00000143995		GO:0000978|GO:0001077|GO:0001525|GO:0002089|GO:0003682|GO:0003705|GO:0005515|GO:0005634|GO:0005667|GO:0006366|GO:0007626|GO:0035855|GO:0045638|GO:0045665|GO:0045944|GO:0046982|GO:0060216	protein-coding	Meis homeobox 1	chr2	66433452	66573869
84168	0.000278088	0.0013602	2.40548	1.26632	2.40548	up	ANTXR1	ENSG00000169604	ATR|GAPO|TEM8	GO:0001568|GO:0004888|GO:0005515|GO:0005518|GO:0005886|GO:0007165|GO:0009897|GO:0009986|GO:0010008|GO:0016021|GO:0022414|GO:0031258|GO:0031527|GO:0031532|GO:0034446|GO:0046872|GO:0051015|GO:0070062|GO:1901202|GO:1905050	protein-coding	anthrax toxin receptor 1	chr2	69013178	69249327
112597	0	0	2.26356	1.17859	2.26356	up	CYTOR	ENSG00000222041	C2orf59|LINC00152|NCRNA00152		ncRNA	cytoskeleton regulator RNA	chr2	87455368	87606805
56300	1.60941e-08	1.01302e-07	2.81146	1.49132	2.81146	up	IL36G	ENSG00000136688	IL-1F9|IL-1H1|IL-1RP2|IL1E|IL1F9|IL1H1|IL1RP2	GO:0005125|GO:0005149|GO:0005576|GO:0005615|GO:0006954|GO:0007267|GO:0019221|GO:0045087	protein-coding	interleukin 36, gamma	chr2	112973203	112985665
3557	0	0	2.87942	1.52578	2.87942	up	IL1RN	ENSG00000136689	DIRA|ICIL-1RA|IL-1RN|IL-1ra|IL-1ra3|IL1F3|IL1RA|IRAP|MVCD4	GO:0005125|GO:0005150|GO:0005151|GO:0005152|GO:0005515|GO:0005615|GO:0005622|GO:0005737|GO:0005886|GO:0006629|GO:0006955|GO:0030073|GO:0034115|GO:0045352|GO:0045353|GO:0051384|GO:0070062|GO:2000660	protein-coding	interleukin 1 receptor antagonist	chr2	113107214	113134016
101927424	2.35528e-11	1.67141e-10	3.72603	1.89764	3.72603	up	LINC01961	ENSG00000234148			ncRNA	long intergenic non-protein coding RNA 1961	chr2	113512463	113515485
5624	0	0	2.60661	1.38217	2.60661	up	PROC	ENSG00000115718	APC|PC|PROC1|THPH3|THPH4	GO:0001889|GO:0004252|GO:0005509|GO:0005515|GO:0005576|GO:0005615|GO:0005783|GO:0005788|GO:0005794|GO:0005796|GO:0006465|GO:0006508|GO:0006888|GO:0007596|GO:0017187|GO:0030195|GO:0043066|GO:0044537|GO:0050728|GO:0050819|GO:0050900|GO:1903142	protein-coding	protein C, inactivator of coagulation factors Va and VIIIa	chr2	127418427	127429246
2888	0.000225127	0.00110851	2.44879	1.29207	2.44879	up	GRB14	ENSG00000115290		GO:0005070|GO:0005737|GO:0005829|GO:0005886|GO:0007165|GO:0009967|GO:0010008|GO:0043231|GO:0050900	protein-coding	growth factor receptor bound protein 14	chr2	164492812	164621848
105373786	1.61451e-05	8.65056e-05	3.17222	1.66549	3.17222	up	LOC105373786				ncRNA	uncharacterized LOC105373786	chr2	187003220	187554393
8436	0	0	2.03872	1.02767	2.03872	up	SDPR	ENSG00000168497	CAVIN2|PS-p68|SDR|cavin-2	GO:0001786|GO:0005080|GO:0005515|GO:0005543|GO:0005737|GO:0005829|GO:0005901|GO:0045121	protein-coding	serum deprivation response	chr2	191834302	191847255
117583	0.000208892	0.00103187	3.59746	1.84698	3.59746	up	PARD3B	ENSG00000116117	ALS2CR19|PAR3B|PAR3L|PAR3beta	GO:0005923|GO:0007049|GO:0012505|GO:0016020|GO:0051301	protein-coding	par-3 family cell polarity regulator beta	chr2	204545793	205620162
2335	0	0	4.74735	2.24712	4.74735	up	FN1	ENSG00000115414	CIG|ED-B|FINC|FN|FNZ|GFND|GFND2|LETS|MSF	GO:0001525|GO:0001932|GO:0002020|GO:0002576|GO:0005178|GO:0005515|GO:0005518|GO:0005576|GO:0005577|GO:0005578|GO:0005605|GO:0005615|GO:0005793|GO:0006953|GO:0007044|GO:0007155|GO:0007161|GO:0008201|GO:0008284|GO:0008360|GO:0009611|GO:0010628|GO:0010952|GO:0016324|GO:0016504|GO:0018149|GO:0022617|GO:0030198|GO:0031012|GO:0031093|GO:0033622|GO:0034446|GO:0035987|GO:0042060|GO:0042802|GO:0045773|GO:…	protein-coding	fibronectin 1	chr2	215360440	215436172
646324	4.60932e-25	4.16588e-24	2.36368	1.24103	2.36368	up	LINC00607	ENSG00000235770			ncRNA	long intergenic non-protein coding RNA 607	chr2	215611563	215843722
92737	0	0	2.38785	1.25571	2.38785	up	DNER	ENSG00000187957	UNQ26|bet	GO:0001764|GO:0004888|GO:0005112|GO:0005509|GO:0005515|GO:0005769|GO:0005886|GO:0006897|GO:0007219|GO:0007220|GO:0007416|GO:0007417|GO:0010001|GO:0016021|GO:0030276|GO:0030425|GO:0043025|GO:0048741	protein-coding	delta/notch like EGF repeat containing	chr2	229357629	229714558
348761	8.19677e-05	0.000418092	4.00721	2.0026	4.00721	up	SPATA3-AS1	ENSG00000238062			ncRNA	SPATA3 antisense RNA 1 (head to head)	chr2	230984368	230996032
677775	0.000234363	0.00115251	2.566	1.35952	2.566	up	SCARNA5	ENSG00000252010	U87		ncRNA	small Cajal body-specific RNA 5	chr2	233275727	233276002
57007	0	0	2.35429	1.23529	2.35429	up	ACKR3	ENSG00000144476	CMKOR1|CXC-R7|CXCR-7|CXCR7|GPR159|RDC-1|RDC1	GO:0001525|GO:0001570|GO:0005044|GO:0005515|GO:0005634|GO:0005768|GO:0005769|GO:0005886|GO:0005905|GO:0006935|GO:0007155|GO:0007186|GO:0009986|GO:0015026|GO:0016021|GO:0016032|GO:0016494|GO:0019958|GO:0031623|GO:0043231|GO:0048471|GO:0055037|GO:0070098|GO:0070374|GO:1902230|GO:1905322	protein-coding	atypical chemokine receptor 3	chr2	236567787	236582358
79083	0.000264991	0.00129862	3.60291	1.84916	3.60291	up	MLPH	ENSG00000115648	SLAC2-A	GO:0003779|GO:0005515|GO:0006886|GO:0017022|GO:0017137|GO:0030050|GO:0030425|GO:0030864|GO:0046872|GO:0048471|GO:0070062	protein-coding	melanophilin	chr2	237485428	237555318
129807	0	0	2.30798	1.20663	2.30798	up	NEU4	ENSG00000204099		GO:0004308|GO:0005515|GO:0005739|GO:0005764|GO:0006516|GO:0006687|GO:0006689|GO:0009313|GO:0019866|GO:0043202|GO:0052794|GO:0052795|GO:0052796	protein-coding	neuraminidase 4	chr2	241808825	241817413
107986005	3.14846e-23	2.81625e-22	3.63609	1.86239	3.63609	up	LOC107986005				ncRNA	uncharacterized LOC107986005	chr2	241844380	241845036
5468	0	0	2.71277	1.43976	2.71277	up	PPARG	ENSG00000132170	CIMT1|GLM1|NR1C3|PPARG1|PPARG2|PPARgamma	GO:0000122|GO:0001046|GO:0001890|GO:0002674|GO:0003677|GO:0003682|GO:0003700|GO:0003707|GO:0004879|GO:0004955|GO:0005515|GO:0005634|GO:0005654|GO:0005794|GO:0005829|GO:0006367|GO:0006629|GO:0006919|GO:0007165|GO:0007186|GO:0007507|GO:0007584|GO:0008134|GO:0008144|GO:0008217|GO:0008270|GO:0009409|GO:0009612|GO:0010742|GO:0010745|GO:0010871|GO:0010887|GO:0010891|GO:0015909|GO:0019395|GO:0019899|GO:…	protein-coding	peroxisome proliferator activated receptor gamma	chr3	12287368	12434356
55287	0	0	2.95327	1.56231	2.95327	up	TMEM40	ENSG00000088726		GO:0016021	protein-coding	transmembrane protein 40	chr3	12733525	12769457
7123	1.7536e-09	1.151e-08	3.51429	1.81324	3.51429	up	CLEC3B	ENSG00000163815	TN|TNA	GO:0001503|GO:0001652|GO:0002576|GO:0005509|GO:0005576|GO:0005615|GO:0005737|GO:0008201|GO:0010756|GO:0030246|GO:0030282|GO:0031012|GO:0031089|GO:0036143|GO:0070062|GO:0071310|GO:0071560	protein-coding	C-type lectin domain family 3 member B	chr3	45026183	45036071
3913	0	0	2.12467	1.08724	2.12467	up	LAMB2	ENSG00000172037	LAMS|NPHS5	GO:0005178|GO:0005198|GO:0005576|GO:0005604|GO:0005605|GO:0005608|GO:0005615|GO:0007155|GO:0007411|GO:0007528|GO:0007601|GO:0014002|GO:0014044|GO:0030198|GO:0031012|GO:0043260|GO:0045202|GO:0048677|GO:0060041|GO:0070062|GO:0072249|GO:0072274	protein-coding	laminin subunit beta 2	chr3	49121114	49133118
5793	1.2742e-08	8.06359e-08	5.75442	2.52467	5.75442	up	PTPRG	ENSG00000144724	HPTPG|PTPG|R-PTP-GAMMA|RPTPG	GO:0004725|GO:0005001|GO:0005515|GO:0005615|GO:0005887|GO:0007169|GO:0007420|GO:0010633|GO:0010977|GO:0035335|GO:0042802|GO:0070062|GO:1903385	protein-coding	protein tyrosine phosphatase, receptor type G	chr3	61561569	62297613
166336	0.000804291	0.00377886	2.65397	1.40815	2.65397	up	PRICKLE2	ENSG00000163637	EPM5	GO:0005737|GO:0008270|GO:0031965|GO:0060071	protein-coding	prickle planar cell polarity protein 2	chr3	64093867	64445476
105377155	0.000640924	0.00303994	2.66587	1.41461	2.66587	up	LOC105377155				ncRNA	uncharacterized LOC105377155	chr3	71581721	71628558
60675	0	0	2.17058	1.11808	2.17058	up	PROK2	ENSG00000163421	BV8|HH4|KAL4|MIT1|PK2	GO:0000187|GO:0001525|GO:0001664|GO:0005576|GO:0005623|GO:0006935|GO:0006954|GO:0007186|GO:0007204|GO:0007218|GO:0007283|GO:0007623|GO:0008283|GO:0008284|GO:0019233|GO:0043066|GO:0045765|GO:0045987	protein-coding	prokineticin 2	chr3	71771656	71785206
727936	0.000279831	0.00136811	2.3863	1.25477	2.3863	up	GXYLT2	ENSG00000172986	GLT8D4	GO:0000107|GO:0016021|GO:0016266|GO:0018071|GO:0018121|GO:0018127|GO:0035252|GO:0043867|GO:0044102	protein-coding	glucoside xylosyltransferase 2	chr3	72888073	72998138
5627	4.67688e-12	3.41155e-11	2.08343	1.05896	2.08343	up	PROS1	ENSG00000184500	PROS|PS21|PS22|PS23|PS24|PS25|PSA|THPH5|THPH6	GO:0000139|GO:0002576|GO:0004866|GO:0005509|GO:0005576|GO:0005615|GO:0005789|GO:0005796|GO:0005886|GO:0006465|GO:0006888|GO:0007596|GO:0010951|GO:0017187|GO:0030449|GO:0031093|GO:0042730|GO:0050900|GO:0070062|GO:0072562	protein-coding	protein S (alpha)	chr3	93873033	93974066
100874207	0.000206335	0.00101989	2.56675	1.35994	2.56675	up	ST3GAL6-AS1	ENSG00000239445			ncRNA	ST3GAL6 antisense RNA 1	chr3	98714330	98732651
11167	1.38122e-18	1.20019e-17	2.03034	1.02172	2.03034	up	FSTL1	ENSG00000163430	FRP|FSL1|MIR198|OCC-1|OCC1|tsc36	GO:0005509|GO:0005515|GO:0005576|GO:0005615|GO:0008201|GO:0030509|GO:0042594|GO:0070062	protein-coding	follistatin like 1	chr3	120392293	120451253
2815	2.8e-45	2.7e-44	6.03161	2.59254	6.03161	up	GP9	ENSG00000169704	CD42a|GPIX	GO:0005515|GO:0005886|GO:0005887|GO:0007155|GO:0007596|GO:0007597|GO:0030168	protein-coding	glycoprotein IX platelet	chr3	129060767	129062406
339874	0.000751207	0.00354057	2.81895	1.49516	2.81895	up	LOC339874	ENSG00000250608			ncRNA	uncharacterized LOC339874	chr3	131325092	131381475
5352	1.66145e-34	1.56081e-33	2.0584	1.04153	2.0584	up	PLOD2	ENSG00000152952	BRKS2|LH2|TLH	GO:0001666|GO:0005506|GO:0005783|GO:0005789|GO:0006464|GO:0008475|GO:0030867|GO:0031418|GO:0055114|GO:0070062	protein-coding	procollagen-lysine,2-oxoglutarate 5-dioxygenase 2	chr3	146069440	146163653
64805	6.66534e-11	4.64435e-10	2.21012	1.14412	2.21012	up	P2RY12	ENSG00000169313	ADPG-R|BDPLT8|HORK3|P2T(AC)|P2Y(12)R|P2Y(AC)|P2Y(ADP)|P2Y(cyc)|P2Y12|SP1999	GO:0001609|GO:0001621|GO:0001973|GO:0005085|GO:0005739|GO:0005886|GO:0005887|GO:0005901|GO:0006930|GO:0007186|GO:0007193|GO:0007599|GO:0008347|GO:0009897|GO:0009925|GO:0009986|GO:0010700|GO:0031224|GO:0035589|GO:0043270|GO:0043491|GO:0043547|GO:0045596|GO:0051924|GO:0070527|GO:0070588|GO:0071318|GO:0071805|GO:1904139	protein-coding	purinergic receptor P2Y12	chr3	151337380	151384812
389170	0.000618232	0.00293697	2.20179	1.13868	2.20179	up	LEKR1	ENSG00000197980			protein-coding	leucine, glutamate and lysine rich 1	chr3	156825481	157046129
6474	1.17596e-06	6.74511e-06	2.83275	1.50221	2.83275	up	SHOX2	ENSG00000168779	OG12|OG12X|SHOT	GO:0000122|GO:0001501|GO:0001649|GO:0002053|GO:0002063|GO:0003170|GO:0003209|GO:0005634|GO:0007399|GO:0007507|GO:0032330|GO:0035115|GO:0043565|GO:0045880|GO:0045944|GO:0048557|GO:0048743|GO:0050772|GO:0060272|GO:0060351|GO:0060415|GO:2000172	protein-coding	short stature homeobox 2	chr3	158095954	158106503
2693	6.09446e-05	0.000313802	3.02581	1.59732	3.02581	up	GHSR	ENSG00000121853	GHDP	GO:0001616|GO:0004930|GO:0005886|GO:0007186|GO:0008154|GO:0008343|GO:0009725|GO:0009755|GO:0009986|GO:0016021|GO:0016520|GO:0017046|GO:0030252|GO:0032094|GO:0032100|GO:0032691|GO:0032869|GO:0040018|GO:0042536|GO:0043005|GO:0043134|GO:0043568|GO:0045121|GO:0045409|GO:0045923|GO:0046676|GO:0046697|GO:0050728|GO:0051963	protein-coding	growth hormone secretagogue receptor	chr3	172445133	172448456
105374224	0.00552449	0.0239288	2.33449	1.22311	2.33449	up	LOC105374224				ncRNA	uncharacterized LOC105374224	chr3	173153737	173336965
57110	8.05337e-15	6.50942e-14	6.62839	2.72866	6.62839	up	HRASLS	ENSG00000127252	A-C1|H-REV107|HRASLS1|HRSL1|HSD28	GO:0016021|GO:0016042|GO:0016740|GO:0016787	protein-coding	HRAS like suppressor	chr3	193241125	193277738
101929769	0.0111652	0.0465417	2.89419	1.53316	2.89419	up	LINC01063	ENSG00000232065			ncRNA	long intergenic non-protein coding RNA 1063	chr3	196631498	196632587
10417	0	0	2.28741	1.19372	2.28741	up	SPON2	ENSG00000159674	DIL-1|DIL1|M-SPONDIN|MINDIN	GO:0001530|GO:0002448|GO:0003823|GO:0005515|GO:0005578|GO:0005615|GO:0007155|GO:0007411|GO:0008228|GO:0032755|GO:0032760|GO:0043152|GO:0045087|GO:0046872|GO:0050832|GO:0051607|GO:0060907|GO:0070062|GO:0071222	protein-coding	spondin 2	chr4	1166932	1208962
402160	0.0019767	0.0089582	2.58725	1.37142	2.58725	up	CFAP99	ENSG00000206113		GO:0042995	protein-coding	cilia and flagella associated protein 99	chr4	2418974	2462942
9353	0.000180273	0.000895923	3.6137	1.85348	3.6137	up	SLIT2	ENSG00000145147	SLIL3|Slit-2	GO:0001657|GO:0001933|GO:0002042|GO:0002689|GO:0005095|GO:0005509|GO:0005515|GO:0005576|GO:0005578|GO:0005615|GO:0005737|GO:0005886|GO:0007411|GO:0008045|GO:0008201|GO:0010593|GO:0010596|GO:0014912|GO:0016020|GO:0021834|GO:0021836|GO:0021972|GO:0030308|GO:0030336|GO:0030837|GO:0031290|GO:0032870|GO:0034260|GO:0035385|GO:0042802|GO:0042803|GO:0043065|GO:0043116|GO:0043237|GO:0043394|GO:0048495|GO:…	protein-coding	slit guidance ligand 2	chr4	20253260	20620561
105374546	1.31462e-10	9.04544e-10	3.95113	1.98226	3.95113	up	LOC105374546				ncRNA	uncharacterized LOC105374546	chr4	26859806	26860599
102723828	3.82501e-17	3.29551e-16	5.13955	2.36164	5.13955	up	LOC102723828	ENSG00000251129			ncRNA	uncharacterized LOC102723828	chr4	31997397	32155406
10699	0	0	2.24424	1.16623	2.24424	up	CORIN	ENSG00000145244	ATC2|CRN|Lrp4|PEE5|TMPRSS10	GO:0003050|GO:0004252|GO:0005576|GO:0005886|GO:0007565|GO:0008217|GO:0009986|GO:0016021|GO:0016486|GO:0035813|GO:1903779	protein-coding	corin, serine peptidase	chr4	47593998	47838106
5196	0	0	2.25562	1.17352	2.25562	up	PF4	ENSG00000163737	CXCL4|PF-4|SCYB4	GO:0002576|GO:0002690|GO:0005515|GO:0005576|GO:0005615|GO:0006954|GO:0006955|GO:0007186|GO:0008009|GO:0008201|GO:0010628|GO:0010744|GO:0016525|GO:0019221|GO:0030168|GO:0030595|GO:0030816|GO:0031093|GO:0032496|GO:0032760|GO:0042127|GO:0043950|GO:0045347|GO:0045651|GO:0045653|GO:0045918|GO:0045944|GO:0048248|GO:0070098|GO:2001240	protein-coding	platelet factor 4	chr4	73981077	73982124
5473	0	0	2.20745	1.14238	2.20745	up	PPBP	ENSG00000163736	B-TG1|Beta-TG|CTAP-III|CTAP3|CTAPIII|CXCL7|LA-PF4|LDGF|MDGF|NAP-2|PBP|SCYB7|TC1|TC2|TGB|TGB1|THBGB|THBGB1	GO:0002523|GO:0002576|GO:0002690|GO:0005355|GO:0005576|GO:0005615|GO:0006954|GO:0006955|GO:0007186|GO:0008009|GO:0008083|GO:0015758|GO:0030593|GO:0031093|GO:0032496|GO:0042127|GO:0042742|GO:0043312|GO:0045236|GO:0051781|GO:0070098|GO:1904659	protein-coding	pro-platelet basic protein	chr4	73987038	73988197
6374	0	0	4.21692	2.07619	4.21692	up	CXCL5	ENSG00000163735	ENA-78|SCYB5	GO:0002446|GO:0002690|GO:0005576|GO:0005615|GO:0006935|GO:0006954|GO:0006955|GO:0007165|GO:0007186|GO:0007267|GO:0008009|GO:0008284|GO:0032496|GO:0045236|GO:0060326|GO:0070098	protein-coding	C-X-C motif chemokine ligand 5	chr4	73995642	73998779
57619	0.00552449	0.0239288	2.24624	1.16751	2.24624	up	SHROOM3	ENSG00000138771	APXL3|MSTP013|SHRM|ShrmL	GO:0000902|GO:0001843|GO:0002064|GO:0005737|GO:0005856|GO:0005874|GO:0005912|GO:0007389|GO:0008360|GO:0016324|GO:0043296|GO:0043482|GO:0045176|GO:0051015	protein-coding	shroom family member 3	chr4	76435100	76783253
10563	0	0	4.26021	2.09092	4.26021	up	CXCL13	ENSG00000156234	ANGIE|ANGIE2|BCA-1|BCA1|BLC|BLR1L|SCYB13	GO:0002467|GO:0002518|GO:0002544|GO:0002920|GO:0005576|GO:0005615|GO:0005623|GO:0006954|GO:0006955|GO:0007166|GO:0007186|GO:0007204|GO:0007267|GO:0008009|GO:0008201|GO:0010820|GO:0017134|GO:0031724|GO:0031735|GO:0032496|GO:0033625|GO:0033634|GO:0035754|GO:0035768|GO:0035769|GO:0042127|GO:0042742|GO:0045765|GO:0046982|GO:0048018|GO:0048248|GO:0048535|GO:0070098|GO:0090630|GO:2000545	protein-coding	C-X-C motif chemokine ligand 13	chr4	77511753	77611834
100505702	0	0	2.27541	1.18612	2.27541	up	LINC01094				ncRNA	long intergenic non-protein coding RNA 1094	chr4	78645903	78682699
100506035	0	0	2.88923	1.53069	2.88923	up	LINC00989	ENSG00000250334			ncRNA	long intergenic non-protein coding RNA 989	chr4	79492416	79576460
10855	0	0	2.00495	1.00357	2.00495	up	HPSE	ENSG00000173083	HPA|HPA1|HPR1|HPSE1|HSE1	GO:0004566|GO:0005515|GO:0005578|GO:0005634|GO:0005654|GO:0005764|GO:0005765|GO:0005975|GO:0006027|GO:0006029|GO:0007160|GO:0010575|GO:0030194|GO:0030198|GO:0030200|GO:0030305|GO:0033690|GO:0043202|GO:0043231|GO:0043395|GO:0045121|GO:0045545|GO:0046983|GO:0051797|GO:0051798|GO:0051897|GO:0060055|GO:0061042	protein-coding	heparanase	chr4	83292461	83335153
115265	0	0	2.70148	1.43375	2.70148	up	DDIT4L	ENSG00000145358	REDD2|Rtp801L	GO:0005515|GO:0005737|GO:0009968	protein-coding	DNA damage inducible transcript 4 like	chr4	100185870	100190782
80319	6.25319e-07	3.64457e-06	2.55986	1.35606	2.55986	up	CXXC4	ENSG00000168772	IDAX	GO:0003677|GO:0005737|GO:0007352|GO:0008270|GO:0016055|GO:0030165|GO:0030178|GO:0031410	protein-coding	CXXC finger protein 4	chr4	104468312	104494901
1950	8.81422e-14	6.85953e-13	2.75171	1.46033	2.75171	up	EGF	ENSG00000138798	HOMG4|URG	GO:0000165|GO:0000186|GO:0000187|GO:0001525|GO:0002092|GO:0002576|GO:0004713|GO:0005088|GO:0005154|GO:0005509|GO:0005515|GO:0005576|GO:0005615|GO:0005765|GO:0005886|GO:0006260|GO:0007165|GO:0007171|GO:0007173|GO:0007262|GO:0008083|GO:0008284|GO:0010800|GO:0014066|GO:0016021|GO:0017147|GO:0018108|GO:0021940|GO:0030297|GO:0031093|GO:0035413|GO:0038128|GO:0042059|GO:0042327|GO:0042813|GO:0043235|GO:…	protein-coding	epidermal growth factor	chr4	109912884	110012266
79625	1.55766e-18	1.35329e-17	3.97892	1.99238	3.97892	up	NDNF	ENSG00000173376	C4orf31|NORD	GO:0001525|GO:0001764|GO:0002931|GO:0005539|GO:0005576|GO:0005578|GO:0005622|GO:0007263|GO:0008201|GO:0010811|GO:0010976|GO:0016049|GO:0019800|GO:0030198|GO:0031012|GO:0043524|GO:0061042|GO:0071456|GO:2000352	protein-coding	neuron derived neurotrophic factor	chr4	121035613	121073021
79931	4.48268e-15	3.64958e-14	2.08548	1.06038	2.08548	up	TNIP3	ENSG00000050730	ABIN-3|LIND	GO:0002756|GO:0005515|GO:0006954|GO:0031593|GO:0034142|GO:0043124|GO:0071222	protein-coding	TNFAIP3 interacting protein 3	chr4	121131408	121227466
7222	1.18923e-09	7.86121e-09	2.74128	1.45485	2.74128	up	TRPC3	ENSG00000138741	SCA41|TRP3	GO:0005262|GO:0005515|GO:0005886|GO:0005887|GO:0006816|GO:0006828|GO:0007338|GO:0007602|GO:0010524|GO:0015279|GO:0030168|GO:0033198|GO:0051592|GO:0070588|GO:0070679|GO:1903244	protein-coding	transient receptor potential cation channel subfamily C member 3	chr4	121879027	121951754
105377459	0.00200649	0.00908633	2.22454	1.15351	2.22454	up	LOC105377459				ncRNA	uncharacterized LOC105377459	chr4	143700257	143865072
2994	0.00171956	0.00784435	2.02197	1.01576	2.02197	up	GYPB	ENSG00000250361	CD235b|GPB|GYP|MNS|PAS-3|SS	GO:0005515|GO:0005886|GO:0005887	protein-coding	glycophorin B (MNS blood group)	chr4	143996104	144019345
100505545	6.63251e-05	0.000340302	4.4475	2.153	4.4475	up	LINC01095	ENSG00000248809			ncRNA	long intergenic non-protein coding RNA 1095	chr4	146109455	146121913
166863	2.17094e-07	1.29458e-06	2.14005	1.09764	2.14005	up	RBM46	ENSG00000151962	CT68	GO:0000166|GO:0003723	protein-coding	RNA binding motif protein 46	chr4	154781213	154828813
4651	0	0	2.39311	1.25889	2.39311	up	MYO10	ENSG00000145555		GO:0001726|GO:0003774|GO:0005515|GO:0005516|GO:0005524|GO:0005547|GO:0005730|GO:0005737|GO:0005829|GO:0005886|GO:0005938|GO:0008360|GO:0016459|GO:0022409|GO:0030027|GO:0030507|GO:0030705|GO:0030898|GO:0031527|GO:0032433|GO:0038096|GO:0043005|GO:0043025|GO:0051015|GO:0051489|GO:0060002	protein-coding	myosin X	chr5	16661914	16936276
1004	4.00476e-31	3.71232e-30	3.07075	1.61859	3.07075	up	CDH6	ENSG00000113361	CAD6|KCAD	GO:0005509|GO:0005886|GO:0007155|GO:0007156|GO:0007219|GO:0016021|GO:0034332|GO:0070062	protein-coding	cadherin 6	chr5	31193750	31329146
26064	0	0	3.74082	1.90336	3.74082	up	RAI14	ENSG00000039560	NORPEG|RAI13	GO:0005634|GO:0005654|GO:0005737|GO:0005739|GO:0005938|GO:0015629	protein-coding	retinoic acid induced 14	chr5	34656237	34832627
3977	0.000888312	0.00415693	2.36118	1.23951	2.36118	up	LIFR	ENSG00000113594	CD118|LIF-R|SJS2|STWS|SWS	GO:0004897|GO:0004923|GO:0004924|GO:0005127|GO:0005515|GO:0005615|GO:0005886|GO:0005887|GO:0007166|GO:0008284|GO:0019221|GO:0019838|GO:0034097|GO:0038165|GO:0043235|GO:0048861|GO:0070062|GO:0070120	protein-coding	leukemia inhibitory factor receptor alpha	chr5	38474963	38608354
115827	8.13297e-08	4.95636e-07	3.3142	1.72866	3.3142	up	RAB3C	ENSG00000152932		GO:0003924|GO:0005515|GO:0005525|GO:0005829|GO:0005886|GO:0007264|GO:0008021|GO:0015031|GO:0017157|GO:0019882|GO:0030742|GO:0031489|GO:0031982|GO:0048471	protein-coding	RAB3C, member RAS oncogene family	chr5	58582221	58859394
105379042	0.00708161	0.0302619	2.54576	1.3481	2.54576	up	LOC105379042				ncRNA	uncharacterized LOC105379042	chr5	76285542	76311462
153643	0.00771309	0.0328094	3.02698	1.59788	3.02698	up	FAM81B	ENSG00000153347		GO:0005515|GO:0005634	protein-coding	family with sequence similarity 81 member B	chr5	95391344	95450454
2201	0	0	3.07719	1.62162	3.07719	up	FBN2	ENSG00000138829	CCA|DA9|EOMD	GO:0001527|GO:0005201|GO:0005509|GO:0005515|GO:0005576|GO:0022617|GO:0030023|GO:0030198|GO:0030326|GO:0030501|GO:0031012|GO:0035583|GO:0043010|GO:0045669|GO:0048048|GO:0060346|GO:0090287	protein-coding	fibrillin 2	chr5	128257909	128659185
337876	1.09213e-09	7.23447e-09	5.13466	2.36027	5.13466	up	CHSY3	ENSG00000198108	CHSY2|CSS3	GO:0000139|GO:0016021|GO:0030206|GO:0032580|GO:0046872|GO:0047238|GO:0050510	protein-coding	chondroitin sulfate synthase 3	chr5	129904472	130186634
8572	4.10122e-23	3.66604e-22	5.09469	2.34899	5.09469	up	PDLIM4	ENSG00000131435	RIL	GO:0005515|GO:0008270	protein-coding	PDZ and LIM domain 4	chr5	132257671	132273454
102546229	0.00749718	0.0319364	2.44496	1.28981	2.44496	up	LOC102546229				ncRNA	uncharacterized LOC102546229	chr5	134429051	134460615
100996485	1.73074e-25	1.56686e-24	2.17967	1.12411	2.17967	up	C5orf66				protein-coding	chromosome 5 open reading frame 66	chr5	135033280	135358219
26025	4.36239e-07	2.55833e-06	2.29831	1.20058	2.29831	up	PCDHGA12	ENSG00000253159	CDH21|FIB3|PCDH-GAMMA-A12	GO:0005509|GO:0005887|GO:0007155|GO:0007156|GO:0007267|GO:0007399	protein-coding	protocadherin gamma subfamily A, 12	chr5	141430618	141512979
100505658	0.00487894	0.0212764	2.48886	1.31548	2.48886	up	LOC100505658	ENSG00000246422			ncRNA	uncharacterized LOC100505658	chr5	141558311	141565263
5097	0	0	3.0104	1.58995	3.0104	up	PCDH1	ENSG00000156453	PC42|PCDH42	GO:0005509|GO:0005886|GO:0005887|GO:0005911|GO:0007156|GO:0007267|GO:0007399	protein-coding	protocadherin 1	chr5	141853111	141879246
153769	5.0853e-06	2.81258e-05	2.2657	1.17996	2.2657	up	SH3RF2	ENSG00000156463	HEPP1|POSHER|PPP1R39|RNF158	GO:0004864|GO:0005515|GO:0005654|GO:0008157|GO:0008270|GO:0010923|GO:0016567|GO:0016874|GO:0019902	protein-coding	SH3 domain containing ring finger 2	chr5	145936579	146081791
1809	0	0	2.48687	1.31433	2.48687	up	DPYSL3	ENSG00000113657	CRMP-4|CRMP4|DRP-3|DRP3|LCRMP|ULIP|ULIP-1	GO:0005515|GO:0005615|GO:0005829|GO:0010976|GO:0010977|GO:0016810|GO:0017124|GO:0030027|GO:0030336|GO:0030426|GO:0031005|GO:0031941|GO:0035374|GO:0044297|GO:0048666|GO:0048678|GO:0051017|GO:0051260|GO:0051491|GO:0051764|GO:0070382|GO:0071345	protein-coding	dihydropyrimidinase like 3	chr5	147390811	147510056
22885	8.96665e-35	8.43088e-34	2.16426	1.11387	2.16426	up	ABLIM3	ENSG00000173210	HMFN1661	GO:0001725|GO:0003779|GO:0005515|GO:0005737|GO:0006351|GO:0008270|GO:0030027|GO:0030032|GO:0030036|GO:0045944|GO:0060271|GO:1903955	protein-coding	actin binding LIM protein family member 3	chr5	149141483	149260542
106144529	0.000247498	0.00121533	3.70249	1.88849	3.70249	up	GRPEL2-AS1	ENSG00000253618			ncRNA	GRPEL2 antisense RNA 1	chr5	149348116	149357642
5159	7.18183e-32	6.67116e-31	2.25698	1.1744	2.25698	up	PDGFRB	ENSG00000113721	CD140B|IBGC4|IMF1|JTK12|KOGS|PDGFR|PDGFR-1|PDGFR1|PENTT	GO:0000165|GO:0004713|GO:0004992|GO:0005017|GO:0005019|GO:0005088|GO:0005102|GO:0005161|GO:0005515|GO:0005524|GO:0005634|GO:0005737|GO:0005886|GO:0005925|GO:0006024|GO:0007165|GO:0007186|GO:0007568|GO:0008284|GO:0008584|GO:0009636|GO:0009986|GO:0010863|GO:0014066|GO:0014068|GO:0014911|GO:0016020|GO:0016021|GO:0016324|GO:0016477|GO:0018108|GO:0019899|GO:0019901|GO:0030335|GO:0031226|GO:0031410|GO:…	protein-coding	platelet derived growth factor receptor beta	chr5	150113837	150155872
6678	0	0	2.24064	1.16391	2.24064	up	SPARC	ENSG00000113140	BM-40|OI17|ON	GO:0001503|GO:0001937|GO:0002576|GO:0005509|GO:0005515|GO:0005518|GO:0005576|GO:0005604|GO:0005615|GO:0005737|GO:0005739|GO:0005886|GO:0006898|GO:0007165|GO:0007507|GO:0009629|GO:0009986|GO:0010288|GO:0010595|GO:0016363|GO:0016525|GO:0022604|GO:0030198|GO:0030324|GO:0031091|GO:0031092|GO:0031093|GO:0032496|GO:0033591|GO:0034097|GO:0042060|GO:0043434|GO:0045471|GO:0046686|GO:0048839|GO:0050840|GO:…	protein-coding	secreted protein acidic and cysteine rich	chr5	151661096	151687165
6444	1.05986e-08	6.73008e-08	2.12665	1.08858	2.12665	up	SGCD	ENSG00000170624	35DAG|CMD1L|DAGD|SG-delta|SGCDP|SGD	GO:0005737|GO:0005856|GO:0005886|GO:0007517|GO:0016010|GO:0016012|GO:0016021|GO:0042383|GO:0048738|GO:0055001|GO:0060047|GO:0061024	protein-coding	sarcoglycan delta	chr5	155845437	156767788
348938	0	0	2.76895	1.46934	2.76895	up	NIPAL4	ENSG00000172548	ARCI6|ICHTHYIN|ICHYN	GO:0005654|GO:0005737|GO:0015095|GO:0015693|GO:0016020|GO:0016021|GO:1903830	protein-coding	NIPA like domain containing 4	chr5	157460019	157474717
1843	0	0	2.0068	1.00489	2.0068	up	DUSP1	ENSG00000120129	CL100|HVH1|MKP-1|MKP1|PTPN10	GO:0000188|GO:0001706|GO:0004726|GO:0005515|GO:0005634|GO:0005737|GO:0006979|GO:0008330|GO:0009416|GO:0017017|GO:0019838|GO:0032355|GO:0032526|GO:0032870|GO:0033574|GO:0035335|GO:0035556|GO:0035970|GO:0042542|GO:0042981|GO:0043065|GO:0043066|GO:0043407|GO:0043409|GO:0051384|GO:0051447|GO:0051591|GO:0051592|GO:0070373|GO:0071850|GO:0090266|GO:2000279	protein-coding	dual specificity phosphatase 1	chr5	172768090	172771195
8614	2.93494e-21	2.59679e-20	2.06576	1.04667	2.06576	up	STC2	ENSG00000113739	STC-2|STCRP	GO:0005179|GO:0005615|GO:0005783|GO:0005794|GO:0006874|GO:0006979|GO:0007566|GO:0010629|GO:0019899|GO:0020037|GO:0030968|GO:0033280|GO:0040015|GO:0042803|GO:0043434|GO:0046697|GO:0046885|GO:0048471|GO:0071456|GO:2001256	protein-coding	stanniocalcin 2	chr5	173314713	173329503
101928176	0.00382958	0.0168697	2.04584	1.03269	2.04584	up	LINC01411	ENSG00000249306			ncRNA	long intergenic non-protein coding RNA 1411	chr5	174336295	174532457
91522	0	0	2.23651	1.16125	2.23651	up	COL23A1	ENSG00000050767		GO:0005515|GO:0005581|GO:0005788|GO:0005886|GO:0016021	protein-coding	collagen type XXIII alpha 1 chain	chr5	178237618	178590555
94234	0.000102984	0.000521635	3.09033	1.62776	3.09033	up	FOXQ1	ENSG00000164379	HFH1	GO:0000981|GO:0005634|GO:0006351|GO:0006357|GO:0031069|GO:0043565	protein-coding	forkhead box Q1	chr6	1312473	1314187
221687	4.04643e-15	3.3019e-14	3.42285	1.7752	3.42285	up	RNF182	ENSG00000180537		GO:0004842|GO:0005515|GO:0005737|GO:0008270|GO:0016021|GO:0016567|GO:0016874	protein-coding	ring finger protein 182	chr6	13924446	13980302
2766	5.53765e-32	5.14834e-31	2.1573	1.10922	2.1573	up	GMPR	ENSG00000137198	GMPR 1|GMPR1	GO:0003920|GO:0005737|GO:0005829|GO:0006144|GO:0009409|GO:0015951|GO:0043101|GO:0046872|GO:0055114|GO:1902560	protein-coding	guanosine monophosphate reductase	chr6	16238580	16295549
8360	0.000181556	0.000901811	3.01676	1.593	3.01676	up	HIST1H4D	ENSG00000277157	H4/b|H4FB|dJ221C16.9	GO:0000183|GO:0000228|GO:0000784|GO:0000786|GO:0000788|GO:0003677|GO:0005515|GO:0005576|GO:0005634|GO:0005654|GO:0006303|GO:0006334|GO:0006335|GO:0006336|GO:0006352|GO:0016020|GO:0016233|GO:0019904|GO:0031012|GO:0031047|GO:0032200|GO:0034080|GO:0042393|GO:0043234|GO:0044267|GO:0044822|GO:0045653|GO:0045814|GO:0045815|GO:0046982|GO:0051290|GO:0070062|GO:1904837	protein-coding	histone cluster 1 H4 family member d	chr6	26188765	26189076
3012	5.06307e-32	4.70793e-31	2.26678	1.18064	2.26678	up	HIST1H2AE	ENSG00000277075	H2A.1|H2A.2|H2A/a|H2AFA	GO:0000786|GO:0000790|GO:0003677|GO:0005634|GO:0006342|GO:0008285|GO:0046982|GO:0070062	protein-coding	histone cluster 1 H2A family member e	chr6	26216975	26217483
8361	0.00784839	0.0333533	2.1257	1.08793	2.1257	up	HIST1H4F	ENSG00000274618	H4|H4/c|H4FC	GO:0000183|GO:0000228|GO:0000784|GO:0000786|GO:0000788|GO:0003677|GO:0005515|GO:0005576|GO:0005634|GO:0005654|GO:0006303|GO:0006334|GO:0006335|GO:0006336|GO:0006352|GO:0016020|GO:0016233|GO:0019904|GO:0031012|GO:0031047|GO:0032200|GO:0034080|GO:0042393|GO:0043234|GO:0044267|GO:0044822|GO:0045653|GO:0045814|GO:0045815|GO:0046982|GO:0051290|GO:0070062|GO:1904837	protein-coding	histone cluster 1 H4 family member f	chr6	26240426	26240737
8345	0	0	2.20312	1.13955	2.20312	up	HIST1H2BH	ENSG00000275713	H2B/j|H2BFJ	GO:0000786|GO:0000788|GO:0003677|GO:0005634|GO:0005654|GO:0005737|GO:0006334|GO:0046982|GO:0070062	protein-coding	histone cluster 1 H2B family member h	chr6	26251651	26253710
8357	0	0	2.26386	1.17878	2.26386	up	HIST1H3H	ENSG00000278828	H3/k|H3F1K|H3FK	GO:0000183|GO:0000228|GO:0000784|GO:0000786|GO:0000788|GO:0005515|GO:0005576|GO:0005634|GO:0005654|GO:0005913|GO:0006334|GO:0006335|GO:0007596|GO:0016020|GO:0031047|GO:0031492|GO:0032200|GO:0042393|GO:0043234|GO:0044267|GO:0045814|GO:0045815|GO:0046982|GO:0051290|GO:0060968|GO:0070062|GO:0098609|GO:0098641	protein-coding	histone cluster 1 H3 family member h	chr6	27810064	27811300
8342	3.77588e-06	2.10437e-05	4.34339	2.11882	4.34339	up	HIST1H2BM	ENSG00000273703	H2B/e|H2BFE|dJ160A22.3	GO:0000786|GO:0000788|GO:0003677|GO:0005634|GO:0005654|GO:0005737|GO:0006334|GO:0046982|GO:0070062	protein-coding	histone cluster 1 H2B family member m	chr6	27815044	27815424
346171	1.94271e-32	1.80957e-31	5.66235	2.5014	5.66235	up	ZFP57	ENSG00000204644	C6orf40|TNDM1|ZNF698|bA145L22|bA145L22.2	GO:0000122|GO:0003677|GO:0005720|GO:0006349|GO:0006351|GO:0043045|GO:0046872	protein-coding	ZFP57 zinc finger protein	chr6	29672392	29681110
10107	2.25204e-05	0.000119629	3.24377	1.69767	3.24377	up	TRIM10	ENSG00000204613	HERF1|RFB30|RNF9	GO:0003674|GO:0005515|GO:0005737|GO:0008150|GO:0008270|GO:0030218|GO:0045087|GO:0046597	protein-coding	tripartite motif containing 10	chr6	30151945	30160934
10866	0	0	2.11369	1.07976	2.11369	up	HCP5	ENSG00000206337	6S2650E|D6S2650E|P5-1	GO:0006952	ncRNA	HLA complex P5 (non-protein coding)	chr6	31463182	31477506
259215	4.17484e-27	3.80899e-26	3.37517	1.75496	3.37517	up	LY6G6F	ENSG00000204424	C6orf21|G6f|LY6G6D|NG32	GO:0005886|GO:0016021	protein-coding	lymphocyte antigen 6 complex, locus G6F	chr6	31706885	31717918
3118	0	0	4.04463	2.01601	4.04463	up	HLA-DQA2	ENSG00000237541	DX-ALPHA|HLA-DXA	GO:0000139|GO:0005765|GO:0005886|GO:0005887|GO:0006955|GO:0010008|GO:0012507|GO:0019886|GO:0030658|GO:0030666|GO:0030669|GO:0031295|GO:0032395|GO:0032588|GO:0042613|GO:0050852|GO:0060333|GO:0071556	protein-coding	major histocompatibility complex, class II, DQ alpha 2	chr6	32741342	32747215
3120	3.14178e-07	1.85747e-06	2.28463	1.19196	2.28463	up	HLA-DQB2	ENSG00000232629	HLA-DQB1|HLA-DXB	GO:0000139|GO:0005765|GO:0005886|GO:0006955|GO:0010008|GO:0012507|GO:0019886|GO:0030658|GO:0030666|GO:0030669|GO:0031295|GO:0032395|GO:0032588|GO:0042613|GO:0050852|GO:0060333|GO:0071556	protein-coding	major histocompatibility complex, class II, DQ beta 2	chr6	32756098	32763534
221504	0	0	16.0822	4.00739	16.0822	up	ZBTB9	ENSG00000213588	ZNF919	GO:0003677|GO:0005515|GO:0005634|GO:0006351|GO:0006355|GO:0046872	protein-coding	zinc finger and BTB domain containing 9	chr6	33453970	33457548
266727	2.38567e-33	2.23143e-32	4.61533	2.20643	4.61533	up	MDGA1	ENSG00000112139	GPIM|MAMDC3	GO:0001764|GO:0003674|GO:0005615|GO:0005794|GO:0005886|GO:0007420|GO:0021527|GO:0046658	protein-coding	MAM domain containing glycosylphosphatidylinositol anchor 1	chr6	37630679	37699306
732253	1.90606e-05	0.000101591	3.2752	1.71158	3.2752	up	TDRG1	ENSG00000204091	LINC00532	GO:0005737|GO:0007275	ncRNA	testis development related 1 (non-protein coding)	chr6	40334954	40379887
57497	8.51176e-13	6.38803e-12	2.37906	1.25039	2.37906	up	LRFN2	ENSG00000156564	FIGLER2|KIAA1246|SALM1	GO:0005886|GO:0007268|GO:0007409|GO:0009986|GO:0016021|GO:0030054|GO:0045211	protein-coding	leucine rich repeat and fibronectin type III domain containing 2	chr6	40391586	40587465
340205	3.76443e-39	3.58013e-38	2.40639	1.26687	2.40639	up	TREML1	ENSG00000161911	GLTL1825|PRO3438|TLT-1|TLT1|dJ238O23.3	GO:0005886|GO:0009986|GO:0016021|GO:0030168|GO:0031091|GO:0045087|GO:0050776	protein-coding	triggering receptor expressed on myeloid cells like 1	chr6	41149342	41154337
10231	4.4844e-17	3.86176e-16	5.78762	2.53297	5.78762	up	RCAN2	ENSG00000172348	CSP2|DSCR1L1|MCIP2|RCN2|ZAKI-4|ZAKI4	GO:0000166|GO:0003676|GO:0005575|GO:0005737|GO:0008597|GO:0019722|GO:0050790|GO:0070884	protein-coding	regulator of calcineurin 2	chr6	46220736	46491972
106479168	0.00171956	0.00784435	2.44498	1.28982	2.44498	up	RN7SKP163				pseudo	RNA, 7SK small nuclear pseudogene 163	chr6	75654970	75655299
3617	0.00552449	0.0239288	2.36682	1.24295	2.36682	up	IMPG1	ENSG00000112706	GP147|IPM150|SPACR|VMD4	GO:0005201|GO:0005578|GO:0007601	protein-coding	interphotoreceptor matrix proteoglycan 1	chr6	75921115	76072678
728464	0.000125249	0.000630612	2.85811	1.51506	2.85811	up	METTL24	ENSG00000053328	C6orf186|dJ71D21.2	GO:0005576|GO:0008168|GO:0032259	protein-coding	methyltransferase like 24	chr6	110245928	110358272
8528	9.0862e-10	6.04191e-09	3.49101	1.80364	3.49101	up	DDO	ENSG00000203797	DASOX|DDO-1|DDO-2	GO:0005102|GO:0005515|GO:0005777|GO:0005782|GO:0006531|GO:0007320|GO:0007625|GO:0008445|GO:0019478|GO:0042445|GO:0046487|GO:0048037|GO:0055114|GO:0071949	protein-coding	D-aspartate oxidase	chr6	110391771	110415562
7164	4.55149e-07	2.66603e-06	2.09303	1.0656	2.09303	up	TPD52L1	ENSG00000111907	D53	GO:0000086|GO:0005515|GO:0005737|GO:0042802|GO:0042803|GO:0043406|GO:0046330|GO:0046982|GO:0048471|GO:2001235	protein-coding	tumor protein D52-like 1	chr6	125119049	125264407
2070	7.51443e-14	5.86006e-13	3.06485	1.61582	3.06485	up	EYA4	ENSG00000112319	CMD1J|DFNA10	GO:0004725|GO:0005515|GO:0005634|GO:0005737|GO:0006281|GO:0006351|GO:0006355|GO:0007275|GO:0007601|GO:0007605|GO:0009653|GO:0016576|GO:0030154|GO:0035335|GO:0045739|GO:0046872|GO:2001240	protein-coding	EYA transcriptional coactivator and phosphatase 4	chr6	133240598	133532120
57061	0.00556144	0.0240811	2.10854	1.07625	2.10854	up	HYMAI	ENSG00000283122	NCRNA00020		ncRNA	hydatidiform mole associated and imprinted (non-protein coding)	chr6	144004916	144008262
100652739	0.0062305	0.0268229	2.38042	1.25122	2.38042	up	RAET1E-AS1	ENSG00000223701|ENSG00000268592	RAET1G-AS1		ncRNA	RAET1E antisense RNA 1	chr6	149863494	149919508
105378083	4.2e-45	4.1e-44	2.14007	1.09766	2.14007	up	LOC105378083				ncRNA	uncharacterized LOC105378083	chr6	158988178	159064925
677806	0.0115345	0.0479251	2.65666	1.40962	2.65666	up	SNORA20	ENSG00000207392	ACA20		snoRNA	small nucleolar RNA, H/ACA box 20	chr6	159780250	159780381
2853	5.20492e-15	4.23184e-14	2.50121	1.32262	2.50121	up	GPR31	ENSG00000120436	12-HETER|HETER|HETER1	GO:0004930|GO:0005886|GO:0005887|GO:0007186	protein-coding	G protein-coupled receptor 31	chr6	167156271	167158329
101929756	2.31023e-06	1.30605e-05	4.01064	2.00383	4.01064	up	LOC101929756				ncRNA	uncharacterized LOC101929756	chr7	77038	80418
55698	0.00202628	0.00917208	2.0216	1.0155	2.0216	up	RADIL	ENSG00000157927	RASIP2	GO:0005515|GO:0005874|GO:0007165|GO:0007275|GO:0034446	protein-coding	Rap associating with DIL domain	chr7	4797055	4883719
8701	0	0	8.18062	3.03221	8.18062	up	DNAH11	ENSG00000105877	CILD7|DNAHBL|DNAHC11|DNHBL|DPL11	GO:0003341|GO:0003356|GO:0003777|GO:0005524|GO:0005737|GO:0005874|GO:0007368|GO:0007507|GO:0016887|GO:0030286|GO:0030317|GO:0031514	protein-coding	dynein axonemal heavy chain 11	chr7	21543215	21901839
105375304	0.00706255	0.0301973	2.60217	1.37971	2.60217	up	LOC105375304	ENSG00000225792			ncRNA	uncharacterized LOC105375304	chr7	26372144	26376701
3207	0.00901705	0.0380257	2.51623	1.33126	2.51623	up	HOXA11	ENSG00000005073	HOX1|HOX1I|RUSAT1	GO:0001501|GO:0001656|GO:0001658|GO:0001759|GO:0005634|GO:0005667|GO:0006351|GO:0007275|GO:0007283|GO:0007338|GO:0007501|GO:0008584|GO:0009653|GO:0009952|GO:0009953|GO:0009954|GO:0010720|GO:0030326|GO:0030850|GO:0032332|GO:0032993|GO:0033574|GO:0035115|GO:0042733|GO:0043234|GO:0043565|GO:0043627|GO:0045893|GO:0048589|GO:0060065|GO:0060272|GO:0060351	protein-coding	homeobox A11	chr7	27181510	27185223
100128081	5.02653e-09	3.23302e-08	2.5565	1.35417	2.5565	up	JAZF1-AS1				ncRNA	JAZF1 antisense RNA 1	chr7	28180322	28243917
5137	0.00308894	0.0137239	2.14298	1.09962	2.14298	up	PDE1C	ENSG00000154678	Hcam3|cam-PDE 1C|hCam-3	GO:0004117|GO:0005516|GO:0005829|GO:0007165|GO:0046872	protein-coding	phosphodiesterase 1C	chr7	31751179	32299329
54749	9.31922e-10	6.1915e-09	2.2079	1.14267	2.2079	up	EPDR1	ENSG00000086289	EPDR|MERP-1|MERP1|UCC1	GO:0005509|GO:0005615|GO:0005764|GO:0007160|GO:0070062	protein-coding	ependymin related 1	chr7	37920561	37951941
3624	0	0	3.46521	1.79294	3.46521	up	INHBA	ENSG00000122641	EDF|FRP	GO:0000082|GO:0001541|GO:0001942|GO:0002244|GO:0005125|GO:0005160|GO:0005179|GO:0005515|GO:0005576|GO:0006357|GO:0006952|GO:0007050|GO:0007166|GO:0007267|GO:0007399|GO:0008083|GO:0008285|GO:0008584|GO:0010628|GO:0010862|GO:0017046|GO:0021773|GO:0030154|GO:0030218|GO:0030308|GO:0032270|GO:0032924|GO:0034711|GO:0035987|GO:0040007|GO:0042326|GO:0042476|GO:0042493|GO:0042541|GO:0042701|GO:0042802|GO:…	protein-coding	inhibin beta A subunit	chr7	41667168	41705335
10268	3.18185e-05	0.000167027	2.6522	1.40719	2.6522	up	RAMP3	ENSG00000122679		GO:0001921|GO:0004872|GO:0005515|GO:0005622|GO:0005764|GO:0005886|GO:0005887|GO:0006816|GO:0006886|GO:0008277|GO:0008565|GO:0009986|GO:0015026|GO:0015031|GO:0031623|GO:0043235|GO:0045892|GO:0071392|GO:0072659|GO:0086103|GO:0090004	protein-coding	receptor activity modifying protein 3	chr7	45157791	45186302
3486	0	0	2.97707	1.5739	2.97707	up	IGFBP3	ENSG00000146674	BP-53|IBP3	GO:0001558|GO:0001649|GO:0001933|GO:0001968|GO:0005515|GO:0005520|GO:0005576|GO:0005615|GO:0005634|GO:0006468|GO:0006915|GO:0008160|GO:0008285|GO:0009968|GO:0010906|GO:0014912|GO:0016942|GO:0031994|GO:0031995|GO:0042567|GO:0042981|GO:0043065|GO:0043085|GO:0043410|GO:0043567|GO:0043568|GO:0044267|GO:0044342|GO:0045663|GO:0046872|GO:0048662|GO:0070062	protein-coding	insulin like growth factor binding protein 3	chr7	45912245	45921874
102723446	1.00063e-06	5.76587e-06	3.89612	1.96204	3.89612	up	LOC102723446				ncRNA	uncharacterized LOC102723446	chr7	45969657	46000898
136288	9.55373e-17	8.20232e-16	2.9584	1.56482	2.9584	up	C7orf57	ENSG00000164746			protein-coding	chromosome 7 open reading frame 57	chr7	48035511	48061304
222183	7.72741e-06	4.22674e-05	4.44941	2.15361	4.44941	up	SRRM3	ENSG00000177679			protein-coding	serine/arginine repetitive matrix 3	chr7	76201900	76287288
27445	5.16552e-06	2.85608e-05	3.71151	1.89201	3.71151	up	PCLO	ENSG00000186472	ACZ|PCH3	GO:0005509|GO:0005522|GO:0005544|GO:0005856|GO:0007010|GO:0007416|GO:0014069|GO:0016020|GO:0016079|GO:0017157|GO:0019933|GO:0030054|GO:0030073|GO:0035418|GO:0045202|GO:0048788|GO:0070062	protein-coding	piccolo presynaptic cytomatrix protein	chr7	82754013	83162930
7980	0	0	4.27597	2.09625	4.27597	up	TFPI2	ENSG00000105825	PP5|REF1|TFPI-2	GO:0004867|GO:0005201|GO:0005578|GO:0005634|GO:0007596|GO:0010951|GO:0031012|GO:0071498	protein-coding	tissue factor pathway inhibitor 2	chr7	93885397	93890991
2791	0	0	2.23986	1.16341	2.23986	up	GNG11	ENSG00000127920	GNGT11	GO:0003924|GO:0004871|GO:0005834|GO:0005886|GO:0007165|GO:0007186|GO:0071377	protein-coding	G protein subunit gamma 11	chr7	93921699	93928610
5054	0	0	4.22417	2.07867	4.22417	up	SERPINE1	ENSG00000106366	PAI|PAI-1|PAI1|PLANH1	GO:0001300|GO:0001525|GO:0002020|GO:0002576|GO:0004867|GO:0005102|GO:0005515|GO:0005576|GO:0005615|GO:0005886|GO:0007623|GO:0010469|GO:0010757|GO:0010951|GO:0014912|GO:0030194|GO:0030195|GO:0030198|GO:0030336|GO:0031012|GO:0031093|GO:0032757|GO:0033629|GO:0035491|GO:0042730|GO:0045766|GO:0045944|GO:0048260|GO:0050729|GO:0050829|GO:0051918|GO:0061044|GO:0061045|GO:0070062|GO:0071222|GO:0090026|GO:…	protein-coding	serpin family E member 1	chr7	101127089	101139266
154790	9.23393e-05	0.000469526	2.79233	1.48147	2.79233	up	CLEC2L	ENSG00000236279		GO:0016021|GO:0030246	protein-coding	C-type lectin domain family 2 member L	chr7	139523856	139544984
136242	0.00708161	0.0302619	2.04836	1.03447	2.04836	up	PRSS37	ENSG00000165076	TRYX2	GO:0004252|GO:0005576|GO:0005634|GO:0006508|GO:0007339|GO:0016477|GO:0051604	protein-coding	protease, serine 37	chr7	141836286	141841487
8972	0	0	2.5058	1.32527	2.5058	up	MGAM	ENSG00000257335	MG|MGA	GO:0000023|GO:0003824|GO:0004339|GO:0004558|GO:0005886|GO:0005983|GO:0016021|GO:0016160|GO:0016324|GO:0030246|GO:0032450|GO:0044245|GO:0070062	protein-coding	maltase-glucoamylase	chr7	141907813	142106747
5726	1.7901e-31	1.6611e-30	3.95976	1.98541	3.95976	up	TAS2R38	ENSG00000257138	PTC|T2R38|T2R61	GO:0001580|GO:0004930|GO:0005886|GO:0007186|GO:0016021|GO:0033038	protein-coding	taste 2 receptor member 38	chr7	141972631	141973773
93432	4.36238e-20	3.82956e-19	2.29309	1.19729	2.29309	up	MGAM2	ENSG00000257743			protein-coding	maltase-glucoamylase 2 (putative)	chr7	142111749	142222324
6084	3.85619e-10	2.60406e-09	4.62422	2.20921	4.62422	up	RNY1	ENSG00000201098	HY1|Y1		ncRNA	RNA, Ro-associated Y1	chr7	148987136	148987248
28959	0	0	4.92498	2.30012	4.92498	up	TMEM176B	ENSG00000106565	LR8|MS4B2	GO:0009887|GO:0016021|GO:0030154|GO:0031965|GO:2001199	protein-coding	transmembrane protein 176B	chr7	150791285	150801360
55365	0	0	3.43822	1.78166	3.43822	up	TMEM176A	ENSG00000002933	GS188|HCA112|MS4B1	GO:0016021|GO:2001199	protein-coding	transmembrane protein 176A	chr7	150800403	150805120
26	0	0	2.28185	1.19021	2.28185	up	AOC1	ENSG00000002726	ABP|ABP1|DAO|DAO1|KAO	GO:0004872|GO:0005507|GO:0005509|GO:0005615|GO:0005777|GO:0005886|GO:0005923|GO:0006805|GO:0008131|GO:0008144|GO:0008201|GO:0008270|GO:0009308|GO:0032403|GO:0035874|GO:0042493|GO:0042803|GO:0046677|GO:0048038|GO:0052597|GO:0052598|GO:0052599|GO:0052600|GO:0055114|GO:0070062|GO:0071280|GO:0071420|GO:0071504|GO:0097185	protein-coding	amine oxidase, copper containing 1	chr7	150824627	150861504
104266957	0.00315912	0.0140299	3.22189	1.68791	3.22189	up	KBTBD11-OT1	ENSG00000253696			ncRNA	KBTBD11 overlapping transcript 1	chr8	1974818	1975314
9172	0	0	2.58538	1.37038	2.58538	up	MYOM2	ENSG00000036448	TTNAP	GO:0005515|GO:0005739|GO:0006936|GO:0008307|GO:0031430|GO:0032982	protein-coding	myomesin 2	chr8	2045040	2145456
1669	3.74954e-10	2.53395e-09	2.01313	1.00944	2.01313	up	DEFA4	ENSG00000164821	DEF4|HNP-4|HP-4|HP4	GO:0005576|GO:0005615|GO:0005796|GO:0019730|GO:0019731|GO:0031640|GO:0042582|GO:0045087|GO:0050829|GO:0050830|GO:0050832	protein-coding	defensin alpha 4	chr8	6935822	6938338
137075	6.91674e-28	6.34286e-27	2.19275	1.13274	2.19275	up	CLDN23	ENSG00000253958	CLDNL|hCG1646163	GO:0005198|GO:0005886|GO:0005923|GO:0016021|GO:0016338|GO:0042802	protein-coding	claudin 23	chr8	8701938	8704106
7991	0.000223587	0.00110133	2.29731	1.19995	2.29731	up	TUSC3	ENSG00000104723	D8S1992|M33|MRT22|MRT7|N33|OST3A	GO:0004579|GO:0005739|GO:0005789|GO:0005886|GO:0005887|GO:0006487|GO:0008250|GO:0015095|GO:0015693|GO:0018279|GO:0050890|GO:0055085|GO:1903830	protein-coding	tumor suppressor candidate 3	chr8	15417215	15766649
23362	0	0	2.34629	1.23038	2.34629	up	PSD3	ENSG00000156011	EFA6D|EFA6R|HCA67	GO:0005086|GO:0014069|GO:0030054|GO:0032012|GO:0043547|GO:0045211	protein-coding	pleckstrin and Sec7 domain containing 3	chr8	18527301	19084730
107986921	0.00493296	0.0214963	2.78181	1.47603	2.78181	up	LOC107986921				ncRNA	uncharacterized LOC107986921	chr8	19901717	19954151
4023	4.84144e-12	3.52872e-11	2.503	1.32366	2.503	up	LPL	ENSG00000175445	HDLCQ11|LIPD	GO:0001523|GO:0004465|GO:0004620|GO:0004806|GO:0005102|GO:0005515|GO:0005576|GO:0005615|GO:0005886|GO:0006633|GO:0006641|GO:0006644|GO:0008201|GO:0009409|GO:0009749|GO:0009986|GO:0010744|GO:0010886|GO:0010890|GO:0017129|GO:0019432|GO:0019433|GO:0031012|GO:0031225|GO:0034185|GO:0034361|GO:0034371|GO:0034372|GO:0042157|GO:0042493|GO:0042627|GO:0042632|GO:0050729|GO:0070062|GO:0070328|GO:0090197	protein-coding	lipoprotein lipase	chr8	19938870	19967258
2039	0	0	2.33937	1.22612	2.33937	up	DMTN	ENSG00000158856	DMT|EPB49	GO:0003779|GO:0005102|GO:0005515|GO:0005829|GO:0005884|GO:0005886|GO:0006461|GO:0007010|GO:0008360|GO:0010591|GO:0010763|GO:0010801|GO:0010812|GO:0012505|GO:0014069|GO:0014731|GO:0015629|GO:0030036|GO:0030194|GO:0030507|GO:0030863|GO:0031095|GO:0031253|GO:0031410|GO:0032956|GO:0033137|GO:0035584|GO:0035585|GO:0043621|GO:0048471|GO:0048821|GO:0050732|GO:0051017|GO:0051489|GO:0051693|GO:0051895|GO:…	protein-coding	dematin actin binding protein	chr8	22048995	22082527
4747	0	0	2.14074	1.09811	2.14074	up	NEFL	ENSG00000277586	CMT1F|CMT2E|NF-L|NF68|NFL|PPP1R110	GO:0000165|GO:0000226|GO:0005088|GO:0005200|GO:0005515|GO:0005737|GO:0005829|GO:0005883|GO:0008022|GO:0008089|GO:0008090|GO:0009636|GO:0014012|GO:0019896|GO:0019904|GO:0021510|GO:0021766|GO:0021987|GO:0030424|GO:0030426|GO:0030674|GO:0031133|GO:0033596|GO:0033693|GO:0040011|GO:0042802|GO:0043209|GO:0043274|GO:0043434|GO:0043524|GO:0043547|GO:0045105|GO:0045109|GO:0046982|GO:0048812|GO:0050772|GO:…	protein-coding	neurofilament light	chr8	24950955	24957110
1135	0.00593716	0.0256194	2.82789	1.49972	2.82789	up	CHRNA2	ENSG00000120903		GO:0005886|GO:0005892|GO:0006811|GO:0007165|GO:0007271|GO:0007274|GO:0008144|GO:0015276|GO:0015464|GO:0016021|GO:0030054|GO:0035094|GO:0042166|GO:0045211|GO:0051291	protein-coding	cholinergic receptor nicotinic alpha 2 subunit	chr8	27459761	27479883
1191	0	0	2.05991	1.04258	2.05991	up	CLU	ENSG00000120885	AAG4|APO-J|APOJ|CLI|CLU1|CLU2|KUB1|NA1/NA2|SGP-2|SGP2|SP-40|TRPM-2|TRPM2	GO:0000902|GO:0001774|GO:0001836|GO:0002576|GO:0005515|GO:0005576|GO:0005615|GO:0005634|GO:0005737|GO:0005739|GO:0005783|GO:0005794|GO:0005829|GO:0006629|GO:0006956|GO:0006958|GO:0009615|GO:0009986|GO:0016887|GO:0017038|GO:0031012|GO:0031093|GO:0031625|GO:0031966|GO:0032286|GO:0032436|GO:0032463|GO:0032760|GO:0034366|GO:0042583|GO:0043234|GO:0043691|GO:0045087|GO:0045429|GO:0048471|GO:0050821|GO:…	protein-coding	clusterin	chr8	27596917	27615031
102465508	5.57732e-05	0.000287891	2.51358	1.32975	2.51358	up	MIR6843	ENSG00000120885	hsa-mir-6843		ncRNA	microRNA 6843	chr8	27610601	27610751
107986934	1.23424e-06	7.07412e-06	3.26741	1.70815	3.26741	up	LOC107986934				ncRNA	uncharacterized LOC107986934	chr8	27733338	27756426
286133	0.00343592	0.0152065	2.30901	1.20727	2.30901	up	SCARA5	ENSG00000168079	NET33|Tesr	GO:0005044|GO:0005887|GO:0006879|GO:0006897|GO:0006898|GO:0009986|GO:0010468|GO:0030193|GO:0034605|GO:0034755|GO:0070207|GO:0070287	protein-coding	scavenger receptor class A member 5	chr8	27869882	27992727
105379351	0.0017848	0.00812892	3.40326	1.76692	3.40326	up	LOC105379351				ncRNA	uncharacterized LOC105379351	chr8	29548171	29564341
79698	0.000371871	0.00179882	2.20054	1.13786	2.20054	up	ZMAT4	ENSG00000165061		GO:0002039|GO:0003677|GO:0003723|GO:0005515|GO:0005634|GO:0008270|GO:0072332	protein-coding	zinc finger matrin-type 4	chr8	40530590	40897833
9705	2.2785e-11	1.618e-10	2.45435	1.29534	2.45435	up	ST18	ENSG00000147488	NZF3|ZC2H2C3|ZC2HC10|ZNF387	GO:0003677|GO:0003700|GO:0005634|GO:0006351|GO:0006355|GO:0008270	protein-coding	ST18, C2H2C-type zinc finger	chr8	52110839	52460959
5179	0.0120186	0.0498097	2.88515	1.52865	2.88515	up	PENK	ENSG00000181195	PE|PENK-A	GO:0001515|GO:0001649|GO:0001662|GO:0001666|GO:0001964|GO:0002118|GO:0005184|GO:0005576|GO:0005886|GO:0007165|GO:0007218|GO:0007268|GO:0007568|GO:0007600|GO:0009314|GO:0009636|GO:0014009|GO:0019233|GO:0030424|GO:0030425|GO:0031628|GO:0032280|GO:0032355|GO:0032496|GO:0034599|GO:0035094|GO:0035641|GO:0043025|GO:0043204|GO:0043278|GO:0043679|GO:0045471|GO:0051592|GO:0051867|GO:0070852|GO:0071305|GO:…	protein-coding	proenkephalin	chr8	56436674	56446734
105375855	0.000223587	0.00110133	2.58578	1.3706	2.58578	up	LOC105375855				ncRNA	uncharacterized LOC105375855	chr8	57492884	57591559
57094	0.00140223	0.00644919	2.52107	1.33404	2.52107	up	CPA6	ENSG00000165078	CPAH|ETL5|FEB11	GO:0004181|GO:0005578|GO:0005615|GO:0006508|GO:0008270	protein-coding	carboxypeptidase A6	chr8	67422125	67746345
100132891	3.82078e-33	3.57004e-32	2.01389	1.00998	2.01389	up	MSC-AS1	ENSG00000235531			ncRNA	MSC antisense RNA 1	chr8	71828167	72118393
8989	1.16131e-05	6.27539e-05	2.21485	1.14721	2.21485	up	TRPA1	ENSG00000104321	ANKTM1|FEPS	GO:0005262|GO:0005886|GO:0005887|GO:0006811|GO:0007166|GO:0009409|GO:0010033|GO:0014070|GO:0015267|GO:0015278|GO:0019233|GO:0032421|GO:0042493|GO:0042542|GO:0048265|GO:0050955|GO:0050966|GO:0050968|GO:0051209|GO:0051289|GO:0070588|GO:0097604	protein-coding	transient receptor potential cation channel subfamily A member 1	chr8	72019917	72075617
83690	0.00019809	0.000980758	3.1957	1.67613	3.1957	up	CRISPLD1	ENSG00000121005	CRISP-10|CRISP10|LCRISP1	GO:0003674|GO:0060325|GO:0070062	protein-coding	cysteine rich secretory protein LCCL domain containing 1	chr8	74984515	75034558
11075	0.00315912	0.0140299	2.06302	1.04476	2.06302	up	STMN2	ENSG00000104435	SCG10|SCGN10	GO:0005515|GO:0005737|GO:0005768|GO:0005794|GO:0007026|GO:0010976|GO:0010977|GO:0015631|GO:0016020|GO:0030027|GO:0030424|GO:0030426|GO:0031115|GO:0031117|GO:0043005|GO:0043025|GO:0048306|GO:0048471|GO:1990090	protein-coding	stathmin 2	chr8	79610814	79666175
759	1.20862e-33	1.13166e-32	2.65095	1.40651	2.65095	up	CA1	ENSG00000133742	CA-I|CAB|Car1|HEL-S-11	GO:0004064|GO:0004089|GO:0005515|GO:0005829|GO:0006730|GO:0008270|GO:0015701|GO:0016836|GO:0070062	protein-coding	carbonic anhydrase 1	chr8	85327608	85379014
100874052	2.64598e-07	1.57038e-06	3.67038	1.87593	3.67038	up	LINC00534	ENSG00000253394			ncRNA	long intergenic non-protein coding RNA 534	chr8	90221488	90569318
6383	0	0	2.34166	1.22753	2.34166	up	SDC2	ENSG00000169439	CD362|HSPG|HSPG1|SYND2	GO:0001523|GO:0005515|GO:0005796|GO:0005886|GO:0006024|GO:0006027|GO:0008150|GO:0008218|GO:0009986|GO:0016021|GO:0016477|GO:0030165|GO:0030203|GO:0043202|GO:0048013|GO:0048813|GO:0048814	protein-coding	syndecan 2	chr8	96493351	96611780
116039	8.43457e-05	0.000429917	2.72973	1.44876	2.72973	up	OSR2	ENSG00000164920		GO:0000122|GO:0001656|GO:0001823|GO:0002062|GO:0005515|GO:0005634|GO:0008284|GO:0009790|GO:0010628|GO:0030154|GO:0030501|GO:0033687|GO:0035115|GO:0035116|GO:0036023|GO:0042474|GO:0042476|GO:0042733|GO:0043565|GO:0045893|GO:0045944|GO:0046872|GO:0048704|GO:0050679|GO:0060021|GO:0060272|GO:0060322|GO:0060349|GO:0061029|GO:0072498	protein-coding	odd-skipped related transciption factor 2	chr8	98944403	98952104
107986958	0.00708161	0.0302619	2.07861	1.05562	2.07861	up	LOC107986958				ncRNA	uncharacterized LOC107986958	chr8	100428834	100430997
100859921	0.000180273	0.000895923	2.44834	1.2918	2.44834	up	LINC00536	ENSG00000249917			ncRNA	long intergenic non-protein coding RNA 536	chr8	115950511	116325059
104266958	2.79146e-05	0.000147252	2.80054	1.48571	2.80054	up	LINC01151	ENSG00000253819			ncRNA	long intergenic non-protein coding RNA 1151	chr8	122670385	122694106
389692	0.00503247	0.0219016	2.90335	1.53772	2.90335	up	MAFA	ENSG00000182759	RIPE3b1|hMafA	GO:0000978|GO:0001077|GO:0001228|GO:0003677|GO:0003700|GO:0005634|GO:0006355|GO:0006357|GO:0006366|GO:0007263|GO:0009749|GO:0030073|GO:0042803|GO:0045944|GO:0046982	protein-coding	MAF bZIP transcription factor A	chr8	143419182	143430406
225689	0.00242004	0.0108768	2.83055	1.50108	2.83055	up	MAPK15	ENSG00000181085	ERK7|ERK8	GO:0000165|GO:0004707|GO:0005515|GO:0005524|GO:0005576|GO:0005622|GO:0017124|GO:0032212|GO:0046777|GO:0051973|GO:1904355	protein-coding	mitogen-activated protein kinase 15	chr8	143716259	143722458
2298	2.24051e-09	1.46327e-08	2.51061	1.32804	2.51061	up	FOXD4	ENSG00000170122	FKHL9|FOXD4A|FREAC-5|FREAC5	GO:0000981|GO:0003700|GO:0005634|GO:0006351|GO:0006357|GO:0008301|GO:0043565	protein-coding	forkhead box D4	chr9	116231	118204
10655	4.83481e-05	0.000250573	2.18124	1.12515	2.18124	up	DMRT2	ENSG00000173253		GO:0000977|GO:0000987|GO:0003674|GO:0003700|GO:0005575|GO:0005634|GO:0006351|GO:0007548|GO:0008150|GO:0014807|GO:0042803|GO:0045944|GO:0046872|GO:0048706|GO:2000287	protein-coding	doublesex and mab-3 related transcription factor 2	chr9	1045625	1057552
54796	1.09933e-16	9.43075e-16	2.32829	1.21927	2.32829	up	BNC2	ENSG00000173068	BSN2	GO:0003416|GO:0003677|GO:0005634|GO:0005737|GO:0005886|GO:0006351|GO:0006355|GO:0043586|GO:0046872|GO:0060021|GO:0060485	protein-coding	basonuclin 2	chr9	16409503	16870843
286319	9.06373e-06	4.93592e-05	2.24102	1.16416	2.24102	up	TUSC1	ENSG00000198680	TSG-9|TSG9		protein-coding	tumor suppressor candidate 1	chr9	25676389	25678440
158038	8.4e-45	8.1e-44	2.02828	1.02026	2.02828	up	LINGO2	ENSG00000174482	LERN3|LRRN6C	GO:0007409|GO:0016021|GO:0051965	protein-coding	leucine rich repeat and Ig domain containing 2	chr9	27937617	28888965
107987062	2.36551e-23	2.11803e-22	2.10849	1.07621	2.10849	up	LOC107987062				ncRNA	uncharacterized LOC107987062	chr9	34665665	34681298
6363	1.73479e-27	1.58626e-26	3.56394	1.83347	3.56394	up	CCL19	ENSG00000172724	CKb11|ELC|MIP-3b|MIP3B|SCYA19	GO:0001768|GO:0001771|GO:0002407|GO:0002408|GO:0002548|GO:0002606|GO:0005576|GO:0005615|GO:0005622|GO:0006874|GO:0006954|GO:0006955|GO:0007154|GO:0007186|GO:0007257|GO:0008009|GO:0009615|GO:0010560|GO:0031295|GO:0031732|GO:0031735|GO:0032735|GO:0032760|GO:0034695|GO:0042102|GO:0042346|GO:0042379|GO:0043123|GO:0043547|GO:0043552|GO:0045627|GO:0045807|GO:0045860|GO:0046330|GO:0048020|GO:0048247|GO:…	protein-coding	C-C motif chemokine ligand 19	chr9	34689567	34691277
440896	0	0	2.11934	1.08362	2.11934	up	LOC440896				ncRNA	uncharacterized LOC440896	chr9	41100794	41106229
653427	0.00134715	0.00620966	2.44872	1.29203	2.44872	up	FOXD4L5	ENSG00000204779	bA15J10.2	GO:0000981|GO:0005634|GO:0006351|GO:0006357|GO:0043565	protein-coding	forkhead box D4-like 5	chr9	65282101	65285209
101929800	0	0	2.78868	1.47958	2.78868	up	LOC101929800				ncRNA	putative uncharacterized protein FLJ45355	chr9	68306528	68330626
6096	2.9388e-05	0.00015463	2.17519	1.12114	2.17519	up	RORB	ENSG00000198963	NR1F2|ROR-BETA|RZR-BETA|RZRB|bA133M9.1	GO:0003700|GO:0003707|GO:0004879|GO:0005515|GO:0005634|GO:0005654|GO:0006355|GO:0006367|GO:0007601|GO:0008134|GO:0008270|GO:0030522|GO:0035881|GO:0042462|GO:0042752|GO:0043401|GO:0043565|GO:0045668|GO:0045892|GO:0045893|GO:0046548|GO:0046549|GO:0048511|GO:0060041|GO:0071300	protein-coding	RAR related orphan receptor B	chr9	74497365	74693177
51280	0	0	2.11015	1.07735	2.11015	up	GOLM1	ENSG00000135052	C9orf155|GOLPH2|GP73|HEL46|PSEC0257|bA379P1.3	GO:0005515|GO:0005615|GO:0005794|GO:0005887|GO:0006997|GO:0019216|GO:0070062	protein-coding	golgi membrane protein 1	chr9	86026146	86100173
286223	1.65071e-17	1.42631e-16	5.00052	2.32208	5.00052	up	C9orf47	ENSG00000186354	C9orf108|bA791O21.3	GO:0005576	protein-coding	chromosome 9 open reading frame 47	chr9	88990863	88996140
1903	0	0	2.75823	1.46374	2.75823	up	S1PR3	ENSG00000213694	EDG-3|EDG3|LPB3|S1P3	GO:0001816|GO:0003376|GO:0004930|GO:0005178|GO:0005515|GO:0005886|GO:0005887|GO:0006954|GO:0007186|GO:0007193|GO:0007204|GO:0007219|GO:0008284|GO:0008289|GO:0009653|GO:0032651|GO:0038036|GO:1903141	protein-coding	sphingosine-1-phosphate receptor 3	chr9	88991447	89005010
4920	1.4902e-11	1.06467e-10	2.25482	1.17301	2.25482	up	ROR2	ENSG00000169071	BDB|BDB1|NTRKR2	GO:0001502|GO:0001756|GO:0004714|GO:0005109|GO:0005515|GO:0005524|GO:0005874|GO:0005886|GO:0005887|GO:0007165|GO:0007169|GO:0007223|GO:0007224|GO:0007254|GO:0007275|GO:0008285|GO:0009986|GO:0014002|GO:0017147|GO:0018108|GO:0030282|GO:0030335|GO:0030425|GO:0030509|GO:0030538|GO:0030539|GO:0030669|GO:0042472|GO:0042733|GO:0043025|GO:0043507|GO:0045165|GO:0045651|GO:0045893|GO:0046872|GO:0051968|GO:…	protein-coding	receptor tyrosine kinase like orphan receptor 2	chr9	91563091	91950162
56033	3.60304e-06	2.01116e-05	2.61877	1.38889	2.61877	up	BARX1	ENSG00000131668		GO:0000977|GO:0001228|GO:0003700|GO:0005634|GO:0006357|GO:0006366|GO:0007267|GO:0007399|GO:0009888|GO:0009952|GO:0030178|GO:0030855|GO:0045944|GO:0048513|GO:0048536|GO:0055123	protein-coding	BARX homeobox 1	chr9	93951622	93955372
102465995	0.000289222	0.00141197	3.73732	1.902	3.73732	up	MIR8081	ENSG00000277889	hsa-mir-8081		ncRNA	microRNA 8081	chr9	106278392	106604795
28	3.29154e-10	2.22751e-09	2.32558	1.21759	2.32558	up	ABO	ENSG00000175164	A3GALNT|A3GALT1|GTB|NAGAT	GO:0004380|GO:0004381|GO:0005576|GO:0005794|GO:0005975|GO:0006486|GO:0009247|GO:0016021|GO:0030259|GO:0031982|GO:0032580|GO:0046872	protein-coding	ABO, alpha 1-3-N-acetylgalactosaminyltransferase and alpha 1-3-galactosyltransferase	chr9	133250401	133275214
401561	3.81809e-14	3.01372e-13	2.69541	1.43051	2.69541	up	LINC01451	ENSG00000279141	HCCAT4		ncRNA	long intergenic non-protein coding RNA 1451	chr9	136612024	136617181
5730	0	0	3.73847	1.90245	3.73847	up	PTGDS	ENSG00000107317	L-PGDS|LPGDS|PDS|PGD2|PGDS|PGDS2	GO:0001516|GO:0004667|GO:0005215|GO:0005501|GO:0005504|GO:0005515|GO:0005576|GO:0005615|GO:0005789|GO:0005791|GO:0005794|GO:0006810|GO:0019371|GO:0031965|GO:0045187|GO:0048471|GO:0051384|GO:0070062|GO:2000255	protein-coding	prostaglandin D2 synthase	chr9	136977505	136985435
101928932	0.00123777	0.00572707	2.76975	1.46975	2.76975	up	LOC101928932	ENSG00000237419			ncRNA	uncharacterized LOC101928932	chr9	138199933	138203325
347688	4.43621e-11	3.11529e-10	2.11247	1.07893	2.11247	up	TUBB8	ENSG00000261456	OOMD|OOMD2|bA631M21.2	GO:0001556|GO:0003674|GO:0003924|GO:0005200|GO:0005525|GO:0005737|GO:0005874|GO:0007056|GO:0008150|GO:0070062|GO:0072687	protein-coding	tubulin beta 8 class VIII	chr10	46892	74163
91734	4.54411e-05	0.00023587	2.54998	1.35049	2.54998	up	IDI2	ENSG00000148377	IPPI2	GO:0004452|GO:0005777|GO:0005829|GO:0006695|GO:0008299|GO:0009240|GO:0016787|GO:0046490|GO:0046872|GO:0050992	protein-coding	isopentenyl-diphosphate delta isomerase 2	chr10	1018907	1025859
101928834	4.69435e-06	2.60224e-05	2.12376	1.08662	2.12376	up	LOC101928834	ENSG00000233968			ncRNA	uncharacterized LOC101928834	chr10	19710328	19728550
219670	2.68088e-24	2.41244e-23	2.2937	1.19767	2.2937	up	ENKUR	ENSG00000151023	C10orf63|CFAP106	GO:0001669|GO:0005516|GO:0017124|GO:0097228	protein-coding	enkurin, TRPC channel interacting protein	chr10	24981979	25062279
101929475	0.00297523	0.0132449	2.03344	1.02392	2.03344	up	LOC101929475				ncRNA	uncharacterized LOC101929475	chr10	32958845	33082102
8325	2.06234e-09	1.34887e-08	2.10952	1.07691	2.10952	up	FZD8	ENSG00000177283	FZ-8|hFZ8	GO:0000122|GO:0001525|GO:0004930|GO:0005102|GO:0005515|GO:0005794|GO:0007186|GO:0016021|GO:0017147|GO:0030165|GO:0030182|GO:0031625|GO:0033077|GO:0035567|GO:0042813|GO:0043507|GO:0045944|GO:0060070|GO:1990851	protein-coding	frizzled class receptor 8	chr10	35638249	35642278
105378305	5.62792e-05	0.000290391	2.87723	1.52468	2.87723	up	LOC105378305				ncRNA	uncharacterized LOC105378305	chr10	52556702	52755409
22891	0	0	2.22542	1.15408	2.22542	up	ZNF365	ENSG00000138311	Su48|UAN|ZNF365D	GO:0005515|GO:0005737|GO:0005815	protein-coding	zinc finger protein 365	chr10	62374192	62672011
6865	0.00167351	0.00764464	3.11969	1.6414	3.11969	up	TACR2	ENSG00000075073	NK2R|NKNAR|SKR|TAC2R	GO:0004995|GO:0005515|GO:0005886|GO:0005887|GO:0006936|GO:0007166|GO:0007217|GO:0007268|GO:0007588|GO:0014057|GO:0014827|GO:0016497|GO:0033685|GO:0035106|GO:0043117|GO:0045987|GO:0051602|GO:0070459|GO:0070474	protein-coding	tachykinin receptor 2	chr10	69403903	69416867
9060	0	0	2.22348	1.15282	2.22348	up	PAPSS2	ENSG00000198682	ATPSK2|BCYM4|SK2	GO:0000103|GO:0001501|GO:0004020|GO:0004781|GO:0005524|GO:0005829|GO:0007596|GO:0016310|GO:0016779|GO:0050428|GO:0060348	protein-coding	3'-phosphoadenosine 5'-phosphosulfate synthase 2	chr10	87659613	87747705
439996	1.49912e-12	1.11344e-11	4.00389	2.0014	4.00389	up	IFIT1B	ENSG00000204010	IFIT1L|bA149I23.6	GO:0003723|GO:0005515|GO:0051607	protein-coding	interferon induced protein with tetratricopeptide repeats 1B	chr10	89378056	89385205
5507	5.388e-41	5.14693e-40	2.71962	1.44341	2.71962	up	PPP1R3C	ENSG00000119938	PPP1R5|PTG	GO:0004722|GO:0005515|GO:0005829|GO:0005977|GO:0005978|GO:0006470|GO:0019888|GO:0019903|GO:0050790	protein-coding	protein phosphatase 1 regulatory subunit 3C	chr10	91628442	91633054
5950	0.00157114	0.00719289	2.24818	1.16876	2.24818	up	RBP4	ENSG00000138207	MCOPCB10|RDCCAS	GO:0001523|GO:0001654|GO:0005515|GO:0005576|GO:0005615|GO:0005829|GO:0006094|GO:0007507|GO:0007601|GO:0016918|GO:0019841|GO:0030277|GO:0030324|GO:0032024|GO:0032526|GO:0034632|GO:0034633|GO:0042572|GO:0042593|GO:0043234|GO:0045471|GO:0046982|GO:0048562|GO:0048706|GO:0048738|GO:0048807|GO:0051024|GO:0060044|GO:0060059|GO:0060065|GO:0060068|GO:0060157|GO:0060347|GO:0070062	protein-coding	retinol binding protein 4	chr10	93591687	93601744
6319	0	0	2.09294	1.06553	2.09294	up	SCD	ENSG00000099194	FADS5|MSTP008|SCD1|SCDOS|hSCD1	GO:0004768|GO:0005506|GO:0005783|GO:0005789|GO:0006636|GO:0016020|GO:0016021|GO:0016491|GO:0035338|GO:0042759|GO:0055114|GO:1903966	protein-coding	stearoyl-CoA desaturase	chr10	100347124	100364834
105378500	1.55652e-07	9.35443e-07	3.18484	1.67122	3.18484	up	LOC105378500				ncRNA	uncharacterized LOC105378500	chr10	117239600	117241923
101927868	2.20652e-07	1.31522e-06	2.16893	1.11698	2.16893	up	GRK5-IT1				ncRNA	GRK5 intronic transcript 1	chr10	119208531	119211760
5654	0	0	2.64984	1.4059	2.64984	up	HTRA1	ENSG00000166033	ARMD7|CADASIL2|CARASIL|HtrA|L56|ORF480|PRSS11	GO:0001558|GO:0001890|GO:0004252|GO:0005520|GO:0005576|GO:0005615|GO:0005829|GO:0005886|GO:0006508|GO:0008236|GO:0022617|GO:0030512|GO:0030514|GO:0031012|GO:0050679|GO:0050687|GO:0060718|GO:0070062|GO:0097187	protein-coding	HtrA serine peptidase 1	chr10	122461525	122514908
8433	0.0025607	0.0114792	2.31469	1.21082	2.31469	up	UTF1	ENSG00000171794		GO:0003713|GO:0005515|GO:0005634|GO:0006351|GO:0006357|GO:0008584|GO:0045944|GO:0071837	protein-coding	undifferentiated embryonic cell transcription factor 1	chr10	133230274	133231558
105376504	0	0	3.35861	1.74787	3.35861	up	LOC105376504				ncRNA	uncharacterized LOC105376504	chr11	319773	327537
3048	0	0	2.6476	1.40469	2.6476	up	HBG2	ENSG00000196565	HBG-T1|TNCY	GO:0005344|GO:0005506|GO:0005829|GO:0005833|GO:0007596|GO:0015671|GO:0019825|GO:0020037|GO:0072562	protein-coding	hemoglobin subunit gamma 2	chr11	5248274	5254811
282763	0	0	2.99035	1.58031	2.99035	up	OR51B5	ENSG00000242180	HOR5'Beta5|OR11-37	GO:0004930|GO:0004984|GO:0005886|GO:0007165|GO:0007186|GO:0007608|GO:0016021|GO:0050911	protein-coding	olfactory receptor family 51 subfamily B member 5	chr11	5253190	5645789
7761	9.38236e-06	5.10428e-05	3.55323	1.82913	3.55323	up	ZNF214	ENSG00000149050	BAZ-1|BAZ1	GO:0003677|GO:0005634|GO:0006351|GO:0006355|GO:0008270	protein-coding	zinc finger protein 214	chr11	6999318	7020368
6764	0.000165639	0.000824948	2.06021	1.04279	2.06021	up	ST5	ENSG00000166444	DENND2B|HTS1|p126	GO:0017112|GO:0043547	protein-coding	suppression of tumorigenicity 5	chr11	8693351	8910951
340990	0.00195472	0.00886157	2.55026	1.35064	2.55026	up	OTOG	ENSG00000188162	DFNB18B|MLEMP|OTGN	GO:0005198|GO:0005615|GO:0007605|GO:0008344|GO:0016324|GO:0046373|GO:0046556	protein-coding	otogelin	chr11	17547373	17647150
100874014	0.00717336	0.0306346	2.69147	1.42839	2.69147	up	NAV2-AS2	ENSG00000254453			ncRNA	NAV2 antisense RNA 2	chr11	20043846	20049303
7490	0.00415294	0.0182315	2.45553	1.29604	2.45553	up	WT1	ENSG00000184937	AWT1|EWS-WT1|GUD|NPHS4|WAGR|WIT-2|WT33	GO:0000122|GO:0001077|GO:0001570|GO:0001657|GO:0001658|GO:0001822|GO:0003156|GO:0003700|GO:0003723|GO:0005515|GO:0005634|GO:0005730|GO:0005737|GO:0006355|GO:0006357|GO:0006366|GO:0007281|GO:0007356|GO:0007507|GO:0007530|GO:0008270|GO:0008285|GO:0008380|GO:0008406|GO:0008584|GO:0009888|GO:0010385|GO:0016607|GO:0030308|GO:0030325|GO:0030539|GO:0030855|GO:0032835|GO:0032836|GO:0035802|GO:0043010|GO:…	protein-coding	Wilms tumor 1	chr11	32387775	32435630
6506	4.52725e-08	2.79376e-07	2.04878	1.03477	2.04878	up	SLC1A2	ENSG00000110436	EAAT2|EIEE41|GLT-1|HBGT	GO:0005313|GO:0005314|GO:0005515|GO:0005886|GO:0006811|GO:0007268|GO:0007632|GO:0009611|GO:0009986|GO:0010259|GO:0014047|GO:0015171|GO:0015501|GO:0016020|GO:0016021|GO:0021537|GO:0030534|GO:0030673|GO:0031668|GO:0035264|GO:0042493|GO:0043200|GO:0046326|GO:0051938|GO:0070779|GO:0089711	protein-coding	solute carrier family 1 member 2	chr11	35251206	35420063
90993	3.21926e-14	2.54815e-13	2.99629	1.58318	2.99629	up	CREB3L1	ENSG00000157613	OASIS	GO:0001077|GO:0001649|GO:0003682|GO:0005515|GO:0005634|GO:0005783|GO:0005789|GO:0006366|GO:0007275|GO:0016020|GO:0016021|GO:0030968|GO:0032967|GO:0035497|GO:0043565|GO:0044212|GO:0046332|GO:0070278|GO:1902236|GO:1990440	protein-coding	cAMP responsive element binding protein 3 like 1	chr11	46277661	46321422
349667	0	0	2.40621	1.26676	2.40621	up	RTN4RL2	ENSG00000186907	NGRH1|NgR2	GO:0004860|GO:0004872|GO:0005737|GO:0006469|GO:0009897|GO:0009986|GO:0019221|GO:0031103|GO:0045121|GO:0046426|GO:0046658|GO:0070062	protein-coding	reticulon 4 receptor-like 2	chr11	57460549	57477534
22917	0.000308402	0.00150234	2.1699	1.11763	2.1699	up	ZP1	ENSG00000149506	HEL163|OOMD|OOMD1	GO:0005576|GO:0005578|GO:0005794|GO:0005886|GO:0007339|GO:0016021|GO:0030141	protein-coding	zona pellucida glycoprotein 1	chr11	60867562	60875693
643834	3.88959e-29	3.58089e-28	2.90276	1.53743	2.90276	up	PGA3	ENSG00000229859		GO:0004190|GO:0006508|GO:0007586|GO:0008233|GO:0044267|GO:0070062|GO:0097486	protein-coding	pepsinogen 3, group I (pepsinogen A)	chr11	61203307	61213098
643847	5.35758e-07	3.12868e-06	3.28343	1.7152	3.28343	up	PGA4	ENSG00000229183		GO:0004190|GO:0006508|GO:0007586|GO:0008233|GO:0030163|GO:0044267|GO:0070062|GO:0097486	protein-coding	pepsinogen 4, group I (pepsinogen A)	chr11	61222216	61231927
5222	0.00473029	0.0206549	3.00157	1.58572	3.00157	up	PGA5	ENSG00000256713	Pg5	GO:0004190|GO:0006508|GO:0007586|GO:0008233|GO:0030163|GO:0044267|GO:0070062|GO:0097486	protein-coding	pepsinogen 5, group I (pepsinogen A)	chr11	61227168	61251448
102723765	0.000896489	0.00419338	2.86951	1.5208	2.86951	up	LOC102723765				ncRNA	uncharacterized LOC102723765	chr11	62421845	62426724
728975	1.18308e-12	8.82851e-12	2.12034	1.0843	2.12034	up	LOC728975	ENSG00000254614			unknown	translation initiation factor IF-2	chr11	65177606	65181834
1474	0	0	2.67572	1.41993	2.67572	up	CST6	ENSG00000175315		GO:0001533|GO:0002020|GO:0004869|GO:0005615|GO:0008544|GO:0009653|GO:0070062|GO:2000117	protein-coding	cystatin E/M	chr11	66011841	66013505
102465451	0.00110264	0.00512426	3.75838	1.91011	3.75838	up	MIR6753	ENSG00000275022	hsa-mir-6753		ncRNA	microRNA 6753	chr11	68044794	68044957
26579	3.482e-07	2.0532e-06	3.9691	1.98881	3.9691	up	MYEOV	ENSG00000172927	OCIM		protein-coding	myeloma overexpressed	chr11	69294138	69341682
2017	1.69132e-21	1.49818e-20	2.15716	1.10913	2.15716	up	CTTN	ENSG00000085733	EMS1	GO:0001726|GO:0002102|GO:0005515|GO:0005522|GO:0005737|GO:0005794|GO:0005856|GO:0005884|GO:0005886|GO:0005905|GO:0005913|GO:0005925|GO:0005938|GO:0006886|GO:0006898|GO:0006930|GO:0008076|GO:0030027|GO:0030041|GO:0030426|GO:0030516|GO:0030838|GO:0030863|GO:0031532|GO:0043197|GO:0043231|GO:0045987|GO:0048041|GO:0048812|GO:0048870|GO:0070062|GO:0097062|GO:0097581|GO:0098609|GO:0098641|GO:1903146|GO:…	protein-coding	cortactin	chr11	70398404	70436584
5138	0	0	2.15444	1.10731	2.15444	up	PDE2A	ENSG00000186642	CGS-PDE|PDE2A1|PED2A4|cGSPDE	GO:0000122|GO:0004112|GO:0004115|GO:0004118|GO:0005262|GO:0005515|GO:0005634|GO:0005737|GO:0005759|GO:0005783|GO:0005794|GO:0005829|GO:0005886|GO:0006198|GO:0006626|GO:0008144|GO:0008152|GO:0019933|GO:0019934|GO:0030552|GO:0030553|GO:0030818|GO:0030911|GO:0033159|GO:0035690|GO:0036006|GO:0042734|GO:0042803|GO:0043116|GO:0043117|GO:0046069|GO:0046872|GO:0047555|GO:0048471|GO:0050729|GO:0061028|GO:…	protein-coding	phosphodiesterase 2A	chr11	72576141	72674591
114599	3.58474e-07	2.11124e-06	2.21324	1.14616	2.21324	up	SNORD15B	ENSG00000207445	RNU15B|U15B		snoRNA	small nucleolar RNA, C/D box 15B	chr11	75404421	75404566
107984360	0	0	2.23863	1.16261	2.23863	up	LOC107984360				ncRNA	uncharacterized LOC107984360	chr11	76657056	76663866
726	0	0	2.01106	1.00796	2.01106	up	CAPN5	ENSG00000149260	ADNIV|HTRA3|VRNI|nCL-3	GO:0004198|GO:0005737|GO:0005925|GO:0006508|GO:0007165|GO:0009986|GO:0070062	protein-coding	calpain 5	chr11	77066932	77126155
11098	0	0	2.41836	1.27403	2.41836	up	PRSS23	ENSG00000150687	SIG13|SPUVE|ZSIG13	GO:0004252|GO:0005615|GO:0005634|GO:0006508|GO:0070062	protein-coding	protease, serine 23	chr11	86791059	86952910
341208	0.000358211	0.00173556	2.77455	1.47225	2.77455	up	HEPHL1	ENSG00000181333		GO:0004322|GO:0005507|GO:0006825|GO:0016021|GO:0055114	protein-coding	hephaestin like 1	chr11	94021361	94113751
143872	0.00698627	0.0298972	2.0924	1.06516	2.0924	up	ARHGAP42	ENSG00000165895	GRAF3	GO:0003085|GO:0005096|GO:0007165|GO:0035024|GO:0043547|GO:1904694	protein-coding	Rho GTPase activating protein 42	chr11	100687653	100993941
4316	1.18356e-21	1.04909e-20	2.82291	1.49718	2.82291	up	MMP7	ENSG00000137673	MMP-7|MPSL1|PUMP-1	GO:0004222|GO:0004252|GO:0005576|GO:0005578|GO:0005615|GO:0006508|GO:0007568|GO:0008201|GO:0008270|GO:0009986|GO:0022617|GO:0030574|GO:0031667|GO:0044849|GO:0060135|GO:0070062|GO:0071260	protein-coding	matrix metallopeptidase 7	chr11	102520508	102530753
4319	0.000463797	0.00222907	2.67031	1.41701	2.67031	up	MMP10	ENSG00000166670	SL-2|STMY2	GO:0004222|GO:0004252|GO:0005509|GO:0005576|GO:0005578|GO:0005615|GO:0006508|GO:0008270|GO:0022617|GO:0030334|GO:0030574	protein-coding	matrix metallopeptidase 10	chr11	102770503	102780628
4312	4.27134e-08	2.63932e-07	6.05487	2.5981	6.05487	up	MMP1	ENSG00000196611	CLG|CLGN	GO:0004175|GO:0004222|GO:0004252|GO:0005509|GO:0005576|GO:0005578|GO:0006508|GO:0008270|GO:0016032|GO:0022617|GO:0030574|GO:0032461|GO:0044267|GO:0050900	protein-coding	matrix metallopeptidase 1	chr11	102789920	102798160
1410	6.32204e-26	5.74079e-25	2.81364	1.49244	2.81364	up	CRYAB	ENSG00000109846	CMD1II|CRYA2|CTPP2|CTRCT16|HEL-S-101|HSPB5|MFM2	GO:0005212|GO:0005515|GO:0005634|GO:0005654|GO:0005737|GO:0005794|GO:0006457|GO:0006936|GO:0007568|GO:0008017|GO:0009986|GO:0010941|GO:0014069|GO:0015630|GO:0030308|GO:0030424|GO:0031109|GO:0031430|GO:0031674|GO:0032355|GO:0032387|GO:0032432|GO:0042542|GO:0042802|GO:0042803|GO:0043066|GO:0043197|GO:0043204|GO:0046872|GO:0051082|GO:0051260|GO:0051403|GO:0070062|GO:0071480|GO:0097060|GO:0097512|GO:…	protein-coding	crystallin alpha B	chr11	111908565	111913849
105369494	6.30998e-40	6.01167e-39	2.77952	1.47483	2.77952	up	LOC105369494				ncRNA	uncharacterized LOC105369494	chr11	111908623	111923722
4900	0	0	2.01432	1.01029	2.01432	up	NRGN	ENSG00000154146	RC3|hng	GO:0005516|GO:0005547|GO:0005634|GO:0007165|GO:0007399|GO:0008306|GO:0012510|GO:0014069|GO:0021537|GO:0030424|GO:0031966|GO:0043025|GO:0044327|GO:0070300|GO:1900273	protein-coding	neurogranin	chr11	124739846	124747210
57101	0.00157114	0.00719289	2.24283	1.16532	2.24283	up	ANO2	ENSG00000047617	C12orf3|TMEM16B	GO:0005229|GO:0005654|GO:0005886|GO:0034220|GO:0034707|GO:0042803|GO:0046982|GO:0097730|GO:1902476	protein-coding	anoctamin 2	chr12	5531869	5946232
928	0	0	2.2145	1.14698	2.2145	up	CD9	ENSG00000010278	BTCC-1|DRAP-27|MIC3|MRP-1|TSPAN-29|TSPAN29	GO:0002576|GO:0005178|GO:0005515|GO:0005615|GO:0005886|GO:0005887|GO:0005925|GO:0006928|GO:0007155|GO:0007166|GO:0007342|GO:0007420|GO:0008285|GO:0009414|GO:0009897|GO:0014003|GO:0016020|GO:0016324|GO:0030168|GO:0030666|GO:0030669|GO:0030913|GO:0031092|GO:0031623|GO:0070062|GO:0071404|GO:1903561	protein-coding	CD9 molecule	chr12	6199715	6238271
51266	1.28406e-22	1.14514e-21	2.51473	1.3304	2.51473	up	CLEC1B	ENSG00000165682	1810061I13Rik|CLEC2|CLEC2B|PRO1384|QDED721	GO:0004888|GO:0005515|GO:0005886|GO:0005887|GO:0006952|GO:0007166|GO:0030168|GO:0030220|GO:0030246	protein-coding	C-type lectin domain family 1 member B	chr12	9985642	10013424
4973	0	0	2.99045	1.58036	2.99045	up	OLR1	ENSG00000173391	CLEC8A|LOX1|LOXIN|SCARE1|SLOX1	GO:0005041|GO:0005515|GO:0005654|GO:0005886|GO:0005887|GO:0006508|GO:0006898|GO:0006954|GO:0007155|GO:0008015|GO:0016020|GO:0030246|GO:0043231|GO:0043235|GO:0045121|GO:0050900|GO:0070062	protein-coding	oxidized low density lipoprotein receptor 1	chr12	10158301	10172138
120939	0	0	2.97514	1.57296	2.97514	up	TMEM52B	ENSG00000165685	C12orf59	GO:0003674|GO:0008150|GO:0016021|GO:0070062	protein-coding	transmembrane protein 52B	chr12	10170542	10191801
9052	0	0	3.38119	1.75753	3.38119	up	GPRC5A	ENSG00000013588	GPCR5A|PEIG-1|RAI3|RAIG1|TIG1	GO:0004930|GO:0005515|GO:0005886|GO:0005887|GO:0005913|GO:0007165|GO:0007175|GO:0007186|GO:0030659|GO:0031982|GO:0043231|GO:0070062|GO:0098609|GO:0098641	protein-coding	G protein-coupled receptor class C group 5 member A	chr12	12890782	12917937
5139	0.00191825	0.00869991	2.74816	1.45847	2.74816	up	PDE3A	ENSG00000172572	CGI-PDE|CGI-PDE A|CGI-PDE-A|HTNB	GO:0001556|GO:0004115|GO:0004119|GO:0005829|GO:0006198|GO:0006629|GO:0016021|GO:0016101|GO:0019933|GO:0019934|GO:0030552|GO:0040020|GO:0042493|GO:0043066|GO:0043116|GO:0043117|GO:0046872|GO:0047555|GO:0051591|GO:0060282|GO:0071321|GO:0071560	protein-coding	phosphodiesterase 3A	chr12	20369245	20684381
80763	5.25545e-06	2.90431e-05	2.90064	1.53637	2.90064	up	SPX	ENSG00000134548	C12orf39	GO:0003084|GO:0005184|GO:0005615|GO:0010459|GO:0030133|GO:0032099|GO:0035814|GO:0044539|GO:0051930	protein-coding	spexin hormone	chr12	21526307	21537377
101055625	4.61679e-21	4.07683e-20	2.24825	1.1688	2.24825	up	OVCH1-AS1	ENSG00000257599			ncRNA	OVCH1 antisense RNA 1	chr12	29389294	29487488
79857	0.000368725	0.00178441	2.2202	1.15069	2.2202	up	FLJ13224	ENSG00000177340			ncRNA	uncharacterized LOC79857	chr12	31324316	31325829
10411	4.06354e-10	2.73996e-09	2.09497	1.06693	2.09497	up	RAPGEF3	ENSG00000079337	CAMP-GEFI|EPAC|EPAC1|HSU79275|bcm910	GO:0001525|GO:0005085|GO:0005515|GO:0005886|GO:0005902|GO:0007165|GO:0008283|GO:0012505|GO:0016020|GO:0017034|GO:0019904|GO:0019933|GO:0030027|GO:0030175|GO:0030552|GO:0030822|GO:0030864|GO:0032486|GO:0033138|GO:0034242|GO:0043547|GO:0045766|GO:0046827|GO:0050796|GO:0051496|GO:0060143|GO:0061028|GO:0070062|GO:0071320|GO:1901985|GO:2000249|GO:2000615	protein-coding	Rap guanine nucleotide exchange factor 3	chr12	47734367	47771040
1280	4.2716e-08	2.63932e-07	5.08157	2.34527	5.08157	up	COL2A1	ENSG00000139219	ANFH|AOM|COL11A3|SEDC|STL1	GO:0001501|GO:0001502|GO:0001894|GO:0001958|GO:0002062|GO:0003007|GO:0005576|GO:0005585|GO:0005604|GO:0005615|GO:0005788|GO:0006029|GO:0007417|GO:0007601|GO:0007605|GO:0010468|GO:0030020|GO:0030198|GO:0030199|GO:0030574|GO:0030903|GO:0031012|GO:0042472|GO:0042802|GO:0046872|GO:0048407|GO:0050776|GO:0051216|GO:0060021|GO:0060174|GO:0060272|GO:0060351|GO:0071599|GO:0071773|GO:2001240	protein-coding	collagen type II alpha 1 chain	chr12	47972965	48011227
3892	1.16103e-20	1.02273e-19	2.33499	1.22341	2.33499	up	KRT86	ENSG00000170442	HB6|Hb1|K86|KRTHB1|KRTHB6|MNX	GO:0005198|GO:0005515|GO:0005615|GO:0045095|GO:0070062	protein-coding	keratin 86	chr12	52249300	52309163
3887	6.70775e-05	0.000344064	2.28826	1.19425	2.28826	up	KRT81	ENSG00000205426	HB1|Hb-1|KRTHB1|MLN137|ghHkb1|hHAKB2-1	GO:0005198|GO:0005515|GO:0005615|GO:0045095	protein-coding	keratin 81	chr12	52285913	52291534
102724050	0.00167122	0.00763486	2.34946	1.23233	2.34946	up	LOC102724050	ENSG00000258137			ncRNA	uncharacterized LOC102724050	chr12	54353661	54497688
3458	0	0	2.18738	1.12921	2.18738	up	IFNG	ENSG00000111537	IFG|IFI	GO:0000060|GO:0000122|GO:0001781|GO:0002026|GO:0002250|GO:0002302|GO:0005125|GO:0005133|GO:0005576|GO:0005615|GO:0005737|GO:0006915|GO:0006928|GO:0006959|GO:0007050|GO:0007166|GO:0008284|GO:0009615|GO:0009897|GO:0010508|GO:0010628|GO:0010629|GO:0010634|GO:0019882|GO:0030593|GO:0030857|GO:0030968|GO:0031642|GO:0032224|GO:0032700|GO:0032735|GO:0032747|GO:0032760|GO:0032834|GO:0033141|GO:0034393|GO:…	protein-coding	interferon gamma	chr12	68154768	68159747
100507195	7.80429e-35	7.3431e-34	2.4562	1.29643	2.4562	up	LOC100507195	ENSG00000251301			ncRNA	uncharacterized LOC100507195	chr12	68333253	68451663
5787	1.79012e-29	1.6503e-28	2.18841	1.12988	2.18841	up	PTPRB	ENSG00000127329	HPTP-BETA|HPTPB|PTPB|R-PTP-BETA|VEPTP	GO:0001525|GO:0005001|GO:0005515|GO:0005887|GO:0006470|GO:0006796|GO:0016311|GO:0035335|GO:0043235	protein-coding	protein tyrosine phosphatase, receptor type B	chr12	70515866	70637440
5801	0.00189303	0.00859568	3.27169	1.71004	3.27169	up	PTPRR	ENSG00000153233	EC-PTP|PCPTP1|PTP-SL|PTPBR7|PTPRQ	GO:0001701|GO:0004725|GO:0005001|GO:0005515|GO:0005615|GO:0005737|GO:0005886|GO:0006470|GO:0010633|GO:0016021|GO:0019901|GO:0030054|GO:0035335|GO:0038128|GO:0048471|GO:0070373|GO:1903385	protein-coding	protein tyrosine phosphatase, receptor type R	chr12	70638073	70920843
4060	0.000334076	0.00162203	3.23904	1.69557	3.23904	up	LUM	ENSG00000139329	LDC|SLRR2D	GO:0005201|GO:0005515|GO:0005518|GO:0005576|GO:0005578|GO:0005583|GO:0005615|GO:0005796|GO:0007409|GO:0007601|GO:0014070|GO:0018146|GO:0030198|GO:0030199|GO:0031012|GO:0032914|GO:0042340|GO:0043202|GO:0045944|GO:0051216|GO:0070062|GO:0070848	protein-coding	lumican	chr12	91102629	91111831
677832	0.00366125	0.0161626	3.10669	1.63538	3.10669	up	SNORA53	ENSG00000212443	ACA53		snoRNA	small nucleolar RNA, H/ACA box 53	chr12	98599635	98599883
101929110	0.00140223	0.00644919	2.52543	1.33653	2.52543	up	CASC18	ENSG00000257859			ncRNA	cancer susceptibility candidate 18 (non-protein coding)	chr12	105704203	105744062
9891	2.28641e-24	2.05815e-23	2.58825	1.37198	2.58825	up	NUAK1	ENSG00000074590	ARK5	GO:0002039|GO:0004674|GO:0005515|GO:0005524|GO:0005634|GO:0005654|GO:0005730|GO:0005737|GO:0006468|GO:0006974|GO:0007155|GO:0015630|GO:0030155|GO:0035507|GO:0035556|GO:0042127|GO:0046872|GO:1901796|GO:2000772	protein-coding	NUAK family kinase 1	chr12	106063340	106140033
101929162	2.89345e-08	1.80373e-07	2.12041	1.08434	2.12041	up	LOC101929162	ENSG00000258136			ncRNA	uncharacterized LOC101929162	chr12	107736555	107759968
1610	0.01199	0.0496987	2.00017	1.00012	2.00017	up	DAO	ENSG00000110887	DAAO|DAMOX|OXDA	GO:0003884|GO:0005102|GO:0005515|GO:0005741|GO:0005777|GO:0005778|GO:0005782|GO:0005829|GO:0006562|GO:0036088|GO:0042416|GO:0046487|GO:0046983|GO:0048037|GO:0055114|GO:0055130|GO:0070178|GO:0071949	protein-coding	D-amino acid oxidase	chr12	108858932	108901043
6926	0	0	9.82223	3.29605	9.82223	up	TBX3	ENSG00000135111	TBX3-ISO|UMS|XHL	GO:0000122|GO:0000978|GO:0001078|GO:0001085|GO:0001102|GO:0001501|GO:0001568|GO:0001701|GO:0001947|GO:0003151|GO:0003167|GO:0005515|GO:0005634|GO:0006351|GO:0006357|GO:0007569|GO:0008284|GO:0008595|GO:0009887|GO:0010159|GO:0019827|GO:0021761|GO:0030539|GO:0030540|GO:0030857|GO:0030879|GO:0032275|GO:0035115|GO:0035116|GO:0035136|GO:0042733|GO:0043066|GO:0043565|GO:0045662|GO:0045787|GO:0045892|GO:…	protein-coding	T-box 3	chr12	114670254	114684164
9478	1.98145e-18	1.72064e-17	2.42934	1.28056	2.42934	up	CABP1	ENSG00000157782	CALBRAIN|HCALB_BR	GO:0000139|GO:0004857|GO:0005509|GO:0005515|GO:0005615|GO:0005856|GO:0005886|GO:0005938|GO:0008139|GO:0014069|GO:0030054|GO:0042308|GO:0043086|GO:0045211|GO:0048306|GO:0048471	protein-coding	calcium binding protein 1	chr12	120640552	120667324
100506691	4.50146e-07	2.63817e-06	2.32178	1.21523	2.32178	up	LOC100506691	ENSG00000256546			ncRNA	uncharacterized LOC100506691	chr12	122063306	122068616
102659353	9.83923e-14	7.64204e-13	4.07943	2.02837	4.07943	up	THRIL	ENSG00000280634	BRI3BP-AS1|BRI3BPAS1|Linc1992|TCONS_00020260		ncRNA	TNF and HNRNPL related immunoregulatory long non-coding RNA	chr12	125025434	125027410
6445	0.008062	0.0341991	2.51507	1.3306	2.51507	up	SGCG	ENSG00000102683	35DAG|A4|DAGA4|DMDA|DMDA1|LGMD2C|MAM|SCARMD2|SCG3|gamma-SG	GO:0005515|GO:0005737|GO:0005856|GO:0005886|GO:0007517|GO:0016012|GO:0016021|GO:0042383|GO:0048738|GO:0055001|GO:0060047|GO:0061024	protein-coding	sarcoglycan gamma	chr13	23180952	23325165
2321	0	0	2.54029	1.34499	2.54029	up	FLT1	ENSG00000102755	FLT|FLT-1|VEGFR-1|VEGFR1	GO:0001525|GO:0002548|GO:0004714|GO:0005021|GO:0005515|GO:0005524|GO:0005615|GO:0005768|GO:0005886|GO:0005887|GO:0005925|GO:0007169|GO:0008284|GO:0010863|GO:0014068|GO:0016477|GO:0018108|GO:0019838|GO:0030154|GO:0030335|GO:0030949|GO:0035924|GO:0036323|GO:0036326|GO:0036327|GO:0036332|GO:0038084|GO:0043235|GO:0043406|GO:0043410|GO:0043552|GO:0045766|GO:0046777|GO:0048010|GO:0048514|GO:0048598	protein-coding	fms related tyrosine kinase 1	chr13	28300344	28495128
107984576	0.000227373	0.00111936	2.89184	1.53199	2.89184	up	LOC107984576				ncRNA	uncharacterized LOC107984576	chr13	43883800	44030461
101929657	0.00157114	0.00719289	2.00732	1.00527	2.00732	up	LOC101929657	ENSG00000273523			ncRNA	uncharacterized LOC101929657	chr13	52128891	52132723
730249	0.00584186	0.0252203	2.2082	1.14287	2.2082	up	ACOD1	ENSG00000102794	CAD|IRG1	GO:0002760|GO:0005739|GO:0006952|GO:0006954|GO:0007566|GO:0008152|GO:0032088|GO:0032480|GO:0034136|GO:0034144|GO:0035458|GO:0045824|GO:0047613|GO:0050728|GO:0071219|GO:0071222|GO:0071346|GO:0071347|GO:0071356|GO:0071393|GO:0072573|GO:2000379	protein-coding	aconitate decarboxylase 1	chr13	76948497	76958642
100874222	1.5e-43	1.442e-42	3.23645	1.69441	3.23645	up	RNF219-AS1	ENSG00000234377	POU4F1-AS1		ncRNA	RNF219 antisense RNA 1	chr13	77919689	78617328
116173	0	0	3.6007	1.84828	3.6007	up	CMTM5	ENSG00000166091	CKLFSF5	GO:0005125|GO:0005515|GO:0005615|GO:0006935|GO:0016021|GO:0045662	protein-coding	CKLF like MARVEL transmembrane domain containing 5	chr14	23376808	23379772
10202	0.000741198	0.00349584	2.08535	1.06029	2.08535	up	DHRS2	ENSG00000100867	HEP27|SDR25C1	GO:0004090|GO:0005515|GO:0005634|GO:0005635|GO:0005737|GO:0005739|GO:0005759|GO:0008207|GO:0008285|GO:0009636|GO:0034599|GO:0043011|GO:0043066|GO:0055114|GO:0070062	protein-coding	dehydrogenase/reductase 2	chr14	23630115	23645639
90668	0	0	2.67022	1.41696	2.67022	up	CARMIL3	ENSG00000186648	C14orf121|LRRC16B|crml-1	GO:0005737|GO:0005886	protein-coding	capping protein regulator and myosin 1 linker 3	chr14	24052000	24069728
1511	2.44671e-12	1.80455e-11	2.021	1.01507	2.021	up	CTSG	ENSG00000100448	CATG|CG	GO:0002003|GO:0004252|GO:0005515|GO:0005576|GO:0005615|GO:0005634|GO:0005886|GO:0006468|GO:0006508|GO:0006955|GO:0008201|GO:0008233|GO:0009986|GO:0016485|GO:0022617|GO:0030141|GO:0031012|GO:0032496|GO:0044130|GO:0044267|GO:0050778|GO:0050832|GO:0070062|GO:0070946	protein-coding	cathepsin G	chr14	24573522	24576260
2999	0	0	2.14504	1.10101	2.14504	up	GZMH	ENSG00000100450	CCP-X|CGL-2|CSP-C|CTLA1|CTSGL2	GO:0004252|GO:0005737|GO:0006915|GO:0006955|GO:0016020|GO:0016485|GO:0019835|GO:0043231	protein-coding	granzyme H	chr14	24606480	24609699
84684	0.00576403	0.0248963	2.03857	1.02756	2.03857	up	INSM2	ENSG00000168348	IA-6|IA6|mlt1	GO:0003677|GO:0005634|GO:0005737|GO:0006351|GO:0006355|GO:0046872	protein-coding	INSM transcriptional repressor 2	chr14	35534042	35537054
100288846	0.000575327	0.00274111	2.17966	1.12411	2.17966	up	LOC100288846	ENSG00000258940			ncRNA	uncharacterized LOC100288846	chr14	39265703	39267061
378707	0.000212035	0.00104672	2.0125	1.00899	2.0125	up	RN7SL3		7L30.2|RN7SL631P|RNSRP3		pseudo	RNA, 7SL, cytoplasmic 3	chr14	49853616	49853914
105370497	0.00708161	0.0302619	2.32894	1.21967	2.32894	up	LOC105370497				ncRNA	uncharacterized LOC105370497	chr14	51982520	51987219
26499	0	0	3.58003	1.83997	3.58003	up	PLEK2	ENSG00000100558		GO:0005737|GO:0005856|GO:0030036|GO:0031258|GO:0035556	protein-coding	pleckstrin 2	chr14	67386983	67412200
9628	0.00021021	0.00103809	2.49544	1.31929	2.49544	up	RGS6	ENSG00000182732	GAP|HA117|S914	GO:0004871|GO:0005096|GO:0005515|GO:0005634|GO:0005829|GO:0005834|GO:0005886|GO:0007186|GO:0008277|GO:0009968|GO:0019898|GO:0035556|GO:0043547	protein-coding	regulator of G-protein signaling 6	chr14	71932439	72566529
2353	0	0	2.04707	1.03356	2.04707	up	FOS	ENSG00000170345	AP-1|C-FOS|p55	GO:0000978|GO:0000979|GO:0000982|GO:0001077|GO:0001661|GO:0003682|GO:0003700|GO:0005515|GO:0005634|GO:0005654|GO:0005667|GO:0005783|GO:0005829|GO:0006306|GO:0006357|GO:0006366|GO:0006954|GO:0007179|GO:0007399|GO:0007565|GO:0007568|GO:0008134|GO:0009409|GO:0009416|GO:0009629|GO:0009636|GO:0016020|GO:0030431|GO:0031668|GO:0032496|GO:0032570|GO:0032870|GO:0034097|GO:0034614|GO:0035902|GO:0035914|GO:…	protein-coding	Fos proto-oncogene, AP-1 transcription factor subunit	chr14	75278774	75282230
731223	0.00886248	0.0373973	2.22028	1.15074	2.22028	up	LINC01220				ncRNA	long intergenic non-protein coding RNA 1220	chr14	75294404	75296638
283600	0.00140223	0.00644919	3.15563	1.65793	3.15563	up	SLC25A47	ENSG00000140107	C14orf68|HDMCP|HMFN1655	GO:0005743|GO:0016021|GO:0055085	protein-coding	solute carrier family 25 member 47	chr14	100323337	100330378
105370664	0.00983066	0.0412693	2.26089	1.17689	2.26089	up	LOC105370664				ncRNA	uncharacterized LOC105370664	chr14	100406599	100407613
4212	1.53122e-05	8.21654e-05	3.89179	1.96043	3.89179	up	MEIS2	ENSG00000134138	HsT18361|MRG1	GO:0000122|GO:0000978|GO:0001077|GO:0001654|GO:0003700|GO:0003712|GO:0003714|GO:0005515|GO:0005634|GO:0006366|GO:0008134|GO:0008542|GO:0009612|GO:0031016|GO:0045638|GO:0045944|GO:0048471|GO:0070848	protein-coding	Meis homeobox 2	chr15	36889204	37101299
400359	3.17982e-08	1.97859e-07	2.44079	1.28735	2.44079	up	C15orf53	ENSG00000175779			protein-coding	chromosome 15 open reading frame 53	chr15	38696598	38700038
2038	7.72364e-11	5.36648e-10	3.34997	1.74415	3.34997	up	EPB42	ENSG00000166947	PA|SPH5	GO:0000902|GO:0003810|GO:0005200|GO:0005515|GO:0005524|GO:0005856|GO:0005886|GO:0007010|GO:0008360|GO:0018149|GO:0020027|GO:0030863|GO:0043249|GO:0048536|GO:0055072	protein-coding	erythrocyte membrane protein band 4.2	chr15	43179793	43221283
101928907	0.000207604	0.00102569	3.33571	1.73799	3.33571	up	LOC101928907				ncRNA	uncharacterized LOC101928907	chr15	62060503	62062434
771	0	0	2.04539	1.03238	2.04539	up	CA12	ENSG00000074410	CA-XII|CAXII|HsT18816|T18816	GO:0004089|GO:0005886|GO:0006730|GO:0008270|GO:0015701|GO:0016021|GO:0055064	protein-coding	carbonic anhydrase 12	chr15	63321378	63382161
348093	0	0	4.07206	2.02576	4.07206	up	RBPMS2	ENSG00000166831		GO:0000166|GO:0003729|GO:0005515|GO:0005737|GO:0030514|GO:0042803|GO:0048557|GO:0048661|GO:0051151	protein-coding	RNA binding protein with multiple splicing 2	chr15	64739892	64775587
64843	8.5486e-07	4.94229e-06	2.70852	1.43751	2.70852	up	ISL2	ENSG00000159556		GO:0003677|GO:0005634|GO:0006355|GO:0008270|GO:0021520|GO:0021524|GO:0031290|GO:0043565|GO:0045665|GO:0048666|GO:0048935	protein-coding	ISL LIM homeobox 2	chr15	76336724	76342476
374654	2.07181e-07	1.23711e-06	3.18627	1.67187	3.18627	up	KIF7	ENSG00000166813	ACLS|AGBK|HLS2|JBTS12|UNQ340	GO:0003777|GO:0005515|GO:0005524|GO:0005871|GO:0005929|GO:0007018|GO:0008017|GO:0016887|GO:0045879|GO:0045880|GO:0097542	protein-coding	kinesin family member 7	chr15	89608789	89655451
64285	3.71546e-13	2.82425e-12	3.28314	1.71508	3.28314	up	RHBDF1	ENSG00000007384	C16orf8|Dist1|EGFR-RS|gene-89|gene-90|hDist1	GO:0000139|GO:0004252|GO:0005789|GO:0008283|GO:0015031|GO:0016021|GO:0016477|GO:0016485|GO:0019838|GO:0042058|GO:0050708|GO:0050709|GO:0061136	protein-coding	rhomboid 5 homolog 1	chr16	58059	76355
3051	1.23345e-13	9.53471e-13	2.76404	1.46678	2.76404	up	HBZP1		HBZ-T2|HBZ2|HBZ2P|HBZP		pseudo	hemoglobin subunit zeta pseudogene 1	chr16	153892	166761
3042	3.39457e-21	3.00248e-20	2.42012	1.27508	2.42012	up	HBM	ENSG00000206177	HBAP2|HBK	GO:0005344|GO:0005506|GO:0005833|GO:0015671|GO:0019825|GO:0020037|GO:0070062	protein-coding	hemoglobin subunit mu	chr16	164482	166768
3039	0	0	2.19371	1.13337	2.19371	up	HBA1	ENSG00000206172	HBA-T3|HBH	GO:0004601|GO:0005344|GO:0005506|GO:0005515|GO:0005576|GO:0005829|GO:0005833|GO:0006898|GO:0010942|GO:0015671|GO:0015701|GO:0016020|GO:0019825|GO:0020037|GO:0022627|GO:0031720|GO:0031838|GO:0042542|GO:0042744|GO:0051291|GO:0070062|GO:0071682|GO:0072562|GO:0098869	protein-coding	hemoglobin subunit alpha 1	chr16	176680	177522
9717	4.40548e-06	2.44513e-05	3.21866	1.68646	3.21866	up	SEC14L5	ENSG00000103184	PRELID4B	GO:0005215|GO:0005622|GO:0006810|GO:0016021	protein-coding	SEC14 like lipid binding 5	chr16	4958317	5019158
54988	1.79409e-05	9.57656e-05	3.81637	1.9322	3.81637	up	ACSM5	ENSG00000183549		GO:0003996|GO:0004321|GO:0005524|GO:0005525|GO:0005759|GO:0006633|GO:0006637|GO:0015645|GO:0046872|GO:0047760	protein-coding	acyl-CoA synthetase medium-chain family member 5	chr16	20409534	20441336
105371152	0.000326062	0.00158507	2.04065	1.02903	2.04065	up	LOC105371152				ncRNA	uncharacterized LOC105371152	chr16	26584755	26594813
51327	1.10394e-10	7.61527e-10	2.30398	1.20413	2.30398	up	AHSP	ENSG00000169877	EDRF|ERAF	GO:0005515|GO:0005833|GO:0006457|GO:0020027|GO:0030097|GO:0030218|GO:0030492|GO:0050821|GO:0051082	protein-coding	alpha hemoglobin stabilizing protein	chr16	31527864	31528803
105371251	0.000309257	0.00150614	2.61213	1.38522	2.61213	up	LOC105371251				ncRNA	uncharacterized LOC105371251	chr16	50783859	50803338
643911	9.59764e-06	5.21876e-05	3.29357	1.71965	3.29357	up	CRNDE		CRNDEP|LINC00180|NCRNA00180|PNAS-108|lincIRX5		protein-coding	colorectal neoplasia differentially expressed (non-protein coding)	chr16	54918863	54929189
4313	2.48303e-14	1.97353e-13	2.05778	1.04109	2.05778	up	MMP2	ENSG00000087245	CLG4|CLG4A|MMP-2|MMP-II|MONA|TBE-1	GO:0001525|GO:0001666|GO:0001955|GO:0001957|GO:0004222|GO:0004252|GO:0005515|GO:0005576|GO:0005578|GO:0005615|GO:0005634|GO:0005739|GO:0005886|GO:0006508|GO:0007566|GO:0008237|GO:0008270|GO:0022617|GO:0030017|GO:0030574|GO:0031012|GO:0035987|GO:0044267|GO:0045089|GO:0048013|GO:0060325|GO:0060346|GO:0071230|GO:1904707	protein-coding	matrix metallopeptidase 2	chr16	55389700	55506691
4495	4.61694e-09	2.97455e-08	2.23005	1.15708	2.23005	up	MT1G	ENSG00000125144	MT1|MT1K	GO:0005515|GO:0005634|GO:0005737|GO:0008270|GO:0030224|GO:0035924|GO:0042117|GO:0045926|GO:0048471|GO:0071276|GO:0071280|GO:0071294	protein-coding	metallothionein 1G	chr16	56666731	56668065
4496	0.00254129	0.0113951	2.75452	1.4618	2.75452	up	MT1H	ENSG00000205358	MT-0|MT-1H|MT-IH|MT1	GO:0005515|GO:0005634|GO:0005737|GO:0008270|GO:0045926|GO:0048471|GO:0071276|GO:0071294	protein-coding	metallothionein 1H	chr16	56669814	56671129
3801	0	0	2.46482	1.30148	2.46482	up	KIFC3	ENSG00000140859		GO:0003777|GO:0005515|GO:0005524|GO:0005794|GO:0005813|GO:0005871|GO:0005874|GO:0005915|GO:0007018|GO:0007030|GO:0007601|GO:0008017|GO:0008569|GO:0016887|GO:0030659|GO:0045218|GO:0070062|GO:0090136	protein-coding	kinesin family member C3	chr16	57758217	57863053
729159	0.00586067	0.0252954	2.10503	1.07384	2.10503	up	LOC729159	ENSG00000278499			protein-coding	UPF0607 protein ENSP00000381418-like	chr16	60358455	60359480
197257	0	0	3.27205	1.7102	3.27205	up	LDHD	ENSG00000166816	DLD	GO:0004458|GO:0005515|GO:0005739|GO:0005743|GO:0050660|GO:0055114	protein-coding	lactate dehydrogenase D	chr16	75111860	75116771
9564	0.000122776	0.000618622	3.12857	1.6455	3.12857	up	BCAR1	ENSG00000050820	CAS|CAS1|CASS1|CRKAS|P130Cas	GO:0001558|GO:0001726|GO:0004871|GO:0005515|GO:0005730|GO:0005737|GO:0005829|GO:0005886|GO:0005925|GO:0007015|GO:0007155|GO:0007173|GO:0007186|GO:0007229|GO:0008283|GO:0008286|GO:0010595|GO:0015629|GO:0016477|GO:0017124|GO:0019901|GO:0030027|GO:0030335|GO:0035729|GO:0042981|GO:0048008|GO:0048010|GO:0048011|GO:0048012|GO:0050851|GO:0050852|GO:0050853|GO:0051301|GO:0060326	protein-coding	BCAR1, Cas family scaffolding protein	chr16	75228187	75268053
9032	0.00465161	0.0203278	2.25992	1.17627	2.25992	up	TM4SF5	ENSG00000142484		GO:0005887	protein-coding	transmembrane 4 L six family member 5	chr17	4771884	4783213
107984995	0.00983066	0.0412693	2.30529	1.20495	2.30529	up	LINC02094				ncRNA	long intergenic non-protein coding RNA 2094	chr17	19419035	19424357
284194	0	0	2.20493	1.14073	2.20493	up	LGALS9B	ENSG00000170298		GO:0005515|GO:0030246	protein-coding	galectin 9B	chr17	20449395	20467539
101927057	0.00273908	0.0122422	3.0187	1.59393	3.0187	up	LOC101927057	ENSG00000126861			ncRNA	uncharacterized LOC101927057	chr17	31272013	31273622
6354	4.46688e-36	4.21765e-35	3.71714	1.89419	3.71714	up	CCL7	ENSG00000108688	FIC|MARC|MCP-3|MCP3|NC28|SCYA6|SCYA7	GO:0002548|GO:0005515|GO:0005576|GO:0005615|GO:0005623|GO:0006874|GO:0006935|GO:0006954|GO:0007010|GO:0007165|GO:0007186|GO:0007267|GO:0008009|GO:0008201|GO:0008360|GO:0030335|GO:0030593|GO:0031726|GO:0043547|GO:0048245|GO:0050729|GO:0070098|GO:0070374|GO:0071346|GO:0071347|GO:0071356|GO:2000503	protein-coding	C-C motif chemokine ligand 7	chr17	34270221	34272242
107985068	0.000698106	0.00329953	2.10137	1.07133	2.10137	up	LOC107985068				ncRNA	uncharacterized LOC107985068	chr17	36001419	36012891
6348	0	0	2.39619	1.26074	2.39619	up	CCL3	ENSG00000277632	G0S19-1|LD78ALPHA|MIP-1-alpha|MIP1A|SCYA3	GO:0000165|GO:0001649|GO:0001775|GO:0002548|GO:0004672|GO:0004698|GO:0005515|GO:0005576|GO:0005615|GO:0005622|GO:0005737|GO:0005829|GO:0006816|GO:0006874|GO:0006887|GO:0006935|GO:0006954|GO:0007010|GO:0007186|GO:0007267|GO:0007610|GO:0008009|GO:0008360|GO:0009636|GO:0010628|GO:0010629|GO:0010818|GO:0014808|GO:0016004|GO:0016301|GO:0019722|GO:0023052|GO:0030335|GO:0030502|GO:0030593|GO:0031663|GO:…	protein-coding	C-C motif chemokine ligand 3	chr17	36088256	36090169
1440	5.98348e-16	5.01242e-15	2.72561	1.44658	2.72561	up	CSF3	ENSG00000108342	C17orf33|CSF3OS|GCSF	GO:0005125|GO:0005130|GO:0005576|GO:0005615|GO:0006955|GO:0007275|GO:0008083|GO:0008284|GO:0014068|GO:0019221|GO:0019899|GO:0030838|GO:0030851|GO:0032092|GO:0033138|GO:0042993|GO:0045471|GO:0045639|GO:0045944|GO:0050731|GO:0051897|GO:0071222|GO:0071345|GO:1901215|GO:2000251	protein-coding	colony stimulating factor 3	chr17	40015361	40017813
6521	0	0	3.10882	1.63637	3.10882	up	SLC4A1	ENSG00000004939	AE1|BND3|CD233|CHC|DI|EMPB3|EPB3|FR|RTA1A|SAO|SPH4|SW|WD|WD1|WR	GO:0005452|GO:0005515|GO:0005886|GO:0005887|GO:0006820|GO:0006821|GO:0006873|GO:0008509|GO:0015106|GO:0015108|GO:0015301|GO:0015701|GO:0016021|GO:0016323|GO:0030018|GO:0030506|GO:0030863|GO:0042803|GO:0043495|GO:0051453|GO:0070062|GO:0072562|GO:1902476	protein-coding	solute carrier family 4 member 1 (Diego blood group)	chr17	44248385	44268141
3674	0	0	2.83186	1.50175	2.83186	up	ITGA2B	ENSG00000005961	BDPLT16|BDPLT2|CD41|CD41B|GP2B|GPIIb|GT|GTA|HPA3|PPP1R93	GO:0002576|GO:0002687|GO:0005515|GO:0005886|GO:0005887|GO:0005925|GO:0007155|GO:0007160|GO:0007229|GO:0008305|GO:0009897|GO:0009986|GO:0030198|GO:0031092|GO:0042802|GO:0046872|GO:0050840|GO:0070051|GO:0070062|GO:0070527|GO:0072562	protein-coding	integrin subunit alpha 2b	chr17	44372180	44389505
100130148	7.63084e-05	0.000389927	3.8102	1.92987	3.8102	up	MAPT-IT1	ENSG00000279685			ncRNA	MAPT intronic transcript 1	chr17	45895783	45898798
4635	8.58484e-33	8.01311e-32	4.26559	2.09274	4.26559	up	MYL4	ENSG00000198336	ALC1|AMLC|GT1|PRO1957	GO:0002026|GO:0003785|GO:0005509|GO:0005829|GO:0016459|GO:0030049|GO:0031672|GO:0032038|GO:0032781|GO:0051015|GO:0060048	protein-coding	myosin light chain 4	chr17	47200446	47223679
3690	0	0	2.49641	1.31985	2.49641	up	ITGB3	ENSG00000259207|ENSG00000259753	BDPLT16|BDPLT2|CD61|GP3A|GPIIIa|GT	GO:0001618|GO:0001934|GO:0001938|GO:0001968|GO:0002020|GO:0002576|GO:0003756|GO:0005161|GO:0005515|GO:0005634|GO:0005886|GO:0005887|GO:0005925|GO:0007044|GO:0007155|GO:0007160|GO:0007229|GO:0007596|GO:0008305|GO:0009986|GO:0010595|GO:0010745|GO:0010888|GO:0014909|GO:0015026|GO:0016049|GO:0016477|GO:0017134|GO:0019899|GO:0019960|GO:0030168|GO:0030198|GO:0030949|GO:0031092|GO:0031258|GO:0031527|GO:…	protein-coding	integrin subunit beta 3	chr17	47253846	47344292
101060400	0.000192347	0.000953815	3.23	1.69154	3.23	up	LOC101060400				ncRNA	uncharacterized LOC101060400	chr17	48635923	48647023
105371809	1.81883e-11	1.2955e-10	3.73819	1.90234	3.73819	up	LINC02086				ncRNA	long intergenic non-protein coding RNA 2086	chr17	48646923	48707346
4804	0	0	3.1213	1.64215	3.1213	up	NGFR	ENSG00000064300	CD271|Gp80-LNGFR|TNFRSF16|p75(NTR)|p75NTR	GO:0004871|GO:0004872|GO:0004888|GO:0005031|GO:0005515|GO:0005576|GO:0005634|GO:0005654|GO:0005768|GO:0005829|GO:0005886|GO:0005887|GO:0006886|GO:0006919|GO:0006954|GO:0006955|GO:0007411|GO:0009986|GO:0010977|GO:0017137|GO:0031293|GO:0031625|GO:0032496|GO:0032922|GO:0033209|GO:0042127|GO:0042593|GO:0042981|GO:0043005|GO:0043065|GO:0043066|GO:0043154|GO:0043281|GO:0043410|GO:0048011|GO:0048406|GO:…	protein-coding	nerve growth factor receptor	chr17	49495293	49515017
100288866	2.64693e-24	2.38228e-23	3.76273	1.91178	3.76273	up	LOC100288866	ENSG00000249906			ncRNA	uncharacterized LOC100288866	chr17	49505657	49577962
8913	0	0	3.9379	1.97743	3.9379	up	CACNA1G	ENSG00000006283	Ca(V)T.1|Cav3.1|NBR13|SCA42	GO:0005737|GO:0005886|GO:0005891|GO:0007268|GO:0008332|GO:0010045|GO:0034765|GO:0042391|GO:0045956|GO:0060371|GO:0070509|GO:0070588|GO:0086002|GO:0086010|GO:0086015|GO:0086016|GO:0086018|GO:0086027|GO:0086045|GO:0086046|GO:0086056|GO:0086059|GO:0086091|GO:0097110	protein-coding	calcium voltage-gated channel subunit alpha1 G	chr17	50561068	50627474
100507002	1.15247e-21	1.02187e-20	2.24212	1.16487	2.24212	up	LOC100507002				ncRNA	uncharacterized LOC100507002	chr17	65100812	65111058
8787	0	0	2.4484	1.29184	2.4484	up	RGS9	ENSG00000108370	PERRS|RGS9L	GO:0001917|GO:0004871|GO:0005096|GO:0005634|GO:0005737|GO:0005834|GO:0005886|GO:0006457|GO:0007212|GO:0007399|GO:0007601|GO:0008277|GO:0009968|GO:0032403|GO:0035556|GO:0043547|GO:0043627|GO:0097381	protein-coding	regulator of G-protein signaling 9	chr17	65137431	65227703
101928021	7.65228e-05	0.000390949	2.026	1.01863	2.026	up	LOC101928021				ncRNA	uncharacterized LOC101928021	chr17	67244837	67245806
55890	0	0	2.519	1.33285	2.519	up	GPRC5C	ENSG00000170412	RAIG-3|RAIG3	GO:0004930|GO:0005887|GO:0007186|GO:0030659|GO:0031982|GO:0043235|GO:0070062	protein-coding	G protein-coupled receptor class C group 5 member C	chr17	74424851	74451653
30850	2.0419e-15	1.68251e-14	3.23031	1.69167	3.23031	up	CDR2L	ENSG00000109089	HUMPPA	GO:0005515	protein-coding	cerebellar degeneration related protein 2 like	chr17	74987632	75005800
114897	0	0	2.7664	1.46801	2.7664	up	C1QTNF1	ENSG00000173918	CTRP1|GIP|ZSIG37	GO:0005515|GO:0005518|GO:0005581|GO:0005615|GO:0005887|GO:0007204|GO:0010544|GO:0010628|GO:0010906|GO:0043410|GO:0051260|GO:0051897|GO:0070208|GO:0090331|GO:2000860	protein-coding	C1q and tumor necrosis factor related protein 1	chr17	79022814	79049788
284185	5.08976e-13	3.85151e-12	2.2621	1.17766	2.2621	up	LINC00482		C17orf55	GO:0005515	ncRNA	long intergenic non-protein coding RNA 482	chr17	81303771	81309248
80816	0.000223587	0.00110133	2.78832	1.4794	2.78832	up	ASXL3	ENSG00000141431	BRPS|KIAA1713	GO:0003677|GO:0005634|GO:0006351|GO:0006355|GO:0046872	protein-coding	additional sex combs like 3, transcriptional regulator	chr18	33578615	33751192
115701	1.25493e-29	1.15751e-28	2.1513	1.10521	2.1513	up	ALPK2	ENSG00000198796	HAK	GO:0004674|GO:0005524|GO:0005654|GO:0005737|GO:0006468	protein-coding	alpha kinase 2	chr18	58481247	58628957
100129011	7.66797e-05	0.000391713	2.2484	1.1689	2.2484	up	LSM6P1		HsT818|LSM6P		pseudo	LSM6 homolog, U6 small nuclear RNA and mRNA degradation associated pseudogene 1	chr18	61592375	61748832
8710	1.6612e-05	8.89014e-05	2.04163	1.02973	2.04163	up	SERPINB7	ENSG00000166396	MEGSIN|PPKN|TP55	GO:0004867|GO:0005615|GO:0005737|GO:0010951|GO:0032914|GO:0032967|GO:0072126|GO:0090362	protein-coding	serpin family B member 7	chr18	63752935	63805376
220158	1.84729e-08	1.16044e-07	2.20097	1.13814	2.20097	up	GTSCR1			GO:0016021	protein-coding	Gilles de la Tourette syndrome chromosome region, candidate 1 (non-protein coding)	chr18	70630534	70650744
718	0	0	2.4326	1.2825	2.4326	up	C3	ENSG00000125730	AHUS5|ARMD9|ASP|C3a|C3b|CPAMD1|HEL-S-62p	GO:0001798|GO:0001934|GO:0001970|GO:0004252|GO:0004866|GO:0005102|GO:0005515|GO:0005576|GO:0005615|GO:0005886|GO:0006508|GO:0006631|GO:0006954|GO:0006955|GO:0006956|GO:0006957|GO:0006958|GO:0007165|GO:0007186|GO:0010575|GO:0010828|GO:0010866|GO:0010884|GO:0010951|GO:0030449|GO:0031715|GO:0045745|GO:0045766|GO:0050776|GO:0070062|GO:0072562|GO:2000427	protein-coding	complement C3	chr19	6677704	6730562
100507588	1.12248e-06	6.44728e-06	2.23039	1.1573	2.23039	up	TGFBR3L	ENSG00000260001	TGFR-3L	GO:0016021	protein-coding	transforming growth factor beta receptor 3 like	chr19	7916145	7919097
51129	0	0	2.31282	1.20965	2.31282	up	ANGPTL4	ENSG00000167772	ARP4|FIAF|HARP|HFARP|NL2|PGAR|TGQTL|UNQ171|pp1158	GO:0001525|GO:0001666|GO:0004857|GO:0005515|GO:0005576|GO:0005578|GO:0005615|GO:0030154|GO:0042802|GO:0043066|GO:0045766|GO:0051005|GO:0051260|GO:0070328|GO:0072562|GO:2000352	protein-coding	angiopoietin like 4	chr19	8363289	8374373
4854	0	0	2.56495	1.35893	2.56495	up	NOTCH3	ENSG00000074181	CADASIL|CADASIL1|CASIL|IMF2|LMNS	GO:0000122|GO:0000139|GO:0004872|GO:0005509|GO:0005515|GO:0005576|GO:0005654|GO:0005737|GO:0005789|GO:0005829|GO:0005886|GO:0005913|GO:0006367|GO:0007219|GO:0007220|GO:0015629|GO:0016021|GO:0019899|GO:0030900|GO:0043235|GO:0045665|GO:0045944|GO:0048661|GO:0048663|GO:0048844|GO:0072104|GO:0098609|GO:0098641	protein-coding	notch 3	chr19	15159038	15200981
83483	0.00491301	0.021418	2.75783	1.46353	2.75783	up	PLVAP	ENSG00000130300	FELS|PV-1|PV1|gp68	GO:0000165|GO:0002693|GO:0005515|GO:0005901|GO:0009986|GO:0016021|GO:0033209|GO:0042803|GO:0048471|GO:0070062|GO:0070528	protein-coding	plasmalemma vesicle associated protein	chr19	17351448	17377350
342865	0.00191825	0.00869991	3.10824	1.6361	3.10824	up	VSTM2B	ENSG00000187135		GO:0016021	protein-coding	V-set and transmembrane domain containing 2B	chr19	29526499	29564479
6324	1.99004e-06	1.12847e-05	2.18965	1.1307	2.18965	up	SCN1B	ENSG00000105711	ATFB13|BRGDA5|GEFSP1	GO:0001518|GO:0005248|GO:0005515|GO:0005576|GO:0005886|GO:0007155|GO:0007268|GO:0007411|GO:0010765|GO:0010976|GO:0014704|GO:0017080|GO:0019227|GO:0019871|GO:0021966|GO:0030315|GO:0033268|GO:0035725|GO:0040011|GO:0046684|GO:0051899|GO:0060048|GO:0060078|GO:0060307|GO:0060371|GO:0061337|GO:0086002|GO:0086006|GO:0086012|GO:0086047|GO:0086062|GO:0086091|GO:2000649	protein-coding	sodium voltage-gated channel beta subunit 1	chr19	35030684	35040448
64073	6.95506e-08	4.25007e-07	3.82288	1.93466	3.82288	up	C19orf33	ENSG00000167644	H2RSP|IMUP|IMUP-1|IMUP-2	GO:0005634|GO:0008150	protein-coding	chromosome 19 open reading frame 33	chr19	38304161	38305009
342897	0	0	2.25144	1.17084	2.25144	up	NCCRP1	ENSG00000188505	FBXO50|NCCRP-1	GO:0005737|GO:0008284|GO:0070062	protein-coding	non-specific cytotoxic cell receptor protein 1 homolog (zebrafish)	chr19	39196961	39201884
100533990	7.2759e-16	6.0696e-15	4.87895	2.28657	4.87895	up	APOC4-APOC2				ncRNA	APOC4-APOC2 readthrough (NMD candidate)	chr19	44942238	44949565
147906	0	0	2.36245	1.24028	2.36245	up	DACT3	ENSG00000197380	DAPPER3|RRR1	GO:0005080|GO:0005737|GO:0008013|GO:0010719|GO:0016055|GO:0030178|GO:0030308|GO:0035414|GO:0042802|GO:0051018|GO:0070097|GO:0090090	protein-coding	dishevelled binding antagonist of beta catenin 3	chr19	46647612	46661138
56344	9.86938e-05	0.000500609	2.27179	1.18383	2.27179	up	CABP5	ENSG00000105507	CABP3	GO:0005509|GO:0005515|GO:0005829|GO:0007165	protein-coding	calcium binding protein 5	chr19	48029953	48044053
8605	0	0	2.34962	1.23243	2.34962	up	PLA2G4C	ENSG00000105499	CPLA2-gamma	GO:0004622|GO:0004623|GO:0005543|GO:0005635|GO:0005654|GO:0005789|GO:0005829|GO:0005938|GO:0006644|GO:0006954|GO:0007567|GO:0008970|GO:0016020|GO:0019369|GO:0035556|GO:0036149|GO:0036151|GO:0036152|GO:0046475|GO:0047499	protein-coding	phospholipase A2 group IVC	chr19	48047843	48110817
106144526	2.7062e-10	1.83762e-09	3.29448	1.72005	3.29448	up	PLA2G4C-AS1	ENSG00000269420			ncRNA	PLA2G4C antisense RNA 1	chr19	48061371	48064945
54795	0	0	2.23932	1.16306	2.23932	up	TRPM4	ENSG00000130529	LTrpC4|PFHB1B|TRPM4B|hTRPM4	GO:0002250|GO:0002407|GO:0002724|GO:0005227|GO:0005262|GO:0005272|GO:0005516|GO:0005524|GO:0005654|GO:0005783|GO:0005794|GO:0005829|GO:0005886|GO:0007204|GO:0008284|GO:0010460|GO:0016925|GO:0019722|GO:0030502|GO:0034706|GO:0035774|GO:0042310|GO:0043025|GO:0045600|GO:0045668|GO:0045907|GO:0070588|GO:0086045|GO:0086047|GO:0086048|GO:0086091|GO:0090263|GO:0098719|GO:0098911|GO:1903949|GO:1904179|GO:…	protein-coding	transient receptor potential cation channel subfamily M member 4	chr19	49157741	49211836
60385	0.00102215	0.00476214	2.05433	1.03867	2.05433	up	TSKS	ENSG00000126467	PPP1R161|STK22S1|TSKS1|TSSKS	GO:0001669|GO:0005515|GO:0005814|GO:0010923|GO:0019901	protein-coding	testis specific serine kinase substrate	chr19	49739753	49763330
11006	0	0	2.40148	1.26392	2.40148	up	LILRB4	ENSG00000186818	CD85K|ILT-3|ILT3|LIR-5|LIR5	GO:0002250|GO:0003823|GO:0004872|GO:0005515|GO:0005886|GO:0007165|GO:0016021|GO:0045671|GO:0070062|GO:1902894	protein-coding	leukocyte immunoglobulin like receptor B4	chr19	54643915	54670359
729956	4.62416e-05	0.000239932	3.64807	1.86713	3.64807	up	SHISA7	ENSG00000187902		GO:0032281|GO:0045202|GO:0048172	protein-coding	shisa family member 7	chr19	55428740	55442863
147945	1.71494e-08	1.07843e-07	2.31771	1.2127	2.31771	up	NLRP4	ENSG00000160505	CLR19.5|CT58|NALP4|PAN2|PYPAF4|RNH2	GO:0005524|GO:0005829|GO:0006954|GO:0032479|GO:0070062	protein-coding	NLR family pyrin domain containing 4	chr19	55836578	55881854
631	2.5645e-06	1.4451e-05	2.37613	1.24861	2.37613	up	BFSP1	ENSG00000125864|ENSG00000283253	CP115|CP94|CTRCT33|LIFL-H	GO:0005200|GO:0005212|GO:0005515|GO:0005737|GO:0005739|GO:0005882|GO:0005886|GO:0005938|GO:0007010|GO:0008150|GO:0015629	protein-coding	beaded filament structural protein 1	chr20	17493905	17569220
100505664	1.50878e-17	1.30388e-16	2.72952	1.44865	2.72952	up	LOC100505664	ENSG00000230387			ncRNA	uncharacterized LOC100505664	chr20	23180176	23190307
128853	4.71121e-08	2.90395e-07	2.9022	1.53715	2.9022	up	DUSP15	ENSG00000149599	C20orf57|VHY	GO:0004725|GO:0005515|GO:0005737|GO:0005886|GO:0007179|GO:0008138|GO:0016311|GO:0016791|GO:0035335|GO:0042127|GO:0046330	protein-coding	dual specificity phosphatase 15	chr20	31847637	31870747
10398	0	0	3.50591	1.80979	3.50591	up	MYL9	ENSG00000101335	LC20|MLC-2C|MLC2|MRLC1|MYRL2	GO:0001725|GO:0005509|GO:0005829|GO:0005859|GO:0006936|GO:0006937|GO:0008307|GO:0030018|GO:0032036|GO:0070527	protein-coding	myosin light chain 9	chr20	36541484	36551447
149684	0.00112333	0.00521772	2.41539	1.27226	2.41539	up	LOC149684	ENSG00000101425			ncRNA	uncharacterized LOC149684	chr20	38260149	38304332
6407	9.69581e-10	6.43932e-09	4.10757	2.03829	4.10757	up	SEMG2	ENSG00000124157	SGII	GO:0002020|GO:0005515|GO:0005615|GO:0005634|GO:0019731|GO:0046872|GO:0050817|GO:0051291|GO:0070062|GO:1900005|GO:1901318	protein-coding	semenogelin II	chr20	45221300	45224458
6590	1.11363e-06	6.39713e-06	2.14763	1.10275	2.14763	up	SLPI	ENSG00000124107	ALK1|ALP|BLPI|HUSI|HUSI-I|MPI|WAP4|WFDC4	GO:0004866|GO:0004867|GO:0005515|GO:0005615|GO:0006955|GO:0010951|GO:0019731|GO:0019899|GO:0031012|GO:0032091|GO:0032496|GO:0045071|GO:0045087|GO:0070062	protein-coding	secretory leukocyte peptidase inhibitor	chr20	45252239	45254564
7125	1.95046e-06	1.10626e-05	2.63702	1.39891	2.63702	up	TNNC2	ENSG00000101470		GO:0003009|GO:0003779|GO:0005509|GO:0005515|GO:0005829|GO:0005861|GO:0006937|GO:0030049|GO:0048306|GO:0051015	protein-coding	troponin C2, fast skeletal type	chr20	45823214	45833745
5360	0	0	2.31933	1.21371	2.31933	up	PLTP	ENSG00000100979	BPIFE|HDLCQ9	GO:0005576|GO:0005615|GO:0006629|GO:0006869|GO:0008289|GO:0010189|GO:0010875|GO:0030317|GO:0034375	protein-coding	phospholipid transfer protein	chr20	45898621	45912155
55816	2.21193e-10	1.50751e-09	4.74398	2.2461	4.74398	up	DOK5	ENSG00000101134	C20orf180|IRS-6|IRS6	GO:0000165|GO:0005057|GO:0005158|GO:0005622|GO:0007169|GO:0007399|GO:0051386	protein-coding	docking protein 5	chr20	54475597	54651171
81027	0	0	2.65293	1.40759	2.65293	up	TUBB1	ENSG00000101162		GO:0003924|GO:0005200|GO:0005525|GO:0005737|GO:0005874|GO:0051225|GO:0070062	protein-coding	tubulin beta 1 class VI	chr20	59019254	59026654
4923	0	0	2.24406	1.16611	2.24406	up	NTSR1	ENSG00000101188	NTR	GO:0001659|GO:0003085|GO:0003254|GO:0004930|GO:0005515|GO:0005739|GO:0005783|GO:0005794|GO:0005886|GO:0005887|GO:0007186|GO:0007218|GO:0007268|GO:0007612|GO:0008344|GO:0009898|GO:0009986|GO:0014049|GO:0014054|GO:0016492|GO:0032280|GO:0033993|GO:0042803|GO:0043065|GO:0043066|GO:0043195|GO:0043197|GO:0043198|GO:0043204|GO:0043576|GO:0045121|GO:0046982|GO:0047485|GO:0050965|GO:0051280|GO:0051281|GO:…	protein-coding	neurotensin receptor 1	chr20	62708837	62762771
102723360	1.53129e-21	1.35665e-20	4.8704	2.28404	4.8704	up	LOC102723360	ENSG00000277991			protein-coding	uncharacterized LOC102723360	chr21	7669397	7681742
101927745	0.00630122	0.0271078	2.51092	1.32821	2.51092	up	LOC101927745	ENSG00000229425			ncRNA	uncharacterized LOC101927745	chr21	15370500	15444723
10215	0	0	4.24877	2.08704	4.24877	up	OLIG2	ENSG00000205927	BHLHB1|OLIGO2|PRKCBP2|RACK17|bHLHe19	GO:0000122|GO:0003677|GO:0003705|GO:0005634|GO:0005737|GO:0006351|GO:0021522|GO:0021530|GO:0021794|GO:0042552|GO:0042803|GO:0045665|GO:0048663|GO:0048714|GO:0071837	protein-coding	oligodendrocyte lineage transcription factor 2	chr21	33025845	33029196
102724678	0.000154992	0.000773999	2.89875	1.53543	2.89875	up	LINC01423				ncRNA	long intergenic non-protein coding RNA 1423	chr21	38323635	38333421
400867	0.00242004	0.0108768	2.5853	1.37033	2.5853	up	LOC400867				ncRNA	uncharacterized LOC400867	chr21	38863676	38956467
102724740	8.70123e-05	0.000443235	2.75801	1.46363	2.75801	up	LOC102724740				ncRNA	uncharacterized LOC102724740	chr21	38988707	39011329
103091865	0.000251872	0.00123624	3.90793	1.9664	3.90793	up	BRWD1-IT2	ENSG00000255568			ncRNA	BRWD1 intronic transcript 2 (non-protein coding)	chr21	39313935	39314962
7122	4.86304e-06	2.69406e-05	3.1538	1.65709	3.1538	up	CLDN5	ENSG00000184113	AWAL|BEC1|CPETRL1|TMVCF	GO:0003151|GO:0005198|GO:0005911|GO:0005923|GO:0007043|GO:0007179|GO:0007612|GO:0016021|GO:0016327|GO:0016338|GO:0030864|GO:0042802|GO:0060021|GO:0060325|GO:0070062|GO:1903142	protein-coding	claudin 5	chr22	19523024	19527545
100526833	0	0	2.39763	1.26161	2.39763	up	SEPT5-GP1BB	ENSG00000184702			ncRNA	SEPT5-GP1BB readthrough	chr22	19717220	19724772
100423062	5.07477e-21	4.47977e-20	14.0713	3.81469	14.0713	up	IGLL5	ENSG00000254709	IGL|IGLV|VL-MAR	GO:0003823|GO:0006910|GO:0006911|GO:0006958|GO:0009897|GO:0034987|GO:0042571|GO:0042742|GO:0045087|GO:0050853|GO:0050871|GO:0070062|GO:0072562	protein-coding	immunoglobulin lambda like polypeptide 5	chr22	22887780	22895834
84700	9.73946e-16	8.08962e-15	2.56364	1.35819	2.56364	up	MYO18B	ENSG00000133454	KFS4	GO:0003774|GO:0003779|GO:0005524|GO:0005634|GO:0016461|GO:0030017	protein-coding	myosin XVIIIB	chr22	25742144	26031041
23544	0.000367396	0.00177814	2.28408	1.19162	2.28408	up	SEZ6L	ENSG00000100095		GO:0005789|GO:0008344|GO:0016021|GO:0021680|GO:0043025|GO:0060074|GO:0090036	protein-coding	seizure related 6 homolog like	chr22	26169474	26383597
150297	1.90929e-20	1.67965e-19	3.28458	1.71571	3.28458	up	C22orf42	ENSG00000205856	dJ90G24.6		protein-coding	chromosome 22 open reading frame 42	chr22	32149006	32160392
11135	0	0	3.7026	1.88854	3.7026	up	CDC42EP1	ENSG00000128283	BORG5|CEP1|MSE55	GO:0005096|GO:0005515|GO:0005737|GO:0005794|GO:0005886|GO:0005913|GO:0005925|GO:0007266|GO:0008360|GO:0015629|GO:0017049|GO:0030838|GO:0031274|GO:0043547|GO:0098609|GO:0098641	protein-coding	CDC42 effector protein 1	chr22	37560447	37569405
3957	0	0	2.39276	1.25868	2.39276	up	LGALS2	ENSG00000100079	HL14	GO:0005515|GO:0016936|GO:0030246	protein-coding	galectin 2	chr22	37570246	37582616
3005	0	0	2.42547	1.27826	2.42547	up	H1F0	ENSG00000189060	H10|H1FV	GO:0000786|GO:0000790|GO:0005515|GO:0005634|GO:0005654|GO:0005719|GO:0005794|GO:0006309|GO:0006334|GO:0015629|GO:0031490|GO:0044822	protein-coding	H1 histone family member 0	chr22	37805093	37807436
164668	0	0	2.78659	1.4785	2.78659	up	APOBEC3H	ENSG00000100298	A3H|ARP-10|ARP10	GO:0000932|GO:0004126|GO:0005515|GO:0005634|GO:0005737|GO:0008270|GO:0009972|GO:0010529|GO:0045087|GO:0045869|GO:0048525|GO:0051607|GO:0070383	protein-coding	apolipoprotein B mRNA editing enzyme catalytic subunit 3H	chr22	39097224	39104067
5155	0	0	2.22931	1.1566	2.22931	up	PDGFB	ENSG00000100311	IBGC5|PDGF-2|PDGF2|SIS|SSV|c-sis	GO:0000139|GO:0000165|GO:0001892|GO:0001938|GO:0002548|GO:0002576|GO:0003104|GO:0005088|GO:0005161|GO:0005515|GO:0005518|GO:0005576|GO:0005615|GO:0005737|GO:0005788|GO:0006468|GO:0007179|GO:0007507|GO:0008083|GO:0008284|GO:0009611|GO:0009986|GO:0010512|GO:0010544|GO:0010628|GO:0010629|GO:0014066|GO:0014068|GO:0014911|GO:0016176|GO:0016323|GO:0018105|GO:0018108|GO:0030097|GO:0030198|GO:0030335|GO:…	protein-coding	platelet derived growth factor subunit B	chr22	39223359	39244751
53947	0	0	3.18837	1.67282	3.18837	up	A4GALT	ENSG00000128274	A14GALT|A4GALT1|Gb3S|P(k)|P1|P1PK|PK	GO:0001576|GO:0006486|GO:0006688|GO:0007009|GO:0008378|GO:0015643|GO:0016020|GO:0030173|GO:0050512|GO:0070062	protein-coding	alpha 1,4-galactosyltransferase	chr22	42692121	42721298
100873944	5.07811e-06	2.8089e-05	4.27971	2.09751	4.27971	up	PRKX-AS1	ENSG00000236188			ncRNA	PRKX antisense RNA 1	chrX	3659487	3668192
107987330	2.03176e-05	0.000108141	2.61166	1.38497	2.61166	up	LOC107987330				ncRNA	uncharacterized LOC107987330	chrX	3929869	3937855
139105	2.66145e-12	1.96025e-11	2.37019	1.245	2.37019	up	BEND2	ENSG00000177324	CXorf20	GO:0048741	protein-coding	BEN domain containing 2	chrX	18162931	18220883
5638	1.24115e-11	8.88976e-11	3.01024	1.58988	3.01024	up	PRRG1	ENSG00000130962	PRGP1	GO:0005509|GO:0005576|GO:0005887	protein-coding	proline rich and Gla domain 1	chrX	37349275	37457295
6853	0	0	2.09169	1.06467	2.09169	up	SYN1	ENSG00000008056	SYN1a|SYN1b|SYNI	GO:0000795|GO:0003779|GO:0003824|GO:0005215|GO:0005515|GO:0005524|GO:0005794|GO:0005829|GO:0007268|GO:0007269|GO:0008021|GO:0014069|GO:0019901|GO:0030054|GO:0030425|GO:0030672|GO:0043195|GO:0043209|GO:0046928|GO:0048306|GO:0048786|GO:2000300	protein-coding	synapsin I	chrX	47571898	47619853
139189	2.86154e-27	2.61388e-26	2.54894	1.3499	2.54894	up	DGKK	ENSG00000274588		GO:0004143|GO:0005524|GO:0005737|GO:0005886|GO:0006979|GO:0007205|GO:0016310|GO:0030168|GO:0035556|GO:0046339|GO:0046872	protein-coding	diacylglycerol kinase kappa	chrX	50365409	50470738
212	0	0	4.16483	2.05826	4.16483	up	ALAS2	ENSG00000158578	ALAS-E|ALASE|ANH1|ASB|SIDBA1|XLDPP|XLEPP|XLSA	GO:0001666|GO:0003870|GO:0005515|GO:0005739|GO:0005743|GO:0005759|GO:0006782|GO:0006783|GO:0006879|GO:0016594|GO:0030170|GO:0030218|GO:0032364|GO:0042541|GO:0050662	protein-coding	5'-aminolevulinate synthase 2	chrX	55009055	55031064
389860	0.00810069	0.0343307	2.23056	1.15741	2.23056	up	PAGE2B	ENSG00000238269	CT16.5|GAGEE3|PAGE-2B		protein-coding	PAGE family member 2B	chrX	55075063	55078909
60401	0.00519735	0.0225809	2.53633	1.34274	2.53633	up	EDA2R	ENSG00000131080	EDA-A2R|EDAA2R|TNFRSF27|XEDAR	GO:0004872|GO:0005031|GO:0005515|GO:0005622|GO:0005886|GO:0005887|GO:0007275|GO:0008544|GO:0009888|GO:0010668|GO:0016021|GO:0033209|GO:0043123|GO:0046330|GO:0051092|GO:0072332	protein-coding	ectodysplasin A2 receptor	chrX	66595637	66639298
2846	0.01199	0.0496987	2.51345	1.32967	2.51345	up	LPAR4	ENSG00000147145	GPR23|LPA4|P2RY9|P2Y5-LIKE|P2Y9	GO:0005886|GO:0005887|GO:0035025|GO:0035727|GO:0051482|GO:0070915	protein-coding	lysophosphatidic acid receptor 4	chrX	78747709	78757094
56062	4.36239e-07	2.55833e-06	4.77789	2.25637	4.77789	up	KLHL4	ENSG00000102271	DKELCHL|KHL4	GO:0003674|GO:0003779|GO:0004842|GO:0005737|GO:0005856|GO:0008150|GO:0016567|GO:0031463	protein-coding	kelch like family member 4	chrX	87517749	87670050
23630	2.41434e-06	1.36276e-05	2.31369	1.2102	2.31369	up	KCNE5	ENSG00000176076	KCNE1L	GO:0005249|GO:0005515|GO:0005886|GO:0008016|GO:0008076|GO:0015459|GO:0044325|GO:0060048|GO:0060306|GO:0060307|GO:0060372|GO:0071435|GO:0071805|GO:0086005|GO:0086008|GO:0086013|GO:0086014|GO:0086091|GO:1901379|GO:1901380|GO:1901381|GO:2001257	protein-coding	potassium voltage-gated channel subfamily E regulatory subunit 5	chrX	109623700	109634686
2239	2.47165e-25	2.23611e-24	2.08007	1.05663	2.08007	up	GPC4	ENSG00000076716	K-glypican	GO:0001523|GO:0005578|GO:0005615|GO:0005634|GO:0005796|GO:0005886|GO:0005887|GO:0006024|GO:0006027|GO:0008283|GO:0009653|GO:0009897|GO:0030203|GO:0031225|GO:0043202|GO:0043395|GO:0060071|GO:0070062|GO:1904929	protein-coding	glypican 4	chrX	133300103	133415490
139065	9.0782e-21	7.99939e-20	2.00039	1.00028	2.00039	up	SLITRK4	ENSG00000179542		GO:0007409|GO:0016021|GO:0051965	protein-coding	SLIT and NTRK like family member 4	chrX	143622790	143635777
105373377	6.44928e-13	4.86183e-12	4.40655	2.13965	4.40655	up	LOC105373377	ENSG00000225110			protein-coding	paraneoplastic antigen-like protein 6B	chrX	153317681	153321822
633	4.83481e-05	0.000250573	3.43983	1.78234	3.43983	up	BGN	ENSG00000182492	DSPG1|MRLS|PG-S1|PGI|SEMDX|SLRR1A	GO:0001974|GO:0004860|GO:0005201|GO:0005539|GO:0005576|GO:0005578|GO:0005615|GO:0005737|GO:0005796|GO:0006469|GO:0008150|GO:0009986|GO:0019221|GO:0019800|GO:0030133|GO:0030198|GO:0030203|GO:0030206|GO:0030207|GO:0030208|GO:0031012|GO:0042383|GO:0043202|GO:0046426|GO:0050840|GO:0070062	protein-coding	biglycan	chrX	153494939	153509554
6535	0	0	2.51767	1.33209	2.51767	up	SLC6A8	ENSG00000130821	CCDS1|CRT|CRTR|CT1|CTR5	GO:0003674|GO:0005308|GO:0005309|GO:0005328|GO:0005575|GO:0005886|GO:0005887|GO:0006600|GO:0006810|GO:0006836|GO:0006936|GO:0008150|GO:0015881|GO:0016021|GO:0035725|GO:1902598	protein-coding	solute carrier family 6 member 8	chrX	153688099	153696593
102723591	0.00257003	0.0115182	2.13004	1.09088	2.13004	up	LOC102723591				ncRNA	uncharacterized LOC102723591	chrX	153735626	153766478
5365	0	0	2.17095	1.11832	2.17095	up	PLXNB3	ENSG00000198753	PLEXB3|PLEXR|PLXN6	GO:0001938|GO:0002116|GO:0005515|GO:0005886|GO:0005887|GO:0007156|GO:0007162|GO:0008360|GO:0009986|GO:0010593|GO:0010976|GO:0017154|GO:0019904|GO:0030336|GO:0034260|GO:0050772|GO:0050918|GO:0051022|GO:0060326|GO:0071526|GO:0098632|GO:1902287	protein-coding	plexin B3	chrX	153764196	153779346
30848	2.36404e-06	1.33549e-05	2.12629	1.08834	2.12629	up	CTAG2	ENSG00000126890	CAMEL|CT2|CT6.2|CT6.2a|CT6.2b|ESO2|LAGE-1|LAGE2B	GO:0003674|GO:0005515|GO:0005813|GO:0008150	protein-coding	cancer/testis antigen 2	chrX	154651972	154653579

## Sheet: ST2B
Supplementary Table ST2B: Canonical pathways of 1018 genes in 4 unstimulated aged Vs 4 unstimulated young cases with value p<0.05.
Canonical pathways of 538 downregulated genes in 4 unstimulated aged Vs 4 unstimulated young cases with value p<0.05.
Ingenuity Canonical Pathways	-log(p-value)	Molecules
Nicotine Degradation III	3.73	CYP1A1,CYP2A6 (includes others),CYP2B6,CYP2J2,UGT2A3,UGT2B17
Melatonin Degradation I	3.55	CYP1A1,CYP2A6 (includes others),CYP2B6,CYP2J2,UGT2A3,UGT2B17
Nicotine Degradation II	3.5	CYP1A1,CYP2A6 (includes others),CYP2B6,CYP2J2,UGT2A3,UGT2B17
Superpathway of Melatonin Degradation	3.33	CYP1A1,CYP2A6 (includes others),CYP2B6,CYP2J2,UGT2A3,UGT2B17
Bupropion Degradation	3.19	CYP1A1,CYP2A6 (includes others),CYP2B6,CYP2J2
Acetone Degradation I (to Methylglyoxal)	2.61	CYP1A1,CYP2A6 (includes others),CYP2B6,CYP2J2
Trehalose Degradation II (Trehalase)	2.39	GCK,HKDC1
Estrogen Biosynthesis	2.31	CYP1A1,CYP2A6 (includes others),CYP2B6,CYP2J2
GDP-glucose Biosynthesis	2.03	GCK,HKDC1
Glucose and Glucose-1-phosphate Degradation	1.93	GCK,HKDC1
Factors Promoting Cardiogenesis in Vertebrates	1.88	LEF1,NOG,NOTUM,PRKCG,SCN5A,WNT4,WNT8B
Oxidative Ethanol Degradation III	1.86	CYP2A6 (includes others),CYP2B6,CYP2J2
UDP-N-acetyl-D-galactosamine Biosynthesis II	1.78	GCK,HKDC1
4-hydroxybenzoate Biosynthesis	1.77	TAT
4-hydroxyphenylpyruvate Biosynthesis	1.77	TAT
Thyroid Hormone Metabolism II (via Conjugation and/or Degradation)	1.75	DIO1,UGT2A3,UGT2B17
Intrinsic Prothrombin Activation Pathway	1.5	COL5A3,KLK14,KLKB1
Triacylglycerol Degradation	1.45	CEL,CES1,NOTUM
Gap Junction Signaling	1.33	GJA3,GJA4,GJB6,GJC2,NOTUM,PRKCG,TUBB2B
Serine Biosynthesis	1.3	PSAT1
Thyronamine and Iodothyronamine Metabolism	1.3	DIO1
Thyroid Hormone Metabolism I (via Deiodination)	1.3	DIO1
Microautophagy Signaling Pathway	1.3	COL26A1,COL4A2,COL5A3,PSMA8,PSMB11,RETREG1
Canonical pathways of 480 upregulated genes in 4 unstimulated aged Vs 4 unstimulated young cases with value p<0.05.
Ingenuity Canonical Pathways	-log(p-value)	Molecules
Agranulocyte Adhesion and Diapedesis	10.7	ACKR3,CCL19,CCL3,CCL7,CLDN23,CLDN5,CXCL13,CXCL5,FN1,IL1RN,IL36G,MMP1,MMP10,MMP2,MMP7,MYL4,MYL9,MYO10,MYO18B,PF4,PPBP
Granulocyte Adhesion and Diapedesis	9.73	ACKR3,CCL19,CCL3,CCL7,CLDN23,CLDN5,CSF3,CXCL13,CXCL5,IL1RN,IL36G,MMP1,MMP10,MMP2,MMP7,NGFR,PF4,PPBP,SDC2
Hepatic Fibrosis / Hepatic Stellate Cell Activation	7.46	COL23A1,COL2A1,EGF,FLT1,FN1,IFNG,IGFBP3,MMP1,MMP2,MYL4,MYL9,MYO10,MYO18B,NGFR,PDGFB,PDGFRB,SERPINE1
Pathogen Induced Cytokine Storm Signaling Pathway	5.69	C3,CCL19,CCL3,CCL7,COL23A1,COL2A1,CXCL13,CXCL5,FOS,HLA-DQA2,HLA-DQB2,IFNG,IL1RN,IL36G,MAPK15,NGFR,NLRP4,PF4,PPBP,RYR2
Atherosclerosis Signaling	5.65	CLU,COL2A1,F3,IFNG,IL1RN,IL36G,LPL,MMP1,PDGFB,PLA2G4C,PLAAT1,RBP4
LXR/RXR Activation	5.03	C3,CCL7,CLU,IL1RN,IL36G,LPL,NGFR,PLTP,PTGS2,RBP4,SCD
Inhibition of Matrix Metalloproteases	4.36	MMP1,MMP10,MMP2,MMP7,SDC2,TFPI2
Axonal Guidance Signaling	4.31	ABLIM3,BCAR1,EGF,FZD8,GLIS1,GNG11,ITGA2B,ITGB3,KIF7,MMP1,MMP10,MMP2,MMP7,MYL4,MYL9,NGFR,PDGFB,PLXNB3,SDC2,SLIT2,TUBB1,TUBB8
Osteoarthritis Pathway	4.27	COL2A1,CREB3L1,FN1,FZD8,GLIS1,HTRA1,ITGA2B,ITGB3,MMP1,MMP10,PPARG,PTGS2,RBP4,S1PR3
Wound Healing Signaling Pathway	4.15	COL23A1,COL2A1,EGF,FN1,FOS,IFNG,IL1RN,IL36G,MMP1,MMP10,NGFR,PDGFB,PF4,TRPA1
Hepatic Fibrosis Signaling Pathway	3.96	CCL3,COL2A1,CREB3L1,FLT1,FOS,FZD8,GLIS1,IL1RN,IL36G,ITGA2B,ITGB3,MMP1,MYL4,MYL9,NGFR,PDGFB,PDGFRB,PPARG,SERPINE1
Phagosome Formation	3.96	ACKR3,BCAR1,C3,FN1,FZD8,GHSR,GPR31,GPRC5A,GPRC5C,ITGA2B,ITGB3,LPAR4,MAPK15,MYL4,MYL9,MYO10,MYO18B,NTSR1,P2RY12,PLA2G4C,PLAAT1,PTGFR,RAPGEF3,S1PR3,SCARA5,TACR2
Role of Chondrocytes in Rheumatoid Arthritis Signaling Pathway	3.8	FN1,FOS,IL1RN,IL36G,MMP1,MMP10,MMP2,MMP7,NGFR,PTGS2
Tumor Microenvironment Pathway	3.57	CSF3,EGF,FN1,FOS,ITGB3,MMP1,MMP10,MMP2,MMP7,PDGFB,PTGS2
Dilated Cardiomyopathy Signaling Pathway	3.55	CACNA1G,MYL4,MYL9,MYO10,MYO18B,PDE2A,PDE3A,RYR2,SGCD,TNNC2
Activin Inhibin Signaling Pathway	3.54	COL2A1,FOS,IL1RN,IL36G,INHBA,MAPK15,MMP2,MMP7,NGFR,PPARG,PTGS2,SERPINE1
Macrophage Alternative Activation Signaling Pathway	3.53	CREB3L1,CXCL13,DUSP1,FOS,HLA-DQA2,HLA-DQB2,IL1RN,IL36G,LPL,PF4,PPARG
PPAR Signaling	3.36	FOS,IL1RN,IL36G,NGFR,PDGFB,PDGFRB,PPARG,PTGS2
Protein Kinase A Signaling	3.28	CREB3L1,DUSP1,DUSP15,GNG11,H1-0,MYL4,MYL9,NGFR,PDE1C,PDE2A,PDE3A,PPP1R3C,PTGS2,PTPRB,PTPRG,PTPRR,RYR2
S100 Family Signaling Pathway	3.23	ACKR3,CACNA1G,CCL3,CREB3L1,DEFA4,EGF,FOS,FZD8,GHSR,GPR31,GPRC5A,GPRC5C,LPAR4,MAPK15,MMP1,MMP10,MMP2,MMP7,NTSR1,P2RY12,PLA2G4C,PTGFR,RYR2,S100A2,S1PR3,TACR2
RAR Activation	3.07	CREB3L1,DUSP1,EGF,FOS,IFNG,IGFBP3,IL36G,MEIS1,MEIS2,MMP1,MMP2,PDE1C,PDE2A,PDE3A,PPARG,RBP4,RORB
Oxytocin Signaling Pathway	3.01	CREB3L1,FOS,GNG11,LPL,MAPK15,MYL4,MYL9,MYO10,MYO18B,PLA2G4C,PPARG,PTGFR,PTGS2
Calcium Signaling	2.95	CACNA1G,CHRNA2,CREB3L1,MYL4,MYL9,MYO10,MYO18B,RCAN2,RYR2,TNNC2,TRPC3
FXR/RXR Activation	2.84	C3,CLU,IL1RN,IL36G,LPL,PLTP,PPARG,RBP4
Extrinsic Prothrombin Activation Pathway	2.62	F3,PROC,PROS1
Role of Tissue Factor in Cancer	2.58	EGF,F3,FLT1,FOS,ITGB3,MAPK15,MMP1,MMP2,NGFR,PTGS2
Breast Cancer Regulation by Stathmin1	2.54	ACKR3,CREB3L1,EGF,FZD8,GHSR,GNG11,GPR31,GPRC5A,GPRC5C,LPAR4,MMP2,NTSR1,P2RY12,PDGFB,PPP1R3C,PTGFR,S1PR3,TACR2,TUBB1,TUBB8
Coagulation System	2.53	F3,PROC,PROS1,SERPINE1
Airway Pathology in Chronic Obstructive Pulmonary Disease	2.47	CTSG,IFNG,IL36G,MMP1,MMP2,PTGDS,RBP4
CREB Signaling in Neurons	2.44	ACKR3,CACNA1G,CREB3L1,EGF,FLT1,FZD8,GHSR,GNG11,GPR31,GPRC5A,GPRC5C,LPAR4,NGFR,NTSR1,P2RY12,PDGFB,PDGFRB,PTGFR,S1PR3,TACR2
IL-17A Signaling in Fibroblasts	2.43	CCL7,COL2A1,CXCL5,FN1,FOS,MMP1
Pulmonary Fibrosis Idiopathic Signaling Pathway	2.39	COL23A1,COL2A1,FN1,FOS,FZD8,MMP1,MMP10,MMP2,MMP7,NOTCH3,PDGFB,PDGFRB,SERPINE1
ERK/MAPK Signaling	2.37	BCAR1,CREB3L1,DUSP1,FOS,ITGA2B,ITGB3,PLA2G4C,PPARG,PPP1R3C,RAPGEF3
G-Protein Coupled Receptor Signaling	2.37	ACKR3,CREB3L1,DUSP1,FOS,FZD8,GHSR,GNG11,GPR31,GPRC5A,GPRC5C,LPAR4,MYL4,MYL9,NTSR1,P2RY12,PDE1C,PDE2A,PDE3A,PTGFR,RAPGEF3,S1PR3,TACR2
IL-10 Signaling	2.33	CREB3L1,DUSP1,FOS,HLA-DQA2,HLA-DQB2,IFNG,IL1RN,IL36G
Leukocyte Extravasation Signaling	2.25	BCAR1,CLDN23,CLDN5,CTTN,MMP1,MMP10,MMP2,MMP7,RAPGEF3
Eicosanoid Signaling	2.23	PLA2G4C,PLAAT1,PTGDS,PTGFR,PTGS2
Glucocorticoid Receptor Signaling	2.2	CCL3,DUSP1,EGF,FOS,HLA-DQA2,HLA-DQB2,HSPA6,IFNG,IL1RN,KRT81,KRT86,MMP1,MMP2,PLA2G4C,PPARG,PTGS2,SERPINE1,SLPI
Differential Regulation of Cytokine Production in Intestinal Epithelial Cells by IL-17A and IL-17F	2.16	CCL3,CSF3,IFNG
ILK Signaling	2.15	CREB3L1,FN1,FOS,ITGB3,MYL4,MYL9,MYO10,MYO18B,PTGS2
Pulmonary Healing Signaling Pathway	2.14	ACKR3,EGF,FZD8,MMP1,MMP10,MMP2,MMP7,NGFR,NOTCH3
Role of PKR in Interferon Induction and Antiviral Response	2.1	FOS,HSPA6,IFNG,NLRP4,PDGFB,PDGFRB,SCARA5
Actin Cytoskeleton Signaling	2.05	BCAR1,EGF,FN1,ITGA2B,ITGB3,MYL4,MYL9,MYO10,MYO18B,PDGFB
HIF1α Signaling	2.04	EGF,FLT1,HSPA6,MMP1,MMP10,MMP2,MMP7,PDGFB,SERPINE1
Myelination Signaling Pathway	2.01	CREB3L1,FOS,FZD8,GLIS1,ITGB3,LAMB2,NGFR,OLIG2,PDGFB,PDGFRB,RAPGEF3,SCD
Multiple Sclerosis Signaling Pathway	1.97	C3,CAPN5,DUSP1,HLA-DQA2,HLA-DQB2,IFNG,IL36G,PPARG,SLC4A1
IL-33 Signaling Pathway	1.93	CREB3L1,CTSG,FOS,IFNG,IL1RN,IL36G,MMP2,PTGS2
Cellular Effects of Sildenafil (Viagra)	1.92	MYL4,MYL9,MYO10,MYO18B,PDE1C,PDE2A,PDE3A
Prostanoid Biosynthesis	1.92	PTGDS,PTGS2
Role of Cytokines in Mediating Communication between Immune Cells	1.91	CSF3,IFNG,IL1RN,IL36G
Role of Osteoclasts in Rheumatoid Arthritis Signaling Pathway	1.9	COL23A1,COL2A1,CREB3L1,FOS,IFNG,ITGB3,MMP1,MMP10,MMP2,MMP7,NGFR
Tight Junction Signaling	1.9	CLDN23,CLDN5,FOS,MYL4,MYL9,MYO10,MYO18B,NGFR
Acute Phase Response Signaling	1.84	C3,FN1,FOS,IL1RN,IL36G,NGFR,RBP4,SERPINE1
MSP-RON Signaling in Macrophages Pathway	1.82	CREB3L1,FOS,HLA-DQA2,HLA-DQB2,IFNG,PTGS2
PAK Signaling	1.8	ITGA2B,ITGB3,MYL4,MYL9,PDGFB,PDGFRB
Colorectal Cancer Metastasis Signaling	1.78	EGF,FOS,FZD8,GNG11,IFNG,MMP1,MMP10,MMP2,MMP7,PTGS2
Role of IL-17A in Arthritis	1.78	CCL7,CXCL5,MMP1,PTGS2
Methylglyoxal Degradation VI	1.76	LDHD
Role of Osteoblasts in Rheumatoid Arthritis Signaling Pathway	1.75	CTSG,FZD8,IFNG,IL36G,MMP1,MMP10,MMP2,MMP7,PTGS2
Adrenomedullin signaling pathway	1.72	C3,FOS,IL1RN,IL36G,MAPK15,MMP2,PPARG,RAMP3
Opioid Signaling Pathway	1.67	CACNA1G,CREB3L1,FOS,GNG11,MAPK15,PDE1C,PENK,RGS6,RGS9,RYR2
Ephrin Receptor Signaling	1.63	BCAR1,CREB3L1,EGF,GNG11,ITGA2B,ITGB3,PDGFB,SDC2
Sperm Motility	1.58	CACNA1G,FLT1,GNG11,PDE1C,PDE2A,PDGFRB,PLA2G4C,PLAAT1,ROR2
P2Y Purigenic Receptor Signaling Pathway	1.57	CREB3L1,FOS,GNG11,ITGA2B,ITGB3,P2RY12
Iron homeostasis signaling pathway	1.57	ALAS2,EGF,HBA1/HBA2,HBG2,PDGFB,PDGFRB
Antigen Presentation Pathway	1.56	HLA-DQA2,HLA-DQB2,IFNG
FAK Signaling	1.53	ACKR3,BCAR1,CAPN5,COL2A1,EGF,FLT1,FOS,FZD8,GHSR,GPR31,GPRC5A,GPRC5C,ITGA2B,ITGB3,LPAR4,MMP2,NTSR1,P2RY12,PDGFRB,PTGFR,S1PR3,TACR2
Intrinsic Prothrombin Activation Pathway	1.48	COL2A1,PROC,PROS1
Sulfate Activation for Sulfonation	1.47	PAPSS2
RHOGDI Signaling	1.45	CDH6,GNG11,ITGA2B,ITGB3,MYL4,MYL9,MYO10,MYO18B
IL-17 Signaling	1.45	CSF3,CXCL5,FOS,IFNG,IL36G,MMP2,PTGS2
Differential Regulation of Cytokine Production in Macrophages and T Helper Cells by IL-17A and IL-17F	1.42	CCL3,CSF3
Role of Osteoblasts, Osteoclasts and Chondrocytes in Rheumatoid Arthritis	1.41	FOS,FZD8,IFNG,IL1RN,IL36G,ITGB3,MMP1,NGFR
NAD Signaling Pathway	1.4	EGF,H1-0,LDHD,NMNAT2,PDGFB,RYR2
MIF Regulation of Innate Immunity	1.4	FOS,PLA2G4C,PTGS2
Neuroinflammation Signaling Pathway	1.39	CCL3,CREB3L1,FOS,HLA-DQA2,HLA-DQB2,IFNG,MAPK15,PLA2G4C,PTGS2,SLC1A2
Role of MAPK Signaling in Inhibiting the Pathogenesis of Influenza	1.38	IFNG,PLA2G4C,PLAAT1,PTGS2
tRNA Splicing	1.38	PDE1C,PDE2A,PDE3A
VDR/RXR Activation	1.36	CST6,IFNG,IGFBP3,WT1
Role of IL-17F in Allergic Inflammatory Airway Diseases	1.35	CCL7,CREB3L1,CXCL5
Cachexia Signaling Pathway	1.34	CAPN5,HSPA6,IFNG,IGFBP3,IL1RN,IL36G,INHBA,LIFR,LPL,NGFR,PPARG
PTEN Signaling	1.33	BCAR1,FLT1,ITGA2B,ITGB3,NGFR,PDGFRB
cAMP-mediated signaling	1.33	CREB3L1,DUSP1,P2RY12,PDE1C,PDE2A,PDE3A,RAPGEF3,S1PR3
Bladder Cancer Signaling	1.33	EGF,MMP1,MMP10,MMP2,MMP7
Regulation of the Epithelial Mesenchymal Transition by Growth Factors Pathway	1.31	EGF,FOS,MMP1,MMP2,NGFR,PDGFB,PDGFRB
Role of Hypercytokinemia/hyperchemokinemia in the Pathogenesis of Influenza	1.31	CCL3,IFNG,IL1RN,IL36G
Role of Macrophages, Fibroblasts and Endothelial Cells in Rheumatoid Arthritis	1.31	CREB3L1,FN1,FOS,FZD8,IL1RN,IL36G,MMP1,NGFR,PDGFB,ROR2

## Sheet: ST2C
Supplementary Table ST2C: 580 differentially expressed genes in 4 unstimulated aged Vs 9 unstimulated middle aged cases with corrected value p<0.05.
348 downregulated differentially expressed genes in 4 unstimulated aged Vs 9 unstimulated middle aged cases with corrected value p<0.05.
Gene ID	p-value	Corrected p-value	FC ([A] vs [M])	Log FC ([A] vs [M])	FC (abs) ([A] vs [M])	Regulation ([A] vs [M])	Gene Symbol	Ensembl ID	Aliases	GO Accession	Gene Type	Description	Chromosome	Start	End
64856	8.4122e-06	4.42666e-05	-2.6393	-1.40015	2.6393	down	VWA1	ENSG00000179403	WARP	GO:0005604|GO:0005614|GO:0005615|GO:0030198|GO:0042802|GO:0048266|GO:0070062	protein-coding	von Willebrand factor A domain containing 1	chr1	1434861	1442882
55966	6.66413e-10	4.26593e-09	-2.23417	-1.15974	2.23417	down	AJAP1	ENSG00000196581	MOT8|SHREW-1|SHREW1	GO:0005912|GO:0007155|GO:0016021|GO:0016323|GO:0016324	protein-coding	adherens junctions associated protein 1	chr1	4654732	4792534
102724552	4.001e-05	0.000202202	-2.08758	-1.06183	2.08758	down	LOC102724552				ncRNA	uncharacterized LOC102724552	chr1	8424645	8434838
57540	1.18404e-07	6.86679e-07	-2.94068	-1.55615	2.94068	down	DISP3	ENSG00000204624	PTCHD2	GO:0003674|GO:0005737|GO:0005783|GO:0005789|GO:0007224|GO:0008203|GO:0016021|GO:0030659|GO:0031965|GO:0032368|GO:0042632|GO:0045665|GO:0045834|GO:2000179	protein-coding	dispatched RND transporter family member 3	chr1	11479166	11537584
249	0	0	-2.08162	-1.05771	2.08162	down	ALPL	ENSG00000162551	AP-TNAP|APTNAP|HOPS|TNAP|TNSALP	GO:0001501|GO:0001649|GO:0001958|GO:0003006|GO:0004035|GO:0005515|GO:0005578|GO:0005615|GO:0005886|GO:0016020|GO:0016021|GO:0016311|GO:0016462|GO:0031225|GO:0032496|GO:0033280|GO:0046677|GO:0046872|GO:0051384|GO:0065010|GO:0070062|GO:0071407|GO:0071529	protein-coding	alkaline phosphatase, liver/bone/kidney	chr1	21509372	21578412
100506985	0	0	-3.77691	-1.91721	3.77691	down	LOC100506985				ncRNA	uncharacterized LOC100506985	chr1	24538802	24556024
101928324	0.00239035	0.0105254	-2.02825	-1.02024	2.02825	down	LOC101928324				ncRNA	uncharacterized LOC101928324	chr1	26462756	26467282
3208	0.00666025	0.027925	-2.30334	-1.20373	2.30334	down	HPCA	ENSG00000121905	BDR2|DYT2	GO:0003779|GO:0005509|GO:0007420|GO:0019722|GO:0019900|GO:0030424|GO:0031283|GO:0031584|GO:0032590|GO:0032809|GO:0032839|GO:0043204|GO:0044327|GO:0045762|GO:0048839|GO:0060041|GO:0071257|GO:0090314|GO:1901986|GO:1902065|GO:1904009|GO:1904010	protein-coding	hippocalcin	chr1	32885994	32898441
2899	2.75272e-06	1.48934e-05	-2.48884	-1.31547	2.48884	down	GRIK3	ENSG00000163873	EAA5|GLR7|GLUR7|GluK3|GluR7a	GO:0001640|GO:0001664|GO:0004970|GO:0005234|GO:0005886|GO:0005887|GO:0007196|GO:0007215|GO:0007216|GO:0008066|GO:0015276|GO:0015277|GO:0030054|GO:0030424|GO:0030425|GO:0032839|GO:0034220|GO:0035235|GO:0042391|GO:0043195|GO:0043204|GO:0045211|GO:0051967	protein-coding	glutamate ionotropic receptor kainate type subunit 3	chr1	36795527	37034129
105378668	1.0888e-06	6.02626e-06	-2.78625	-1.47832	2.78625	down	LOC105378668	ENSG00000236546			ncRNA	uncharacterized LOC105378668	chr1	39897745	39899098
4070	0	0	-2.93413	-1.55293	2.93413	down	TACSTD2	ENSG00000184292	EGP-1|EGP1|GA733-1|GA7331|GP50|M1S1|TROP2	GO:0004872|GO:0005515|GO:0005615|GO:0005634|GO:0005829|GO:0005887|GO:0007166|GO:0007601|GO:0008283|GO:0009925|GO:0010633|GO:0016020|GO:0016328|GO:0050678|GO:0051497|GO:0060675|GO:0070062|GO:0090191|GO:0098609|GO:1900025|GO:1900028|GO:2000146|GO:2000738	protein-coding	tumor-associated calcium signal transducer 2	chr1	58575423	58577773
57685	0	0	-2.36591	-1.24239	2.36591	down	CACHD1	ENSG00000158966		GO:0006816|GO:0016021	protein-coding	cache domain containing 1	chr1	64470792	64693058
57554	1.68136e-06	9.20193e-06	-2.29148	-1.19628	2.29148	down	LRRC7	ENSG00000033122	DENSIN	GO:0005515|GO:0005737|GO:0014069|GO:0030054|GO:0045211	protein-coding	leucine rich repeat containing 7	chr1	69568398	70151945
5733	0	0	-2.1451	-1.10104	2.1451	down	PTGER3	ENSG00000050628	EP3|EP3-I|EP3-II|EP3-III|EP3-IV|EP3-VI|EP3e|PGE2-R	GO:0004957|GO:0005635|GO:0005886|GO:0005887|GO:0006954|GO:0007186|GO:0007189|GO:0007200|GO:0007204|GO:0008219|GO:0014827|GO:0016021|GO:0031622|GO:0060455	protein-coding	prostaglandin E receptor 3	chr1	70852353	71047808
204962	0	0	-7.00132	-2.80763	7.00132	down	SLC44A5	ENSG00000137968	CTL5	GO:0005886|GO:0006656|GO:0015220|GO:0015871|GO:0016021|GO:0055085	protein-coding	solute carrier family 44 member 5	chr1	75202131	75724011
101927975	0.000260933	0.00124607	-2.21578	-1.14782	2.21578	down	LOC101927975				ncRNA	uncharacterized LOC101927975	chr1	89788914	89790492
7412	1.23046e-11	8.43082e-11	-2.63454	-1.39755	2.63454	down	VCAM1	ENSG00000162692	CD106|INCAM-100	GO:0001666|GO:0002102|GO:0002526|GO:0002544|GO:0005178|GO:0005615|GO:0005769|GO:0005783|GO:0005794|GO:0005886|GO:0005902|GO:0007155|GO:0007157|GO:0007159|GO:0007160|GO:0007568|GO:0007584|GO:0008131|GO:0009308|GO:0009897|GO:0009986|GO:0010043|GO:0010212|GO:0016021|GO:0016032|GO:0022614|GO:0030175|GO:0030183|GO:0030198|GO:0032496|GO:0035094|GO:0035584|GO:0035924|GO:0042102|GO:0042383|GO:0045177|GO:…	protein-coding	vascular cell adhesion molecule 1	chr1	100719742	100739045
105378872	0	0	-3.83564	-1.93947	3.83564	down	LINC01709				ncRNA	long intergenic non-protein coding RNA 1709	chr1	101639548	101787572
163479	0.000717512	0.00330595	-2.20571	-1.14124	2.20571	down	FNDC7	ENSG00000143107		GO:0005576	protein-coding	fibronectin type III domain containing 7	chr1	108712657	108742740
128344	0.00199329	0.00883557	-2.60373	-1.38058	2.60373	down	PIFO	ENSG00000173947	C1orf88|pitchfork	GO:0005515|GO:0005634|GO:0005802|GO:0017137|GO:0019894|GO:0019901|GO:0030030|GO:0031344|GO:0031410|GO:0033674|GO:0036064|GO:0043015|GO:0048487	protein-coding	primary cilia formation	chr1	111346288	111353013
333926	5.37712e-10	3.45481e-09	-2.1072	-1.07532	2.1072	down	PPM1J	ENSG00000155367	PP2CZ|PP2Czeta|PPP2CZ	GO:0004722|GO:0006470	protein-coding	protein phosphatase, Mg2+/Mn2+ dependent 1J	chr1	112709994	112715477
83998	9.8027e-07	5.44181e-06	-3.11454	-1.63902	3.11454	down	REG4	ENSG00000134193	GISP|REG-IV|RELP	GO:0005509|GO:0005576|GO:0005737|GO:0008201|GO:2001065	protein-coding	regenerating family member 4	chr1	119794018	119811660
100996713	0.000774539	0.00355804	-2.49579	-1.3195	2.49579	down	LOC100996713				protein-coding	uncharacterized LOC100996713	chr1	143877731	143885076
105371228	3.49637e-07	1.98244e-06	-2.92409	-1.54799	2.92409	down	LOC105371228				ncRNA	uncharacterized LOC105371228	chr1	148011799	148025931
284561	6.37445e-08	3.74606e-07	-2.89756	-1.53484	2.89756	down	LOC284561				ncRNA	uncharacterized LOC284561	chr1	148295180	148297556
11189	4.68805e-05	0.00023606	-2.00233	-1.00168	2.00233	down	CELF3	ENSG00000159409	BRUNOL1|CAGH4|ERDA4|ETR-1|TNRC4	GO:0000166|GO:0000381|GO:0000398|GO:0003723|GO:0003729|GO:0005634|GO:0005737|GO:0007283|GO:0008380|GO:0016604|GO:0030317|GO:0030575|GO:0048026|GO:0097322|GO:0098781	protein-coding	CUGBP, Elav-like family member 3	chr1	151702404	151716814
101927988	0.00145651	0.00652063	-2.2058	-1.1413	2.2058	down	LINC01527	ENSG00000224308	lnc-SPRR2D-1		ncRNA	long intergenic non-protein coding RNA 1527	chr1	152930040	152949210
91181	6.74679e-08	3.96012e-07	-2.00298	-1.00215	2.00298	down	NUP210L	ENSG00000143552		GO:0005643|GO:0007286|GO:0016021|GO:0060009	protein-coding	nucleoporin 210 like	chr1	153992685	154155116
127579	0	0	-2.14877	-1.10351	2.14877	down	DCST2	ENSG00000163354		GO:0016021	protein-coding	DC-STAMP domain containing 2	chr1	155018520	155033781
1942	0	0	-2.24847	-1.16894	2.24847	down	EFNA1	ENSG00000169242	B61|ECKLG|EFL1|EPLG1|LERK-1|LERK1|TNFAIP4	GO:0000122|GO:0000165|GO:0000187|GO:0001525|GO:0003180|GO:0003183|GO:0003199|GO:0005102|GO:0005515|GO:0005576|GO:0005622|GO:0005886|GO:0005887|GO:0007267|GO:0007411|GO:0010719|GO:0014028|GO:0016477|GO:0033628|GO:0034446|GO:0043535|GO:0045765|GO:0046658|GO:0046875|GO:0048013|GO:0050730|GO:0050731|GO:0050770|GO:0061002|GO:0070062|GO:0070244	protein-coding	ephrin A1	chr1	155127460	155134857
339403	0.00294476	0.0128396	-2.11228	-1.0788	2.11228	down	RXFP4	ENSG00000173080	GPCR142|GPR100|RLN3R2|RXFPR4	GO:0005515|GO:0005886|GO:0005887|GO:0007200|GO:0007218|GO:0008528|GO:2000253	protein-coding	relaxin/insulin like family peptide receptor 4	chr1	155941710	155942949
10763	2.52126e-08	1.50968e-07	-2.09359	-1.06598	2.09359	down	NES	ENSG00000132688	Nbla00170	GO:0000086|GO:0003674|GO:0005198|GO:0005737|GO:0005882|GO:0007417|GO:0007420|GO:0019215|GO:0030844|GO:0031012|GO:0031076|GO:0032091|GO:0043086|GO:0043524|GO:0045111|GO:0048858|GO:0072089|GO:2000179	protein-coding	nestin	chr1	156668763	156677397
57863	8.76827e-08	5.12098e-07	-2.57801	-1.36626	2.57801	down	CADM3	ENSG00000162706	BIgR|IGSF4B|NECL1|Necl-1|TSLL1|synCAM3	GO:0004872|GO:0005102|GO:0005886|GO:0005887|GO:0005911|GO:0005913|GO:0007156|GO:0007157|GO:0008037|GO:0008104|GO:0034332|GO:0042803|GO:0050839	protein-coding	cell adhesion molecule 3	chr1	159171609	159203313
3766	0.000367945	0.00173738	-2.12535	-1.0877	2.12535	down	KCNJ10	ENSG00000177807	BIRK-10|KCNJ13-PEN|KIR1.2|KIR4.1|SESAME	GO:0005242|GO:0005515|GO:0005524|GO:0005886|GO:0005887|GO:0006813|GO:0007601|GO:0007628|GO:0010107|GO:0015272|GO:0015467|GO:0016323|GO:0022010|GO:0034765|GO:0048169|GO:0051935|GO:0055075|GO:0060075|GO:0098793	protein-coding	potassium voltage-gated channel subfamily J member 10	chr1	160037467	160070248
100129738	0.00120615	0.00544248	-2.30192	-1.20284	2.30192	down	SETP9				pseudo	SET pseudogene 9	chr1	160670778	160686692
8995	0.00258125	0.0113153	-2.07482	-1.05299	2.07482	down	TNFSF18	ENSG00000120337	AITRL|GITRL|TL6|TNLG2A|hGITRL	GO:0002250|GO:0002309|GO:0002687|GO:0005102|GO:0005125|GO:0005615|GO:0005886|GO:0007165|GO:0007267|GO:0009986|GO:0010759|GO:0016021|GO:0032813|GO:0033209|GO:0042129|GO:0042511|GO:0043066|GO:0045785|GO:0050729|GO:0051092|GO:0090026|GO:0090073|GO:2000329|GO:2000508	protein-coding	tumor necrosis factor superfamily member 18	chr1	173039960	173050963
7143	1.32547e-06	7.29722e-06	-2.10888	-1.07648	2.10888	down	TNR	ENSG00000116147	TN-R	GO:0005576|GO:0005578|GO:0005634|GO:0005654|GO:0005737|GO:0007155|GO:0007158|GO:0007411|GO:0008306|GO:0009986|GO:0022029|GO:0022408|GO:0030198|GO:0035641|GO:0045121|GO:0048692|GO:0050805|GO:0050808|GO:0050885|GO:0051968|GO:0051971|GO:0060291|GO:0072534	protein-coding	tenascin R	chr1	175315194	175743770
23418	0.00825984	0.0342874	-2.26651	-1.18047	2.26651	down	CRB1	ENSG00000134376	LCA8|RP12	GO:0005509|GO:0005515|GO:0005576|GO:0005622|GO:0005902|GO:0006611|GO:0007009|GO:0007163|GO:0007267|GO:0016021|GO:0016324|GO:0042462	protein-coding	crumbs 1, cell polarity complex component	chr1	197268204	197478455
134	0.000182037	0.000879449	-2.9432	-1.55738	2.9432	down	ADORA1	ENSG00000163485	RDC7	GO:0000186|GO:0001609|GO:0001659|GO:0001664|GO:0001666|GO:0001883|GO:0001973|GO:0002087|GO:0002674|GO:0002686|GO:0002793|GO:0003093|GO:0004629|GO:0005515|GO:0005783|GO:0005886|GO:0005887|GO:0006612|GO:0006909|GO:0006954|GO:0007165|GO:0007193|GO:0007267|GO:0007399|GO:0008285|GO:0014050|GO:0014069|GO:0016042|GO:0016323|GO:0030673|GO:0031072|GO:0031683|GO:0032229|GO:0032244|GO:0032795|GO:0032900|GO:…	protein-coding	adenosine A1 receptor	chr1	203090654	203167405
1116	0	0	-2.0112	-1.00805	2.0112	down	CHI3L1	ENSG00000133048	ASRT7|CGP-39|GP-39|GP39|HC-gp39|HCGP-3P|YKL-40|YKL40|YYL-40|hCGP-39	GO:0004568|GO:0005201|GO:0005578|GO:0005615|GO:0005737|GO:0005783|GO:0005975|GO:0006032|GO:0006915|GO:0006954|GO:0007250|GO:0008061|GO:0009612|GO:0010800|GO:0030246|GO:0030324|GO:0034612|GO:0045766|GO:0048471|GO:0051216|GO:0051897|GO:0070062|GO:0070374|GO:0070555|GO:0070741|GO:0071347|GO:0071356|GO:0072606	protein-coding	chitinase 3 like 1	chr1	203178931	203186749
1118	0	0	-2.03363	-1.02406	2.03363	down	CHIT1	ENSG00000133063	CHI3|CHIT|CHITD	GO:0000272|GO:0004553|GO:0004568|GO:0005576|GO:0005615|GO:0005764|GO:0005975|GO:0006032|GO:0006955|GO:0008061|GO:0008843|GO:0009617	protein-coding	chitinase 1	chr1	203212827	203272809
50604	0.00356604	0.0154323	-2.00195	-1.0014	2.00195	down	IL20	ENSG00000162891	IL-20|IL10D|ZCYTO10	GO:0005125|GO:0005576|GO:0005615|GO:0006955|GO:0042517|GO:0045517|GO:0045518|GO:0045606|GO:0045618|GO:0045672|GO:0050727	protein-coding	interleukin 20	chr1	206865354	206869223
107984109	0.000420426	0.00197515	-2.28432	-1.19176	2.28432	down	LOC107984109				ncRNA	uncharacterized LOC107984109	chr1	207034416	207049635
105372881	0.000983285	0.00447725	-2.83504	-1.50337	2.83504	down	LOC105372881				ncRNA	uncharacterized LOC105372881	chr1	207372559	207373252
3290	7.59935e-09	4.64431e-08	-3.32369	-1.73279	3.32369	down	HSD11B1	ENSG00000117594	11-DH|11-beta-HSD1|CORTRD2|HDL|HSD11|HSD11B|HSD11L|SDR26C1	GO:0003845|GO:0005789|GO:0006704|GO:0016020|GO:0016021|GO:0030324|GO:0055114|GO:0070524	protein-coding	hydroxysteroid 11-beta dehydrogenase 1	chr1	209686178	209734950
101927143	0.000302442	0.00143741	-2.4575	-1.29719	2.4575	down	LOC101927143	ENSG00000232628			ncRNA	uncharacterized LOC101927143	chr1	224208747	224213279
339529	0.00170965	0.00761907	-2.76191	-1.46567	2.76191	down	LOC339529	ENSG00000226828			ncRNA	uncharacterized LOC339529	chr1	243917402	244047317
54221	0.00849027	0.0351761	-2.13644	-1.09521	2.13644	down	SNTG2	ENSG00000172554	G2SYN|SYN5	GO:0003779|GO:0005198|GO:0005737|GO:0005856|GO:0007417|GO:0016013|GO:0030165|GO:0042383|GO:0097109	protein-coding	syntrophin gamma 2	chr2	950868	1367613
6664	0	0	-2.52741	-1.33766	2.52741	down	SOX11	ENSG00000176887	MRD27	GO:0000122|GO:0000976|GO:0000979|GO:0001077|GO:0001105|GO:0001158|GO:0001501|GO:0001822|GO:0001841|GO:0002089|GO:0003151|GO:0003211|GO:0003357|GO:0003700|GO:0005634|GO:0005737|GO:0006366|GO:0006412|GO:0008135|GO:0008284|GO:0010628|GO:0010629|GO:0014003|GO:0014009|GO:0014032|GO:0017015|GO:0021510|GO:0021782|GO:0030182|GO:0030513|GO:0035332|GO:0035914|GO:0045666|GO:0045669|GO:0045778|GO:0045893|GO:…	protein-coding	SRY-box 11	chr2	5692667	5708095
339788	7.3497e-06	3.87968e-05	-2.43514	-1.284	2.43514	down	LINC00298	ENSG00000235665			ncRNA	long intergenic non-protein coding RNA 298	chr2	7922425	7979310
3398	0	0	-2.79348	-1.48206	2.79348	down	ID2	ENSG00000115738	GIG8|ID2A|ID2H|bHLHb26	GO:0000122|GO:0001656|GO:0001779|GO:0001966|GO:0003149|GO:0003166|GO:0005515|GO:0005634|GO:0005654|GO:0005737|GO:0005813|GO:0005829|GO:0006351|GO:0007275|GO:0008344|GO:0010628|GO:0010629|GO:0014003|GO:0019216|GO:0021772|GO:0032922|GO:0033598|GO:0042752|GO:0043153|GO:0043234|GO:0043353|GO:0043392|GO:0043433|GO:0044325|GO:0045475|GO:0045578|GO:0045600|GO:0045648|GO:0045651|GO:0045665|GO:0045668|GO:…	protein-coding	inhibitor of DNA binding 2, HLH protein	chr2	8681983	8684451
105373428	0.000593883	0.00275661	-2.12102	-1.08476	2.12102	down	LOC105373428				ncRNA	uncharacterized LOC105373428	chr2	10767875	10770058
6382	0.000221652	0.00106443	-2.36088	-1.23932	2.36088	down	SDC1	ENSG00000115884	CD138|SDC|SYND1|syndecan	GO:0001523|GO:0001657|GO:0001948|GO:0005515|GO:0005737|GO:0005796|GO:0005886|GO:0005887|GO:0005925|GO:0006024|GO:0006027|GO:0006954|GO:0008022|GO:0009636|GO:0009897|GO:0009986|GO:0016477|GO:0030203|GO:0042060|GO:0042157|GO:0042476|GO:0042542|GO:0043202|GO:0043234|GO:0048627|GO:0051384|GO:0051591|GO:0051592|GO:0055002|GO:0060009|GO:0060070|GO:0070062|GO:1903543|GO:1903553	protein-coding	syndecan 1	chr2	20200797	20225433
1058	0.000433073	0.00203243	-2.6857	-1.4253	2.6857	down	CENPA	ENSG00000115163	CENP-A|CenH3	GO:0000070|GO:0000132|GO:0000281|GO:0000775|GO:0000778|GO:0000780|GO:0000786|GO:0000788|GO:0000939|GO:0003682|GO:0005515|GO:0005634|GO:0005654|GO:0005829|GO:0006334|GO:0007062|GO:0016032|GO:0019237|GO:0031492|GO:0031618|GO:0034080|GO:0046982|GO:0051382|GO:0071459	protein-coding	centromere protein A	chr2	26785997	26801067
104355287	0.00135845	0.00610141	-2.16915	-1.11713	2.16915	down	LINC01317	ENSG00000203386			ncRNA	long intergenic non-protein coding RNA 1317	chr2	33706886	34297753
339804	0	0	-2.49717	-1.32029	2.49717	down	C2orf74	ENSG00000237651		GO:0016021	protein-coding	chromosome 2 open reading frame 74	chr2	61145068	61164829
729209	1.08998e-10	7.19987e-10	-2.46353	-1.30073	2.46353	down	RPSAP26		RPSA_3_227		pseudo	ribosomal protein SA pseudogene 26	chr2	62135845	62146926
50489	0	0	-2.38136	-1.25179	2.38136	down	CD207	ENSG00000116031	CLEC4K	GO:0002479|GO:0005537|GO:0005886|GO:0006898|GO:0016021|GO:0030139|GO:0030246|GO:0030669|GO:0031901|GO:0051607	protein-coding	CD207 molecule	chr2	70830214	70835822
102724515	0	0	-3.53097	-1.82006	3.53097	down	LINC01291	ENSG00000204792			ncRNA	long intergenic non-protein coding RNA 1291	chr2	74918148	74938418
1768	1.46463e-06	8.03948e-06	-2.18444	-1.12727	2.18444	down	DNAH6	ENSG00000115423	DNHL1|Dnahc6|HL-2|HL2	GO:0001539|GO:0003777|GO:0005524|GO:0005737|GO:0005858|GO:0005874|GO:0007018|GO:0016887	protein-coding	dynein axonemal heavy chain 6	chr2	84516455	84819589
4862	0	0	-2.25544	-1.17341	2.25544	down	NPAS2	ENSG00000170485	MOP4|PASD4|bHLHe9	GO:0001047|GO:0003677|GO:0003700|GO:0005515|GO:0005634|GO:0005654|GO:0005667|GO:0005829|GO:0006351|GO:0006974|GO:0007417|GO:0007623|GO:0032922|GO:0045739|GO:0045893|GO:0045944|GO:0046872|GO:0046983|GO:0051775|GO:0051879|GO:0060548|GO:2001020	protein-coding	neuronal PAS domain protein 2	chr2	100820152	100996829
284958	0.000105308	0.000518006	-2.43879	-1.28617	2.43879	down	NT5DC4	ENSG00000144130		GO:0008253|GO:0016311|GO:0046872	protein-coding	5'-nucleotidase domain containing 4	chr2	112721486	112742879
408029	5.14089e-11	3.44098e-10	-2.7269	-1.44726	2.7269	down	C2orf27B				protein-coding	chromosome 2 open reading frame 27B	chr2	131794961	131801661
3938	5.26468e-05	0.000264353	-2.37561	-1.2483	2.37561	down	LCT	ENSG00000115850	LAC|LPH|LPH1	GO:0000016|GO:0005886|GO:0005887|GO:0005975|GO:0008422|GO:0016020|GO:0016324|GO:0017042|GO:0044245|GO:1901657	protein-coding	lactase	chr2	135787840	135837180
100861402	0	0	-2.7407	-1.45455	2.7407	down	CERS6-AS1	ENSG00000227617			ncRNA	CERS6 antisense RNA 1	chr2	168771953	168786961
151242	0.000872217	0.00399109	-2.32694	-1.21843	2.32694	down	PPP1R1C	ENSG00000150722	IPP5	GO:0004864|GO:0004865|GO:0005737|GO:0006469|GO:0007049|GO:0030307|GO:0035556|GO:0051301|GO:1900087	protein-coding	protein phosphatase 1 regulatory inhibitor subunit 1C	chr2	181954241	182131398
105373774	2.95517e-08	1.76321e-07	-3.74656	-1.90557	3.74656	down	LOC105373774				ncRNA	uncharacterized LOC105373774	chr2	183214319	183215400
105376748	0.00158486	0.00707701	-2.74415	-1.45636	2.74415	down	LOC105376748				ncRNA	uncharacterized LOC105376748	chr2	190534855	190568102
105373813	0.00102556	0.00465749	-2.04628	-1.033	2.04628	down	LOC105373813				ncRNA	uncharacterized LOC105373813	chr2	191846539	192044525
101928180	1.29115e-11	8.84099e-11	-2.60888	-1.38343	2.60888	down	LOC101928180				ncRNA	uncharacterized LOC101928180	chr2	216498855	216579180
55515	6.3519e-06	3.36816e-05	-2.94631	-1.55891	2.94631	down	ASIC4	ENSG00000072182	ACCN4|BNAC4	GO:0005216|GO:0005272|GO:0005887|GO:0006810|GO:0015081|GO:0035725	protein-coding	acid sensing ion channel subunit family member 4	chr2	219514170	219538772
339768	2.22045e-16	1.78618e-15	-2.07046	-1.04995	2.07046	down	ESPNL	ENSG00000144488			protein-coding	espin-like	chr2	238100157	238133287
100874032	5.46381e-07	3.07018e-06	-2.87034	-1.52122	2.87034	down	PRRT3-AS1	ENSG00000230082			ncRNA	PRRT3 antisense RNA 1	chr3	9947404	9954787
2199	0	0	-2.53752	-1.34342	2.53752	down	FBLN2	ENSG00000163520		GO:0005201|GO:0005509|GO:0005576|GO:0005578|GO:0005615|GO:0010811|GO:0031012|GO:0050840|GO:0070062|GO:1903561	protein-coding	fibulin 2	chr3	13549131	13638422
107986041	6.73138e-06	3.56307e-05	-2.60561	-1.38162	2.60561	down	LINC01967				ncRNA	long intergenic non-protein coding RNA 1967	chr3	27997210	28028604
6331	2.13103e-06	1.1604e-05	-2.63197	-1.39614	2.63197	down	SCN5A	ENSG00000183873	CDCD2|CMD1E|CMPD2|HB1|HB2|HBBD|HH1|ICCD|IVF|LQT3|Nav1.5|PFHB1|SSS1|VF1	GO:0001518|GO:0002027|GO:0003231|GO:0003360|GO:0005248|GO:0005515|GO:0005516|GO:0005622|GO:0005783|GO:0005886|GO:0005901|GO:0006814|GO:0009986|GO:0010765|GO:0014704|GO:0014894|GO:0016021|GO:0016328|GO:0017080|GO:0017134|GO:0019228|GO:0019899|GO:0019901|GO:0019904|GO:0021537|GO:0021549|GO:0030018|GO:0030315|GO:0030506|GO:0031625|GO:0035725|GO:0042383|GO:0042475|GO:0044325|GO:0045760|GO:0050679|GO:…	protein-coding	sodium voltage-gated channel alpha subunit 5	chr3	38548057	38649673
1232	0	0	-2.1172	-1.08216	2.1172	down	CCR3	ENSG00000183625	CC-CKR-3|CD193|CKR3|CMKBR3	GO:0001938|GO:0004950|GO:0005515|GO:0005886|GO:0005887|GO:0006935|GO:0006954|GO:0006968|GO:0007155|GO:0007188|GO:0007204|GO:0016032|GO:0016493|GO:0045766|GO:0070098	protein-coding	C-C motif chemokine receptor 3	chr3	46163604	46266706
259236	3.92069e-07	2.21649e-06	-3.77613	-1.91691	3.77613	down	TMIE	ENSG00000181585	DFNB6	GO:0007605|GO:0016021|GO:0042472	protein-coding	transmembrane inner ear	chr3	46701333	46710886
101927111	5.5297e-07	3.10656e-06	-2.10964	-1.077	2.10964	down	SUCLG2-AS1	ENSG00000241316			ncRNA	SUCLG2 antisense RNA 1 (head to head)	chr3	67654697	67947713
22989	0.00077336	0.00355293	-2.12838	-1.08975	2.12838	down	MYH15	ENSG00000144821		GO:0002074|GO:0003774|GO:0003779|GO:0005516|GO:0005524|GO:0030016|GO:0032982	protein-coding	myosin heavy chain 15	chr3	108380369	108529322
101929717	6.02984e-12	4.18637e-11	-4.35413	-2.12238	4.35413	down	LINC02044	ENSG00000243795			ncRNA	long intergenic non-protein coding RNA 2044	chr3	113142350	113167819
28999	0.000512147	0.00238751	-2.2743	-1.18542	2.2743	down	KLF15	ENSG00000163884	KKLF	GO:0001077|GO:0005515|GO:0005634|GO:0006366|GO:0010001|GO:0014898|GO:0015758|GO:0044212|GO:0045944|GO:0046872|GO:0072112|GO:1901653|GO:2000757	protein-coding	Kruppel like factor 15	chr3	126288867	126357442
114112	0	0	-3.02265	-1.59581	3.02265	down	TXNRD3	ENSG00000197763	TGR|TR2|TRXR3	GO:0000305|GO:0004791|GO:0005634|GO:0005739|GO:0005783|GO:0007275|GO:0007283|GO:0009055|GO:0015035|GO:0030154|GO:0045454|GO:0050660|GO:0055114|GO:0098869	protein-coding	thioredoxin reductase 3	chr3	126607052	126655155
401089	0.00139687	0.00626562	-2.02071	-1.01486	2.02071	down	FOXL2NB	ENSG00000206262	C3orf72		protein-coding	FOXL2 neighbor	chr3	138947234	138953451
3592	9.78807e-10	6.21616e-09	-2.26872	-1.18188	2.26872	down	IL12A	ENSG00000168811	CLMF|IL-12A|NFSK|NKSF1|P35	GO:0001916|GO:0002860|GO:0005125|GO:0005143|GO:0005515|GO:0005576|GO:0005615|GO:0005737|GO:0006955|GO:0007050|GO:0008083|GO:0009615|GO:0010224|GO:0016477|GO:0032496|GO:0032700|GO:0032729|GO:0032816|GO:0032946|GO:0034393|GO:0042102|GO:0042163|GO:0042520|GO:0042832|GO:0043514|GO:0045513|GO:0045582|GO:0045785|GO:0045954|GO:0046982|GO:0048662|GO:0050671|GO:0050830|GO:0051135|GO:0071222|GO:0097191|GO:…	protein-coding	interleukin 12A	chr3	159988750	159996019
347	0.000102588	0.00050495	-2.17015	-1.1178	2.17015	down	APOD	ENSG00000189058		GO:0000302|GO:0001525|GO:0005319|GO:0005515|GO:0005576|GO:0005615|GO:0005783|GO:0006006|GO:0006629|GO:0006869|GO:0007420|GO:0007568|GO:0010642|GO:0014012|GO:0015485|GO:0022626|GO:0030425|GO:0042246|GO:0042308|GO:0042493|GO:0043025|GO:0048471|GO:0048662|GO:0048678|GO:0051895|GO:0060588|GO:0070062|GO:0071638|GO:1900016|GO:2000098|GO:2000405	protein-coding	apolipoprotein D	chr3	195568702	195584205
94031	4.4983e-09	2.77145e-08	-3.1658	-1.66257	3.1658	down	HTRA3	ENSG00000170801	Prsp|Tasp	GO:0001558|GO:0004175|GO:0004252|GO:0005515|GO:0005520|GO:0005576|GO:0006508|GO:0008236|GO:0030512|GO:0030514	protein-coding	HtrA serine peptidase 3	chr4	8269765	8307111
339977	3.55353e-05	0.000180305	-3.1305	-1.64639	3.1305	down	LRRC66	ENSG00000188993		GO:0004860|GO:0005737|GO:0006469|GO:0016021|GO:0019221|GO:0046426	protein-coding	leucine rich repeat containing 66	chr4	51993702	52017620
132671	5.94858e-13	4.2967e-12	-4.10835	-2.03856	4.10835	down	SPATA18	ENSG00000163071	Mieap|SPETEX1	GO:0005515|GO:0005737|GO:0005741|GO:0006974|GO:0035694|GO:0035695|GO:0043231	protein-coding	spermatogenesis associated 18	chr4	52051331	52097292
132946	0.0122477	0.0497118	-2.07329	-1.05192	2.07329	down	ARL9	ENSG00000196503		GO:0005525|GO:0005622|GO:0007264	protein-coding	ADP ribosylation factor like GTPase 9	chr4	56505343	56524448
7367	1.79107e-07	1.02908e-06	-3.61794	-1.85517	3.61794	down	UGT2B17	ENSG00000197888	BMND12|UDPGT2B17	GO:0001972|GO:0005789|GO:0008202|GO:0009813|GO:0015020|GO:0016020|GO:0016021|GO:0031090|GO:0043231|GO:0052695|GO:0052696	protein-coding	UDP glucuronosyltransferase family 2 member B17	chr4	68537184	68670618
105377267	0	0	-2.34054	-1.22684	2.34054	down	LOC105377267	ENSG00000250696			ncRNA	uncharacterized LOC105377267	chr4	69182100	69216766
4283	0	0	-5.58355	-2.48118	5.58355	down	CXCL9	ENSG00000138755	CMK|Humig|MIG|SCYB9|crg-10	GO:0002690|GO:0005125|GO:0005515|GO:0005576|GO:0005615|GO:0006935|GO:0006952|GO:0006954|GO:0006955|GO:0006968|GO:0007165|GO:0007186|GO:0007267|GO:0008009|GO:0009897|GO:0030816|GO:0032496|GO:0042127|GO:0043950|GO:0045663|GO:0048248|GO:0051281|GO:0051607|GO:0060326|GO:0070098|GO:1901741	protein-coding	C-X-C motif chemokine ligand 9	chr4	76001275	76007488
3627	0	0	-3.11891	-1.64104	3.11891	down	CXCL10	ENSG00000169245	C7|IFI10|INP10|IP-10|SCYB10|crg-2|gIP-10|mob-1	GO:0005102|GO:0005515|GO:0005576|GO:0005615|GO:0006935|GO:0006954|GO:0006955|GO:0007165|GO:0007166|GO:0007186|GO:0007267|GO:0007517|GO:0008009|GO:0008015|GO:0008201|GO:0008284|GO:0008603|GO:0009409|GO:0009897|GO:0010332|GO:0010818|GO:0010819|GO:0010996|GO:0016525|GO:0030816|GO:0033280|GO:0034605|GO:0042118|GO:0042127|GO:0043950|GO:0045662|GO:0045859|GO:0045944|GO:0048248|GO:0051281|GO:0051607|GO:…	protein-coding	C-X-C motif chemokine ligand 10	chr4	76021117	76023497
6373	0	0	-3.23925	-1.69566	3.23925	down	CXCL11	ENSG00000169248	H174|I-TAC|IP-9|IP9|SCYB11|SCYB9B|b-R1	GO:0002690|GO:0005515|GO:0005576|GO:0005615|GO:0006935|GO:0006954|GO:0006955|GO:0007165|GO:0007186|GO:0007267|GO:0008009|GO:0008201|GO:0010818|GO:0030816|GO:0032496|GO:0042127|GO:0043950|GO:0048248|GO:0051281|GO:0070098	protein-coding	C-X-C motif chemokine ligand 11	chr4	76033682	76041415
6696	0	0	-3.08532	-1.62542	3.08532	down	SPP1	ENSG00000118785	BNSP|BSPI|ETA-1|OPN	GO:0001649|GO:0005125|GO:0005515|GO:0005576|GO:0005615|GO:0006954|GO:0007155|GO:0007566|GO:0022617|GO:0030198|GO:0031214|GO:0033280|GO:0042995|GO:0045780|GO:0046697|GO:0048471|GO:0048545|GO:0048685|GO:0050840|GO:0070062	protein-coding	secreted phosphoprotein 1	chr4	87975650	87983426
100132580	0.0013488	0.00605959	-2.09791	-1.06895	2.09791	down	RBMXP4				pseudo	RNA binding motif protein, X-linked pseudogene 4	chr4	109347475	109414410
132332	0.000853792	0.00390877	-2.22964	-1.15681	2.22964	down	TMEM155	ENSG00000164112		GO:0005576	protein-coding	transmembrane protein 155	chr4	121758933	121765427
2993	0.00255735	0.0112186	-2.01761	-1.01264	2.01761	down	GYPA	ENSG00000170180	CD235a|GPA|GPErik|GPSAT|HGpMiV|HGpMiXI|HGpSta(C)|MN|MNS|PAS-2	GO:0001618|GO:0005886|GO:0016020|GO:0016021|GO:0042802|GO:0046718|GO:0070062	protein-coding	glycophorin A (MNS blood group)	chr4	144109303	144140751
442117	2.58608e-06	1.40138e-05	-2.87525	-1.52369	2.87525	down	GALNTL6	ENSG00000174473	GALNACT20|GALNT17|GalNAc-T6L	GO:0000139|GO:0004653|GO:0006486|GO:0016021|GO:0030246|GO:0046872	protein-coding	polypeptide N-acetylgalactosaminyltransferase-like 6	chr4	171812254	173041559
2823	0	0	-3.31952	-1.73098	3.31952	down	GPM6A	ENSG00000150625	GPM6|M6A	GO:0001764|GO:0003407|GO:0005262|GO:0005515|GO:0005886|GO:0007416|GO:0016021|GO:0030175|GO:0043005|GO:0043025|GO:0043197|GO:0044295|GO:0048812|GO:0048863|GO:0051491|GO:0070062|GO:0070588|GO:1903561	protein-coding	glycoprotein M6A	chr4	175632934	176002664
105377586	2.96066e-06	1.59825e-05	-2.71554	-1.44124	2.71554	down	LVCAT8	ENSG00000254233			ncRNA	liver cancer-associated transcript 8	chr4	184584093	184625030
25854	0	0	-2.31764	-1.21266	2.31764	down	FAM149A	ENSG00000109794	MST119|MSTP119		protein-coding	family with sequence similarity 149 member A	chr4	186104419	186172667
3818	0	0	-2.6972	-1.43146	2.6972	down	KLKB1	ENSG00000164344	KLK3|PKK|PKKD|PPK	GO:0002542|GO:0004252|GO:0005515|GO:0005576|GO:0005615|GO:0005886|GO:0006508|GO:0007597|GO:0022617|GO:0031638|GO:0031639|GO:0042730|GO:0051919|GO:0070062	protein-coding	kallikrein B1	chr4	186208979	186258471
7015	3.44622e-05	0.000174985	-3.17395	-1.66628	3.17395	down	TERT	ENSG00000164362	CMM9|DKCA2|DKCB4|EST2|PFBMFT1|TCS1|TP2|TRT|hEST2|hTRT	GO:0000049|GO:0000333|GO:0000723|GO:0000781|GO:0000783|GO:0000784|GO:0001172|GO:0001223|GO:0003677|GO:0003720|GO:0003721|GO:0003723|GO:0003964|GO:0003968|GO:0005515|GO:0005634|GO:0005654|GO:0005697|GO:0005730|GO:0005886|GO:0006278|GO:0007004|GO:0007005|GO:0010629|GO:0016605|GO:0016779|GO:0022616|GO:0030177|GO:0030422|GO:0031379|GO:0031647|GO:0032092|GO:0032774|GO:0042162|GO:0042635|GO:0042645|GO:…	protein-coding	telomerase reverse transcriptase	chr5	1253147	1295069
102467147	0.0014324	0.00641805	-2.11092	-1.07787	2.11092	down	LINC01948	ENSG00000248727			ncRNA	long intergenic non-protein coding RNA 1948	chr5	56457795	56481946
1160	8.38257e-05	0.000415028	-2.25685	-1.17431	2.25685	down	CKMT2	ENSG00000131730	SMTCK	GO:0004111|GO:0005524|GO:0005739|GO:0005743|GO:0006600|GO:0006936|GO:0016310	protein-coding	creatine kinase, mitochondrial 2	chr5	81233285	81266397
105379143	0.00277943	0.0121492	-2.57537	-1.36478	2.57537	down	LOC105379143	ENSG00000249494			ncRNA	uncharacterized LOC105379143	chr5	119006347	119070890
6695	4.2697e-12	2.98203e-11	-2.33024	-1.22048	2.33024	down	SPOCK1	ENSG00000152377	SPOCK|TESTICAN|TIC1	GO:0001558|GO:0001764|GO:0004867|GO:0004869|GO:0005509|GO:0005578|GO:0005615|GO:0005737|GO:0007155|GO:0007165|GO:0007399|GO:0008191|GO:0010812|GO:0010951|GO:0010977|GO:0014069|GO:0016528|GO:0021953|GO:0022008|GO:0031594|GO:0033268	protein-coding	SPARC/osteonectin, cwcv and kazal like domains proteoglycan 1	chr5	136975298	137598379
57528	0.0093553	0.0385288	-2.3684	-1.24391	2.3684	down	KCTD16	ENSG00000183775		GO:0008277|GO:0030054|GO:0042734|GO:0043235|GO:0045211|GO:0051260	protein-coding	potassium channel tetramerization domain containing 16	chr5	144170832	144485686
101928093	0.0102022	0.0418056	-2.06548	-1.04648	2.06548	down	LOC101928093				protein-coding	uncharacterized LOC101928093	chr5	172758226	172762556
100996385	0	0	-2.49764	-1.32057	2.49764	down	LOC100996385	ENSG00000248469			ncRNA	uncharacterized LOC100996385	chr5	176049678	176062021
202134	0	0	-2.96041	-1.5658	2.96041	down	FAM153B	ENSG00000182230			protein-coding	family with sequence similarity 153 member B	chr5	176060689	176126959
100507387	0	0	-2.76495	-1.46725	2.76495	down	LOC100507387	ENSG00000182230			ncRNA	uncharacterized LOC100507387	chr5	176119545	176132258
107986487	5.2034e-05	0.000261422	-3.21708	-1.68575	3.21708	down	LOC107986487				ncRNA	uncharacterized LOC107986487	chr5	176124210	176131461
107986489	4.05742e-12	2.83672e-11	-2.80871	-1.48991	2.80871	down	LOC107986489				ncRNA	uncharacterized LOC107986489	chr5	177682294	177713969
285596	0	0	-2.2915	-1.19629	2.2915	down	FAM153A	ENSG00000170074	NY-REN-7		protein-coding	family with sequence similarity 153 member A	chr5	177707981	177783398
653316	0	0	-2.40487	-1.26596	2.40487	down	FAM153C	ENSG00000204677	NY-REN-7-like	GO:0005515	pseudo	family with sequence similarity 153, member C, pseudogene	chr5	178006405	178054133
10917	4.73632e-08	2.80019e-07	-3.08528	-1.6254	3.08528	down	BTNL3	ENSG00000168903	BTN9.1|BTNLR	GO:0003674|GO:0005575|GO:0008150|GO:0016021	protein-coding	butyrophilin like 3	chr5	180988845	181006727
347733	3.55729e-11	2.39456e-10	-2.07805	-1.05523	2.07805	down	TUBB2B	ENSG00000137285	PMGYSA|bA506K6.1	GO:0001764|GO:0003924|GO:0005200|GO:0005515|GO:0005525|GO:0005634|GO:0005737|GO:0005874|GO:0007010|GO:0007017	protein-coding	tubulin beta 2B class IIb	chr6	3224261	3231730
7020	1.6152e-05	8.37023e-05	-2.15739	-1.10929	2.15739	down	TFAP2A	ENSG00000137203	AP-2|AP-2alpha|AP2TF|BOFS|TFAP2	GO:0000122|GO:0000976|GO:0000978|GO:0000979|GO:0000981|GO:0000982|GO:0000987|GO:0001077|GO:0001078|GO:0001822|GO:0003404|GO:0003409|GO:0003682|GO:0003713|GO:0005515|GO:0005634|GO:0005654|GO:0005737|GO:0005794|GO:0005813|GO:0006366|GO:0007605|GO:0008285|GO:0010628|GO:0010842|GO:0010944|GO:0021559|GO:0021623|GO:0030501|GO:0035115|GO:0042472|GO:0042803|GO:0043066|GO:0043231|GO:0043525|GO:0043565|GO:…	protein-coding	transcription factor AP-2 alpha	chr6	10393186	10419659
102724851	2.22045e-16	1.78618e-15	-2.33427	-1.22297	2.33427	down	LOC102724851				ncRNA	uncharacterized LOC102724851	chr6	26686241	26687964
114821	3.13255e-05	0.000159419	-3.4138	-1.77138	3.4138	down	ZBED9	ENSG00000232040	Buster4|SCAND3|ZFP38-L|ZNF305P2|ZNF452|dJ1186N24.3	GO:0000981|GO:0003677|GO:0005654|GO:0005737|GO:0006357|GO:0015074	protein-coding	zinc finger BED-type containing 9	chr6	28571630	28616212
346171	0	0	-2.9363	-1.554	2.9363	down	ZFP57	ENSG00000204644	C6orf40|TNDM1|ZNF698|bA145L22|bA145L22.2	GO:0000122|GO:0003677|GO:0005720|GO:0006349|GO:0006351|GO:0043045|GO:0046872	protein-coding	ZFP57 zinc finger protein	chr6	29672392	29681110
106478956	1.73195e-14	1.31707e-13	-2.98292	-1.57672	2.98292	down	MDC1-AS1	ENSG00000224328	MDC1-AS		ncRNA	MDC1 antisense RNA 1	chr6	30703067	30713184
80863	0	0	-2.06537	-1.0464	2.06537	down	PRRT1	ENSG00000204314	C6orf31|DSPD1|IFITMD7|NG5	GO:0005886|GO:0009607|GO:0016020|GO:0016021|GO:0030054|GO:0045202	protein-coding	proline rich transmembrane protein 1	chr6	32148359	32153083
7005	4.04757e-06	2.17107e-05	-2.34921	-1.23217	2.34921	down	TEAD3	ENSG00000007866	DTEF-1|ETFR-1|TEAD-3|TEAD5|TEF-5|TEF5	GO:0001085|GO:0003700|GO:0005515|GO:0005634|GO:0005654|GO:0005667|GO:0006357|GO:0006367|GO:0007565|GO:0035329|GO:0043565|GO:0044212|GO:0045944|GO:0048568|GO:0055059	protein-coding	TEA domain transcription factor 3	chr6	35473597	35497076
2938	1.6538e-06	9.05295e-06	-2.25386	-1.1724	2.25386	down	GSTA1	ENSG00000243955	GST-epsilon|GST2|GSTA1-1|GTH1	GO:0004364|GO:0004602|GO:0005829|GO:0006749|GO:0008152|GO:0030855|GO:0043651|GO:0070062|GO:0098869|GO:1901687	protein-coding	glutathione S-transferase alpha 1	chr6	52791664	52803910
101927268	1.8441e-05	9.51889e-05	-3.32658	-1.73404	3.32658	down	LOC101927268				ncRNA	uncharacterized LOC101927268	chr6	57855891	57856468
202559	7.47865e-05	0.000371675	-2.09416	-1.06637	2.09416	down	KHDRBS2	ENSG00000112232	SLM-1|SLM1	GO:0005515|GO:0005654|GO:0006351|GO:0006355|GO:0006397|GO:0008143|GO:0008266|GO:0017124|GO:0042169|GO:0042802|GO:0046982|GO:0048024	protein-coding	KH RNA binding domain containing, signal transduction associated 2	chr6	61585946	62286227
101928353	3.78253e-12	2.64935e-11	-4.89709	-2.29192	4.89709	down	EVADR				ncRNA	uncharacterized LOC101928353	chr6	70394887	70399417
106480867	0.00356604	0.0154323	-2.24045	-1.16379	2.24045	down	RN7SKP110				pseudo	RNA, 7SK small nuclear pseudogene 110	chr6	90001222	90001506
55084	0.000270792	0.00129155	-2.38805	-1.25583	2.38805	down	SOBP	ENSG00000112320	JXC1|MRAMS	GO:0005634|GO:0007605|GO:0007626|GO:0032184|GO:0042472|GO:0046872|GO:0050890|GO:0090102	protein-coding	sine oculis binding protein homolog	chr6	107489958	107660167
85413	0	0	-3.65786	-1.871	3.65786	down	SLC22A16	ENSG00000004809	CT2|FLIPT2|HEL-S-18|OAT6|OCT6|OKB1|dJ261K5.1	GO:0005275|GO:0005886|GO:0005887|GO:0007275|GO:0007283|GO:0007338|GO:0015101|GO:0015226|GO:0015695|GO:0015837|GO:0015879|GO:0016021|GO:0030154|GO:0030317|GO:0046717|GO:1902603	protein-coding	solute carrier family 22 member 16	chr6	110424687	110476641
105377938	0.00176355	0.00785276	-2.1976	-1.13593	2.1976	down	LOC105377938				ncRNA	uncharacterized LOC105377938	chr6	110477907	110479436
285758	8.48011e-05	0.000419819	-2.03258	-1.02331	2.03258	down	LINC01268	ENSG00000227502			ncRNA	long intergenic non-protein coding RNA 1268	chr6	113868013	113873351
101928140	3.64356e-05	0.000184692	-3.20049	-1.67829	3.20049	down	LOC101928140				ncRNA	uncharacterized LOC101928140	chr6	128027886	128085248
154091	0.00132202	0.00594372	-2.12645	-1.08845	2.12645	down	SLC2A12	ENSG00000146411	GLUT12|GLUT8	GO:0005351|GO:0005355|GO:0005886|GO:0005887|GO:0012505|GO:0015992|GO:0046323|GO:0048471|GO:0055056|GO:1904659	protein-coding	solute carrier family 2 member 12	chr6	133988697	134052636
100507489	0.000106252	0.000522411	-2.69043	-1.42784	2.69043	down	LINC01277				ncRNA	long intergenic non-protein coding RNA 1277	chr6	142966421	143038077
4988	0.000449265	0.0021053	-2.56775	-1.3605	2.56775	down	OPRM1	ENSG00000112038	LMOR|M-OR-1|MOP|MOR|MOR1|OPRM	GO:0001965|GO:0002438|GO:0004930|GO:0004979|GO:0005245|GO:0005515|GO:0005783|GO:0005794|GO:0005886|GO:0005887|GO:0005925|GO:0007187|GO:0007191|GO:0007194|GO:0007200|GO:0007218|GO:0007268|GO:0007600|GO:0007626|GO:0008022|GO:0008285|GO:0009314|GO:0019233|GO:0019904|GO:0031005|GO:0031635|GO:0031681|GO:0032094|GO:0032100|GO:0032496|GO:0032590|GO:0032839|GO:0033554|GO:0038047|GO:0042060|GO:0042220|GO:…	protein-coding	opioid receptor mu 1	chr6	154010496	154246867
64094	6.20244e-05	0.000310024	-2.08713	-1.06152	2.08713	down	SMOC2	ENSG00000112562	DTDP1|MST117|MSTP117|MSTP140|SMAP2|bA270C4A.1|bA37D8.1|dJ421D16.1	GO:0005509|GO:0005604|GO:0005614|GO:0007165|GO:0008201|GO:0010811|GO:0030198	protein-coding	SPARC related modular calcium binding 2	chr6	168441151	168673445
401288	0.000287392	0.00136818	-2.03963	-1.02831	2.03963	down	LINC00242	ENSG00000229214	C6orf122|NCRNA00242|dJ266L20.5	GO:0005515	ncRNA	long intergenic non-protein coding RNA 242	chr6	169788790	169798825
401289	3.27748e-08	1.95206e-07	-2.06622	-1.04699	2.06622	down	LINC01624				ncRNA	long intergenic non-protein coding RNA 1624	chr6	170272474	170279887
221981	4.78131e-06	2.5537e-05	-2.27115	-1.18342	2.27115	down	THSD7A	ENSG00000005108		GO:0001525|GO:0005886|GO:0016021|GO:0030154|GO:0070062	protein-coding	thrombospondin type 1 domain containing 7A	chr7	11370357	11832198
100775104	4.06133e-07	2.2936e-06	-2.52449	-1.33599	2.52449	down	KLHL7-AS1	ENSG00000230658	PLATAK		ncRNA	KLHL7 antisense RNA 1 (head to head)	chr7	23101228	23105703
3204	0.00981921	0.0403222	-2.05534	-1.03938	2.05534	down	HOXA7	ENSG00000122592	ANTP|HOX1|HOX1.1|HOX1A	GO:0000122|GO:0000978|GO:0001077|GO:0001525|GO:0001953|GO:0002686|GO:0005634|GO:0006366|GO:0008134|GO:0009952|GO:0043565|GO:0045617|GO:0045656|GO:0045892|GO:0045944|GO:0048704|GO:0048863	protein-coding	homeobox A7	chr7	27153716	27157936
644150	0.000902715	0.00412363	-2.4888	-1.31545	2.4888	down	WIPF3	ENSG00000122574	CR16	GO:0000147|GO:0005829|GO:0005884|GO:0006897|GO:0007275|GO:0007283|GO:0008360|GO:0017124|GO:0030048|GO:0030154|GO:0030479|GO:0038096|GO:0051015|GO:0051127|GO:0051666	protein-coding	WAS/WASL interacting protein family member 3	chr7	29806486	29917066
11281	0.00403392	0.0173483	-2.66121	-1.41208	2.66121	down	POU6F2	ENSG00000106536	RPF-1|WT5|WTSL	GO:0003677|GO:0003700|GO:0005634|GO:0006355|GO:0006366|GO:0007402|GO:0007417|GO:0007601	protein-coding	POU class 6 homeobox 2	chr7	38977998	39493095
79783	7.48195e-05	0.000371805	-2.86841	-1.52025	2.86841	down	SUGCT	ENSG00000175600	C7orf10|DERP13|GA3|ORF19	GO:0005739|GO:0047369	protein-coding	succinyl-CoA:glutarate-CoA transferase	chr7	40134977	40860763
2645	0.00479202	0.0204422	-2.56844	-1.36089	2.56844	down	GCK	ENSG00000106633	FGQTL3|GK|GLK|HHF3|HK4|HKIV|HXKP|LGLK|MODY2	GO:0001678|GO:0004340|GO:0005515|GO:0005524|GO:0005536|GO:0005654|GO:0005739|GO:0005829|GO:0006096|GO:0006110|GO:0006739|GO:0008865|GO:0010827|GO:0015758|GO:0019158|GO:0032024|GO:0032869|GO:0042593|GO:0043266|GO:0044320|GO:0045721|GO:0045725|GO:0046835|GO:0050796|GO:0051156|GO:0051594|GO:0061621|GO:0070509	protein-coding	glucokinase	chr7	44144271	44198170
389493	0.00046128	0.00215879	-2.29781	-1.20026	2.29781	down	NUPR2	ENSG00000185290	NUPR1L	GO:0000122|GO:0003682|GO:0005634|GO:0006351|GO:0006974|GO:0007050|GO:0008285|GO:0009267|GO:0071157	protein-coding	nuclear protein 2, transcriptional regulator	chr7	56114681	56116400
154661	1.36265e-10	8.96472e-10	-2.27811	-1.18784	2.27811	down	RUNDC3B	ENSG00000105784	RPIB9|RPIP9		protein-coding	RUN domain containing 3B	chr7	87627548	87832296
102723885	6.04275e-10	3.87554e-09	-2.26323	-1.17839	2.26323	down	LOC102723885				ncRNA	uncharacterized LOC102723885	chr7	88216660	88277203
1576	6.95459e-05	0.000346462	-2.078	-1.0552	2.078	down	CYP3A4	ENSG00000160868	CP33|CP34|CYP3A|CYP3A3|CYPIIIA3|CYPIIIA4|HLP|NF-25|P450C3|P450PCN1	GO:0002933|GO:0004497|GO:0005496|GO:0005506|GO:0005737|GO:0005789|GO:0006629|GO:0006706|GO:0006805|GO:0008202|GO:0008209|GO:0008395|GO:0009822|GO:0016021|GO:0016098|GO:0016491|GO:0017144|GO:0019825|GO:0019899|GO:0020037|GO:0030343|GO:0031090|GO:0033780|GO:0034875|GO:0036378|GO:0042359|GO:0042737|GO:0042738|GO:0043231|GO:0046483|GO:0047638|GO:0050591|GO:0050649|GO:0055114|GO:0070330|GO:0070576|GO:…	protein-coding	cytochrome P450 family 3 subfamily A member 4	chr7	99756960	99784265
136227	8.43954e-09	5.15194e-08	-2.81411	-1.49268	2.81411	down	COL26A1	ENSG00000160963	EMI6|EMID2|EMU2|SH2B	GO:0005576|GO:0005578|GO:0005581|GO:0005788|GO:0005794|GO:0005886|GO:0010811|GO:0030574|GO:0031012	protein-coding	collagen type XXVI alpha 1 chain	chr7	101362820	101559024
4897	0	0	-3.0528	-1.61013	3.0528	down	NRCAM	ENSG00000091129		GO:0001525|GO:0001764|GO:0005515|GO:0005576|GO:0005886|GO:0005887|GO:0007409|GO:0007413|GO:0007416|GO:0007417|GO:0008104|GO:0009897|GO:0016337|GO:0019227|GO:0030506|GO:0030516|GO:0031290|GO:0034113|GO:0043005|GO:0043194|GO:0045162|GO:0045202|GO:0045666|GO:0086080	protein-coding	neuronal cell adhesion molecule	chr7	108147623	108456717
54674	0	0	-3.56394	-1.83347	3.56394	down	LRRN3	ENSG00000173114	FIGLER5|NLRR-3|NLRR3	GO:0016021|GO:0051965	protein-coding	leucine rich repeat neuronal 3	chr7	111091006	111125454
105375519	0.000622104	0.00288313	-2.21097	-1.14468	2.21097	down	LOC105375519				ncRNA	uncharacterized LOC105375519	chr7	134416290	134432453
28600	0.00548874	0.0232613	-2.29123	-1.19613	2.29123	down	TRBV6-7		TCRBV13S8P|TCRBV6S7|TRBV67		pseudo	T cell receptor beta variable 6-7 (non-functional)	chr7	142487863	142488295
1668	0	0	-2.30878	-1.20713	2.30878	down	DEFA3	ENSG00000239839	DEF3|HNP-3|HNP3|HP-3|HP3	GO:0002227|GO:0003674|GO:0005576|GO:0005615|GO:0005796|GO:0019731|GO:0030520|GO:0031640|GO:0035578|GO:0045087|GO:0050830|GO:0050832|GO:0051607|GO:0070062	protein-coding	defensin alpha 3	chr8	7015869	7018301
101929191	1.20568e-05	6.2941e-05	-2.66271	-1.41289	2.66271	down	LINCR-0001	ENSG00000253641			ncRNA	uncharacterized LINCR-0001	chr8	10474565	10481974
11178	0	0	-2.0157	-1.01128	2.0157	down	LZTS1	ENSG00000061337	F37|FEZ1	GO:0003677|GO:0003700|GO:0005515|GO:0005737|GO:0006351|GO:0006355|GO:0008017|GO:0014069|GO:0016242|GO:0016324|GO:0030054|GO:0043197|GO:0043198|GO:0044297|GO:0044772|GO:0045211|GO:0048167|GO:0048814	protein-coding	leucine zipper tumor suppressor 1	chr8	20246165	20303963
137902	0.00605371	0.025519	-2.00882	-1.00635	2.00882	down	PXDNL	ENSG00000147485	PMR1|PRM1|VPO2	GO:0004519|GO:0004601|GO:0005615|GO:0005737|GO:0006979|GO:0020037|GO:0042744|GO:0046872|GO:0055114|GO:0090305|GO:0098869	protein-coding	peroxidasin like	chr8	51319578	51810681
56704	4.01547e-07	2.26812e-06	-2.7258	-1.44668	2.7258	down	JPH1	ENSG00000104369	CMT2K|JP-1|JP1	GO:0003674|GO:0005886|GO:0007517|GO:0008307|GO:0014701|GO:0016021|GO:0030018|GO:0030314|GO:0060314|GO:0060402	protein-coding	junctophilin 1	chr8	74234700	74321328
101927040	5.92301e-05	0.000296525	-2.60377	-1.3806	2.60377	down	LOC101927040	ENSG00000249328			ncRNA	uncharacterized LOC101927040	chr8	79769372	79871759
347051	0.00416546	0.017884	-2.51491	-1.3305	2.51491	down	SLC10A5	ENSG00000253598	P5	GO:0005887|GO:0006814|GO:0008508|GO:0015721|GO:0055085	protein-coding	solute carrier family 10 member 5	chr8	81693607	81696174
761	1.92963e-06	1.05297e-05	-2.03251	-1.02326	2.03251	down	CA3	ENSG00000164879	CAIII|Car3	GO:0004089|GO:0005829|GO:0006730|GO:0006979|GO:0008270|GO:0015701|GO:0016151|GO:0016311|GO:0016791|GO:0045471	protein-coding	carbonic anhydrase 3	chr8	85373436	85449040
115111	0.000955876	0.00435871	-2.55026	-1.35065	2.55026	down	SLC26A7	ENSG00000147606	SUT2	GO:0001696|GO:0005254|GO:0005737|GO:0005768|GO:0005886|GO:0005887|GO:0006811|GO:0006820|GO:0006821|GO:0008271|GO:0008272|GO:0015106|GO:0015116|GO:0015301|GO:0015701|GO:0016323|GO:0019531|GO:0019532|GO:0042391|GO:0051453|GO:0055038|GO:1902358|GO:1902476	protein-coding	solute carrier family 26 member 7	chr8	91209494	91398152
55638	1.58962e-12	1.12851e-11	-2.85487	-1.51343	2.85487	down	SYBU	ENSG00000147642	GOLSYN|OCSYN|SNPHL	GO:0000139|GO:0005515|GO:0005654|GO:0005739|GO:0005874|GO:0008017|GO:0016021|GO:0017075|GO:0019894|GO:0031410|GO:0031982|GO:0043231|GO:0061178|GO:0097433	protein-coding	syntabulin	chr8	109573978	109691791
100133669	1.01622e-08	6.18671e-08	-2.28279	-1.1908	2.28279	down	LOC100133669				ncRNA	uncharacterized LOC100133669	chr8	142981738	143018437
401491	0	0	-2.13293	-1.09284	2.13293	down	VLDLR-AS1	ENSG00000236404	linc-VLDLR|lincRNA-VLDLR		ncRNA	VLDLR antisense RNA 1	chr9	2422702	2643359
1993	1.03342e-05	5.41318e-05	-2.30128	-1.20244	2.30128	down	ELAVL2	ENSG00000107105	HEL-N1|HELN1|HUB	GO:0000166|GO:0000398|GO:0003730|GO:0005515|GO:0005654|GO:0006355|GO:0044822	protein-coding	ELAV like RNA binding protein 2	chr9	23690104	23826337
100133036	2.26004e-10	1.47389e-09	-2.1047	-1.07361	2.1047	down	FAM95B1	ENSG00000223839			ncRNA	family with sequence similarity 95 member B1	chr9	40321299	40329221
105379263	0.00368007	0.0158939	-2.49221	-1.31743	2.49221	down	LOC105379263				ncRNA	uncharacterized LOC105379263	chr9	62349941	62351536
105379252	1.13243e-14	8.66917e-14	-2.21338	-1.14625	2.21338	down	LOC105379252	ENSG00000274628			ncRNA	family with sequence similarity 95 member B1-like	chr9	66047084	66055006
84210	4.13933e-05	0.000208957	-2.22711	-1.15517	2.22711	down	ANKRD20A1	ENSG00000260691	ANKRD20A	GO:0005886	protein-coding	ankyrin repeat domain 20 family member A1	chr9	67859147	67902094
138255	2.22045e-16	1.78618e-15	-2.26483	-1.1794	2.26483	down	C9orf135	ENSG00000204711		GO:0016021	protein-coding	chromosome 9 open reading frame 135	chr9	69820793	69906232
389766	0.0064883	0.0272359	-2.09295	-1.06554	2.09295	down	C9orf153	ENSG00000187753	bA507D14.1		protein-coding	chromosome 9 open reading frame 153	chr9	86220265	86259657
286204	0	0	-3.2184	-1.68634	3.2184	down	CRB2	ENSG00000148204	FSGS9|VMCKD	GO:0001707|GO:0001756|GO:0005509|GO:0005886|GO:0010718|GO:0010951|GO:0014028|GO:0016021|GO:0019828|GO:0019899|GO:0030513|GO:0043234|GO:0045121|GO:0045199|GO:0060042|GO:0070062|GO:0072358	protein-coding	crumbs 2, cell polarity complex component	chr9	123356170	123380324
105376290	8.62258e-06	4.53515e-05	-2.25388	-1.17241	2.25388	down	LOC105376290				ncRNA	uncharacterized LOC105376290	chr9	129258354	129261581
158055	4.87746e-05	0.000245413	-2.07803	-1.05521	2.07803	down	C9orf163				protein-coding	chromosome 9 open reading frame 163	chr9	136483495	136486067
138307	2.22045e-16	1.78618e-15	-2.15166	-1.10545	2.15166	down	LCN8	ENSG00000204001	EP17|LCN5	GO:0005576|GO:0006810|GO:0009725	protein-coding	lipocalin 8	chr9	136754386	136758543
1645	8.99125e-10	5.71821e-09	-2.23134	-1.15791	2.23134	down	AKR1C1	ENSG00000187134	2-ALPHA-HSD|20-ALPHA-HSD|C9|DD1|DD1/DD2|DDH|DDH1|H-37|HAKRC|HBAB|MBAB	GO:0001523|GO:0004032|GO:0004033|GO:0005515|GO:0005829|GO:0006805|GO:0007586|GO:0008206|GO:0015721|GO:0016655|GO:0018636|GO:0030299|GO:0030855|GO:0031406|GO:0032052|GO:0042448|GO:0042574|GO:0042632|GO:0044597|GO:0044598|GO:0046683|GO:0047006|GO:0047042|GO:0047086|GO:0047115|GO:0047718|GO:0051260|GO:0055114|GO:0070062|GO:0071395	protein-coding	aldo-keto reductase family 1 member C1	chr10	4963253	4983283
101928150	2.59394e-08	1.55233e-07	-2.12358	-1.0865	2.12358	down	LOC101928150				ncRNA	uncharacterized LOC101928150	chr10	6618716	6625346
55388	0.000624478	0.00289264	-2.15034	-1.10456	2.15034	down	MCM10	ENSG00000065328	CNA43|DNA43|PRO2249	GO:0000082|GO:0003688|GO:0003697|GO:0005515|GO:0005634|GO:0005654|GO:0005730|GO:0005737|GO:0006260|GO:0006270|GO:0006974|GO:0008283|GO:0019899|GO:0031298|GO:0042802|GO:0046872	protein-coding	minichromosome maintenance 10 replication initiation factor	chr10	13161554	13211104
10529	0	0	-2.57627	-1.36528	2.57627	down	NEBL	ENSG00000078114	LASP2|LNEBL	GO:0001725|GO:0005515|GO:0005523|GO:0008092|GO:0008307|GO:0030018|GO:0031005|GO:0031674|GO:0051015|GO:0070062|GO:0071691	protein-coding	nebulette	chr10	20779973	21174187
50674	0.000117791	0.0005773	-2.82106	-1.49624	2.82106	down	NEUROG3	ENSG00000122859	Atoh5|Math4B|NGN-3|bHLHa7|ngn3	GO:0000122|GO:0000978|GO:0001047|GO:0001077|GO:0001078|GO:0003713|GO:0005515|GO:0005634|GO:0005737|GO:0006366|GO:0007399|GO:0007417|GO:0007422|GO:0021510|GO:0030855|GO:0030900|GO:0030902|GO:0031018|GO:0031490|GO:0045666|GO:0045944|GO:0046983|GO:0048814|GO:0051091|GO:0060290	protein-coding	neurogenin 3	chr10	69571698	69573238
729238	0.000203339	0.000978497	-2.46077	-1.29911	2.46077	down	SFTPA2	ENSG00000185303	COLEC5|PSAP|PSP-A|PSPA|SFTP1|SFTPA2B|SP-2A|SP-A|SPA2|SPAII	GO:0005576|GO:0005578|GO:0005581|GO:0005615|GO:0005789|GO:0007585|GO:0030246|GO:0042599|GO:0044267|GO:0045334	protein-coding	surfactant protein A2	chr10	79555852	79560397
100507633	0.000295446	0.00140565	-2.89429	-1.53321	2.89429	down	TNKS2-AS1	ENSG00000228701			ncRNA	TNKS2 antisense RNA 1 (head to head)	chr10	91782839	91798291
100505561	1.5456e-07	8.9118e-07	-4.05428	-2.01945	4.05428	down	LINC00866	ENSG00000227356			ncRNA	long intergenic non-protein coding RNA 866	chr10	97828478	97849798
7479	0.000524469	0.00244347	-2.40343	-1.26509	2.40343	down	WNT8B	ENSG00000075290		GO:0005109|GO:0005576|GO:0005578|GO:0005615|GO:0007165|GO:0007369|GO:0007399|GO:0016055|GO:0030182|GO:0032355|GO:0032526|GO:0045165|GO:0048263|GO:0071300|GO:1904886	protein-coding	Wnt family member 8B	chr10	100463041	100483744
107984262	6.64802e-06	3.52102e-05	-3.03924	-1.60371	3.03924	down	LOC107984262				ncRNA	uncharacterized LOC107984262	chr10	101060029	101061005
9118	2.84243e-09	1.76906e-08	-2.01014	-1.00729	2.01014	down	INA	ENSG00000148798	NEF5|NF-66|TXBP-1	GO:0005200|GO:0005615|GO:0005654|GO:0005883|GO:0021762|GO:0030154|GO:0031965|GO:0036464|GO:0043209|GO:0045111|GO:0060052	protein-coding	internexin neuronal intermediate filament protein alpha	chr10	103277163	103290351
26033	2.50463e-05	0.000128252	-2.37594	-1.2485	2.37594	down	ATRNL1	ENSG00000107518	ALP|bA338L11.1|bA454H24.1	GO:0007186|GO:0016021|GO:0030246	protein-coding	attractin like 1	chr10	115093365	115948992
93426	1.02985e-06	5.70765e-06	-2.19038	-1.13118	2.19038	down	SYCE1	ENSG00000171772	C10orf94|CT76|POF12|SPGF15	GO:0000801|GO:0005515|GO:0007130|GO:0051301	protein-coding	synaptonemal complex central element protein 1	chr10	133553901	133568291
3263	4.11656e-06	2.20763e-05	-2.55531	-1.3535	2.55531	down	HPX	ENSG00000110169	HX	GO:0002639|GO:0002925|GO:0005515|GO:0005576|GO:0005615|GO:0006879|GO:0006898|GO:0015232|GO:0015886|GO:0016032|GO:0020027|GO:0042168|GO:0042511|GO:0046872|GO:0060335|GO:0070062|GO:0071682|GO:0072562	protein-coding	hemopexin	chr11	6431049	6442617
283298	0.00245513	0.010793	-2.42759	-1.27953	2.42759	down	OLFML1	ENSG00000183801	UNQ564	GO:0005576	protein-coding	olfactomedin like 1	chr11	7485388	7511377
10335	7.03855e-07	3.93697e-06	-3.03267	-1.60059	3.03267	down	MRVI1	ENSG00000072952	IRAG|JAW1L	GO:0005515|GO:0005789|GO:0016021|GO:0016529|GO:0031095|GO:0048471	protein-coding	murine retrovirus integration site 1 homolog	chr11	10559816	10693988
3746	0.000148337	0.000721623	-2.73673	-1.45245	2.73673	down	KCNC1	ENSG00000129159	EPM7|KV3.1|KV4|NGK2	GO:0005249|GO:0005251|GO:0005886|GO:0006813|GO:0008076|GO:0009636|GO:0009642|GO:0009986|GO:0010996|GO:0014075|GO:0021549|GO:0021759|GO:0030425|GO:0032589|GO:0032809|GO:0035690|GO:0035864|GO:0044325|GO:0051260|GO:0051262|GO:0071774|GO:0071805|GO:1901381|GO:1990089	protein-coding	potassium voltage-gated channel subfamily C member 1	chr11	17734812	17783055
84680	0	0	-2.12915	-1.09028	2.12915	down	ACCS	ENSG00000110455	ACS|PHACS	GO:0005515|GO:0009058|GO:0016847|GO:0030170|GO:0042802|GO:0042803	protein-coding	1-aminocyclopropane-1-carboxylate synthase homolog (inactive)	chr11	44065925	44084222
84767	0	0	-2.76442	-1.46698	2.76442	down	TRIM51	ENSG00000124900	SPRYD5|TRIM51A	GO:0005622|GO:0008270	protein-coding	tripartite motif-containing 51	chr11	55883297	55891810
5024	0.00103577	0.00470273	-2.51386	-1.3299	2.51386	down	P2RX3	ENSG00000109991	P2X3	GO:0001614|GO:0001666|GO:0004931|GO:0005524|GO:0005639|GO:0005791|GO:0005794|GO:0005886|GO:0005887|GO:0006810|GO:0007165|GO:0007274|GO:0007596|GO:0009408|GO:0009409|GO:0009612|GO:0009743|GO:0010524|GO:0014832|GO:0019228|GO:0030432|GO:0033198|GO:0035590|GO:0043025|GO:0043195|GO:0043197|GO:0043235|GO:0045121|GO:0048167|GO:0050850|GO:0050909|GO:0051260|GO:0061368|GO:0098655|GO:1904058	protein-coding	purinergic receptor P2X 3	chr11	57338374	57370600
283129	0.00062237	0.00288411	-2.08656	-1.06113	2.08656	down	MAJIN	ENSG00000168070	C11orf85	GO:0000784|GO:0003677|GO:0005639|GO:0007129|GO:0045141|GO:0070197	protein-coding	membrane anchored junction protein	chr11	64937517	64972085
256472	1.75957e-05	9.09914e-05	-2.42168	-1.27601	2.42168	down	TMEM151A	ENSG00000179292	TMEM151	GO:0016021	protein-coding	transmembrane protein 151A	chr11	66291870	66296664
57124	0	0	-2.60405	-1.38076	2.60405	down	CD248	ENSG00000174807	CD164L1|TEM1	GO:0003674|GO:0005509|GO:0005578|GO:0005737|GO:0008150|GO:0008284|GO:0016021|GO:0016477|GO:0030246|GO:0048535|GO:0050840|GO:0060033|GO:0070062|GO:2000353	protein-coding	CD248 molecule	chr11	66314487	66317044
3846	0.00263587	0.0115442	-2.07542	-1.0534	2.07542	down	KRTAP5-9	ENSG00000254997	KRN1|KRTAP5-1|KRTAP5.9	GO:0005515|GO:0008544|GO:0045095	protein-coding	keratin associated protein 5-9	chr11	71548418	71549553
4135	0.000370143	0.0017473	-2.13998	-1.0976	2.13998	down	MAP6	ENSG00000171533	MAP6-N|MTAP6|N-STOP|STOP	GO:0000226|GO:0005515|GO:0005516|GO:0005794|GO:0005874|GO:0006810|GO:0008017|GO:0032418|GO:0048471|GO:0048813	protein-coding	microtubule associated protein 6	chr11	75586918	75669120
107987163	0.000707237	0.00326084	-2.11914	-1.08348	2.11914	down	LOC107987163				protein-coding	uncharacterized LOC107987163	chr11	77514936	77619695
642446	1.92813e-06	1.05236e-05	-2.20647	-1.14174	2.20647	down	TRIM64B	ENSG00000189253		GO:0005622|GO:0008270	protein-coding	tripartite motif containing 64B	chr11	89869282	89876017
399939	9.79883e-13	7.00634e-12	-4.06154	-2.02203	4.06154	down	TRIM49D1	ENSG00000223417	TRIM49D|TRIM49D1P|TRIM49D2|TRIM49D2P|TRIM49DP	GO:0005622|GO:0008270	protein-coding	tripartite motif containing 49D1	chr11	89911111	89921767
2900	0	0	-5.21938	-2.38388	5.21938	down	GRIK4	ENSG00000149403	EAA1|GRIK|GluK4|KA1	GO:0005234|GO:0005886|GO:0005887|GO:0006810|GO:0007215|GO:0007268|GO:0015276|GO:0015277|GO:0030054|GO:0032983|GO:0034220|GO:0035235|GO:0042734|GO:0045211	protein-coding	glutamate ionotropic receptor kainate type subunit 4	chr11	120511759	120988904
440073	0	0	-2.70429	-1.43525	2.70429	down	IQSEC3	ENSG00000120645		GO:0005086|GO:0005737|GO:0030036|GO:0032012|GO:0043547|GO:0045211|GO:0060077	protein-coding	IQ motif and Sec7 domain 3	chr12	66765	178460
574538	2.35941e-05	0.000121046	-2.57645	-1.36538	2.57645	down	LOC574538	ENSG00000249695			ncRNA	uncharacterized LOC574538	chr12	137411	149169
5555	2.73088e-06	1.47821e-05	-2.62601	-1.39287	2.62601	down	PRH2	ENSG00000134551	PRP-1/PRP-2|Pr|pr1/Pr2	GO:0005515|GO:0005615	protein-coding	proline rich protein HaeIII subfamily 2	chr12	10929236	10932341
2998	0.00896269	0.0369911	-2.07551	-1.05346	2.07551	down	GYS2	ENSG00000111713		GO:0004373|GO:0005737|GO:0005829|GO:0005856|GO:0005938|GO:0005978|GO:0006091|GO:0009749|GO:0030864|GO:0042803|GO:0043265|GO:0061547	protein-coding	glycogen synthase 2	chr12	21536189	21604847
55259	0.000489713	0.00228629	-2.97472	-1.57275	2.97472	down	CASC1	ENSG00000118307	LAS1|PPP1R54		protein-coding	cancer susceptibility candidate 1	chr12	25108420	25195162
441631	0.00016438	0.000797509	-2.51252	-1.32913	2.51252	down	TSPAN11	ENSG00000110900	VSSW1971	GO:0005887|GO:0007166	protein-coding	tetraspanin 11	chr12	30926428	31015667
41	0	0	-3.30032	-1.72261	3.30032	down	ASIC1	ENSG00000110881	ACCN2|ASIC|BNaC2	GO:0005515|GO:0005886|GO:0005887|GO:0006810|GO:0006814|GO:0007165|GO:0007613|GO:0008306|GO:0009268|GO:0009986|GO:0010447|GO:0015280|GO:0022839|GO:0034220|GO:0035725|GO:0042391|GO:0044736|GO:0045202|GO:0046929|GO:0050915|GO:0070207|GO:0070588|GO:0071467	protein-coding	acid sensing ion channel subunit 1	chr12	50057548	50083611
401720	0.00754377	0.0314215	-2.01064	-1.00765	2.01064	down	FIGNL2			GO:0005524|GO:0005634|GO:0008568|GO:0010569|GO:0031122	protein-coding	fidgetin like 2	chr12	51817889	51818358
3855	1.54664e-10	1.01503e-09	-2.95466	-1.56299	2.95466	down	KRT7	ENSG00000135480	CK7|K2C7|K7|SCL	GO:0005198|GO:0005515|GO:0005634|GO:0005737|GO:0005882|GO:0016032|GO:0045095|GO:0070062	protein-coding	keratin 7	chr12	52232665	52252186
283375	0.00221131	0.00976421	-2.04022	-1.02872	2.04022	down	SLC39A5	ENSG00000139540	LZT-Hs7|MYP24|ZIP5	GO:0001654|GO:0003674|GO:0005385|GO:0005887|GO:0006882|GO:0016323|GO:0030509|GO:0034224|GO:0048026|GO:0061351|GO:0070062|GO:0070315|GO:0071578	protein-coding	solute carrier family 39 member 5	chr12	56230049	56237846
105369848	0.000232521	0.00111484	-2.5365	-1.34284	2.5365	down	LOC105369848	ENSG00000257219			ncRNA	uncharacterized LOC105369848	chr12	76259839	76305131
84101	0	0	-2.24549	-1.16703	2.24549	down	USP44	ENSG00000136014		GO:0004843|GO:0005515|GO:0005634|GO:0005730|GO:0007067|GO:0008270|GO:0015630|GO:0016579|GO:0043161|GO:0051301|GO:0090231|GO:0090266|GO:1904667	protein-coding	ubiquitin specific peptidase 44	chr12	95516560	95551490
121599	2.86037e-10	1.85841e-09	-3.22321	-1.6885	3.22321	down	SPIC	ENSG00000166211	SPI-C	GO:0000981|GO:0001824|GO:0005634|GO:0006351|GO:0006357|GO:0030154|GO:0043565|GO:0045944	protein-coding	Spi-C transcription factor	chr12	101475421	101486997
83468	0.000360862	0.00170454	-2.07788	-1.05512	2.07788	down	GLT8D2	ENSG00000120820		GO:0000271|GO:0005794|GO:0016021|GO:0016757	protein-coding	glycosyltransferase 8 domain containing 2	chr12	103988984	104064183
283455	4.27283e-08	2.53173e-07	-4.51165	-2.17365	4.51165	down	KSR2	ENSG00000171435		GO:0004672|GO:0004674|GO:0004871|GO:0005524|GO:0005829|GO:0005886|GO:0006468|GO:0007265|GO:0019722|GO:0043410|GO:0046872	protein-coding	kinase suppressor of ras 2	chr12	117453012	117968983
101927531	3.40021e-07	1.92934e-06	-2.71325	-1.44002	2.71325	down	LOC101927531	ENSG00000255595			ncRNA	uncharacterized LOC101927531	chr12	126358034	126361065
107984456	0.00313405	0.013633	-2.19953	-1.1372	2.19953	down	LOC107984456				ncRNA	uncharacterized LOC107984456	chr12	132190213	132190997
440131	0.000341206	0.0016148	-2.5673	-1.36025	2.5673	down	LINC00544				ncRNA	long intergenic non-protein coding RNA 544	chr13	29935905	29950488
107984588	0.00690567	0.0289003	-2.02522	-1.01808	2.02522	down	LOC107984588				ncRNA	uncharacterized LOC107984588	chr13	102593338	102593873
643677	1.27189e-06	7.00725e-06	-3.31914	-1.73081	3.31914	down	CCDC168	ENSG00000175820	C13orf40		protein-coding	coiled-coil domain containing 168	chr13	102729369	102759070
1284	1.47906e-09	9.3119e-09	-3.36637	-1.75119	3.36637	down	COL4A2	ENSG00000134871	ICH|POREN2	GO:0001525|GO:0005201|GO:0005515|GO:0005576|GO:0005587|GO:0005615|GO:0005788|GO:0006351|GO:0016525|GO:0030198|GO:0030574|GO:0031012|GO:0035987|GO:0038063|GO:0043231|GO:0070062|GO:0071560	protein-coding	collagen type IV alpha 2 chain	chr13	110305812	110513027
23263	0	0	-2.11478	-1.08051	2.11478	down	MCF2L	ENSG00000126217	ARHGEF14|DBS|OST	GO:0005085|GO:0005089|GO:0005615|GO:0005829|GO:0005886|GO:0012505|GO:0035023|GO:0035091|GO:0035556|GO:0043065|GO:0043547|GO:0051056	protein-coding	MCF.2 cell line derived transforming sequence like	chr13	112894378	113099739
100289410	6.33648e-08	3.72497e-07	-4.85909	-2.28069	4.85909	down	MCF2L-AS1				ncRNA	MCF2L antisense RNA 1	chr13	112967484	112968824
28656	0	0	-2.30351	-1.20383	2.30351	down	TRAV26-2		TCRAV26S2|TCRAV4S1|TRAV262		other	T cell receptor alpha variable 26-2	chr14	22202583	22203368
28755	0	0	-2.08799	-1.06212	2.08799	down	TRAC		IMD7|TCRA|TRA|TRCA	GO:0005886|GO:0016021|GO:0031295|GO:0050776|GO:0050852	other	T-cell receptor alpha constant	chr14	22547506	22552154
5083	1.28561e-05	6.70289e-05	-2.23208	-1.15839	2.23208	down	PAX9	ENSG00000198807	STHAG3	GO:0000977|GO:0001228|GO:0005515|GO:0005634|GO:0006366|GO:0007492|GO:0042476|GO:0042481|GO:0045892|GO:0045944|GO:0060325|GO:0071363	protein-coding	paired box 9	chr14	36657568	36679715
161357	0.00695669	0.0291	-2.01119	-1.00805	2.01119	down	MDGA2	ENSG00000139915	MAMDC1|c14_5286	GO:0005886|GO:0021522|GO:0031225	protein-coding	MAM domain containing glycosylphosphatidylinositol anchor 2	chr14	46839629	47674954
8747	1.75941e-05	9.09914e-05	-2.88128	-1.52671	2.88128	down	ADAM21	ENSG00000139985	ADAM 21|ADAM31	GO:0004222|GO:0005886|GO:0006508|GO:0007338|GO:0007339|GO:0008237|GO:0016021|GO:0030424|GO:0043025|GO:0046872	protein-coding	ADAM metallopeptidase domain 21	chr14	70452157	70459899
101928957	1.80257e-06	9.85128e-06	-3.09295	-1.62898	3.09295	down	LOC101928957				ncRNA	uncharacterized LOC101928957	chr14	91572444	91575271
79820	0	0	-2.69096	-1.42812	2.69096	down	CATSPERB	ENSG00000133962	C14orf161|CatSper(beta)	GO:0005886|GO:0005929|GO:0007275|GO:0032570|GO:0035036|GO:0036128|GO:0048240	protein-coding	cation channel sperm associated auxiliary subunit beta	chr14	91580696	91780707
196872	0	0	-2.0699	-1.04956	2.0699	down	LINC00638	ENSG00000258701			ncRNA	long intergenic non-protein coding RNA 638	chr14	104821201	104823718
338005	3.6843e-07	2.08658e-06	-2.51949	-1.33313	2.51949	down	LINC00221	ENSG00000270816	C14orf98|NCRNA00221		ncRNA	long intergenic non-protein coding RNA 221	chr14	106482439	106521073
28454	4.44089e-16	3.54639e-15	-5.20369	-2.37954	5.20369	down	IGHV2-70		IGHV270|VH	GO:0003823|GO:0004252|GO:0005576|GO:0005886|GO:0006508|GO:0006898|GO:0006955|GO:0006956|GO:0006958|GO:0038095|GO:0038096|GO:0050776	other	immunoglobulin heavy variable 2-70	chr14	106770577	106771020
503519	0.00481512	0.0205244	-2.04312	-1.03078	2.04312	down	LINC00929	ENSG00000259150			ncRNA	long intergenic non-protein coding RNA 929	chr15	26115813	26133037
405753	6.16756e-08	3.62764e-07	-3.51253	-1.81251	3.51253	down	DUOXA2	ENSG00000140274	SIMNIPHOM|TDH5	GO:0005789|GO:0015031|GO:0016020|GO:0016021|GO:0042743|GO:0050727|GO:2000609	protein-coding	dual oxidase maturation factor 2	chr15	45114321	45118421
2252	0	0	-2.48309	-1.31214	2.48309	down	FGF7	ENSG00000140285	HBGF-7|KGF	GO:0000165|GO:0004713|GO:0005088|GO:0005104|GO:0005515|GO:0005576|GO:0005794|GO:0007165|GO:0008083|GO:0008201|GO:0008284|GO:0008543|GO:0008544|GO:0009611|GO:0010463|GO:0010838|GO:0014066|GO:0016303|GO:0018108|GO:0031069|GO:0031532|GO:0034394|GO:0036092|GO:0042056|GO:0043547|GO:0045893|GO:0046854|GO:0046934|GO:0048015|GO:0050679|GO:0050731|GO:0050918|GO:0051549|GO:0051781|GO:0060445|GO:0060501|GO:…	protein-coding	fibroblast growth factor 7	chr15	49423096	49488775
1543	4.26257e-07	2.40397e-06	-2.07111	-1.05041	2.07111	down	CYP1A1	ENSG00000140465	AHH|AHRR|CP11|CYP1|CYPIA1|P1-450|P450-C|P450DX	GO:0001666|GO:0002933|GO:0004497|GO:0005506|GO:0005515|GO:0005739|GO:0005789|GO:0006778|GO:0007568|GO:0008202|GO:0008283|GO:0009611|GO:0009615|GO:0009624|GO:0009635|GO:0009692|GO:0009792|GO:0009804|GO:0009812|GO:0010041|GO:0016491|GO:0016679|GO:0016711|GO:0017143|GO:0017144|GO:0019341|GO:0019373|GO:0019825|GO:0019899|GO:0020037|GO:0031090|GO:0032094|GO:0032451|GO:0032496|GO:0033189|GO:0035902|GO:…	protein-coding	cytochrome P450 family 1 subfamily A member 1	chr15	74719542	74725610
283726	0	0	-3.17583	-1.66713	3.17583	down	SAXO2	ENSG00000188659	FAM154B	GO:0008017	protein-coding	stabilizer of axonemal microtubules 2	chr15	82262810	82284930
100189264	1.73284e-06	9.47888e-06	-2.30343	-1.20378	2.30343	down	TRR-TCG1-1		TRNAR22		tRNA	transfer RNA-Arg (TCG) 1-1	chr15	89335053	89336161
105371017	0.00927397	0.0382085	-2.01505	-1.01082	2.01505	down	LOC105371017				ncRNA	uncharacterized LOC105371017	chr15	99416584	99417204
105371038	2.92493e-05	0.000149262	-2.98008	-1.57535	2.98008	down	LOC105371038				ncRNA	uncharacterized LOC105371038	chr16	648473	649200
388199	0.00125769	0.00566681	-2.54765	-1.34917	2.54765	down	PRR25	ENSG00000167945	gs64		protein-coding	proline rich 25	chr16	805443	813861
100507501	0	0	-2.3334	-1.22243	2.3334	down	LINC01569	ENSG00000262468			ncRNA	long intergenic non-protein coding RNA 1569	chr16	4245825	4253789
146177	2.86168e-05	0.000146118	-2.8896	-1.53087	2.8896	down	VWA3A	ENSG00000175267		GO:0005576	protein-coding	von Willebrand factor A domain containing 3A	chr16	22092538	22156966
440350	1.19687e-06	6.60337e-06	-2.24606	-1.1674	2.24606	down	NPIPB7		A-575C2.4|A-761H5.5|NPIPL1	GO:0005576	pseudo	nuclear pore complex interacting protein family member B7	chr16	28456372	28471175
105369183	1.8953e-05	9.77848e-05	-2.28933	-1.19492	2.28933	down	LOC105369183				ncRNA	uncharacterized LOC105369183	chr16	33972912	33976346
1066	0	0	-2.20877	-1.14324	2.20877	down	CES1	ENSG00000198848	ACAT|CE-1|CEH|CES2|HMSE|HMSE1|PCE-1|REH|SES1|TGH|hCE-1	GO:0004771|GO:0005615|GO:0005788|GO:0005829|GO:0006695|GO:0006805|GO:0008152|GO:0009636|GO:0030855|GO:0047374|GO:0051791|GO:0052689|GO:0090122	protein-coding	carboxylesterase 1	chr16	55802851	55833337
4504	0	0	-4.19026	-2.06704	4.19026	down	MT3	ENSG00000087250	GIF|GIFB|GRIF|ZnMT3	GO:0000060|GO:0001666|GO:0001934|GO:0005507|GO:0005515|GO:0005615|GO:0005622|GO:0005737|GO:0005741|GO:0005791|GO:0005829|GO:0005840|GO:0005874|GO:0005886|GO:0006112|GO:0006707|GO:0006829|GO:0006875|GO:0006882|GO:0006915|GO:0007420|GO:0008021|GO:0008144|GO:0008270|GO:0008283|GO:0010038|GO:0010507|GO:0010628|GO:0010940|GO:0010942|GO:0014002|GO:0014069|GO:0016209|GO:0016234|GO:0016570|GO:0019430|GO:…	protein-coding	metallothionein 3	chr16	56589074	56591088
105371286	0.000137532	0.000670452	-2.20265	-1.13924	2.20265	down	LOC105371286	ENSG00000261302			ncRNA	uncharacterized LOC105371286	chr16	56708772	56729968
6361	3.55271e-15	2.76095e-14	-2.47322	-1.30639	2.47322	down	CCL17	ENSG00000102970	A-152E5.3|ABCD-2|SCYA17|TARC	GO:0002548|GO:0005102|GO:0005576|GO:0005615|GO:0006935|GO:0006954|GO:0007186|GO:0007267|GO:0007275|GO:0008009|GO:0030593|GO:0031729|GO:0043547|GO:0045662|GO:0048020|GO:0048247|GO:0070098|GO:0070374|GO:0071346|GO:0071347|GO:0071356	protein-coding	C-C motif chemokine ligand 17	chr16	57404767	57416062
92154	0	0	-2.05173	-1.03684	2.05173	down	MTSS1L	ENSG00000132613	ABBA|ABBA-1|ABBA1	GO:0001726|GO:0003785|GO:0005546|GO:0005886|GO:0007009|GO:0030027|GO:0030864|GO:0048365|GO:0097581	protein-coding	MTSS1L, I-BAR domain containing	chr16	70661204	70686066
101927978	0.00927397	0.0382085	-2.29971	-1.20145	2.29971	down	LOC101927978				ncRNA	uncharacterized LOC101927978	chr16	72772673	72809872
105371363	0.00247426	0.0108745	-2.20475	-1.14061	2.20475	down	LOC105371363				ncRNA	uncharacterized LOC105371363	chr16	82044336	82139631
161931	6.23265e-05	0.000311447	-2.95324	-1.5623	2.95324	down	ADAD2	ENSG00000140955	TENRL	GO:0003723|GO:0004000|GO:0006396	protein-coding	adenosine deaminase domain containing 2	chr16	84191138	84197168
283860	4.86938e-09	2.99596e-08	-2.95518	-1.56325	2.95518	down	LINC00304	ENSG00000180422	C16orf81|NCRNA00304		ncRNA	long intergenic non-protein coding RNA 304	chr16	89159220	89164245
146429	0.000301487	0.001433	-2.1672	-1.11583	2.1672	down	SLC22A31	ENSG00000259803		GO:0005887|GO:0008514|GO:0015711|GO:0055085	protein-coding	solute carrier family 22 member 31	chr16	89195761	89201664
101927911	8.66078e-05	0.000428448	-3.02754	-1.59815	3.02754	down	LOC101927911	ENSG00000262884			ncRNA	uncharacterized LOC101927911	chr17	2962248	2965895
6517	0.00139761	0.0062684	-2.34908	-1.2321	2.34908	down	SLC2A4	ENSG00000181856	GLUT4	GO:0005355|GO:0005515|GO:0005771|GO:0005829|GO:0005886|GO:0005887|GO:0005905|GO:0005975|GO:0009897|GO:0010021|GO:0012505|GO:0012506|GO:0015758|GO:0016020|GO:0030136|GO:0030140|GO:0030315|GO:0030659|GO:0032593|GO:0032869|GO:0042593|GO:0045121|GO:0045471|GO:0046323|GO:0048471|GO:0050873|GO:0055056|GO:0070062|GO:0071356|GO:0071456|GO:0071470|GO:1904659	protein-coding	solute carrier family 2 member 4	chr17	7281667	7288257
162387	0.00977313	0.0401574	-2.10728	-1.07538	2.10728	down	MFSD6L	ENSG00000185156		GO:0016021	protein-coding	major facilitator superfamily domain containing 6 like	chr17	8797162	8799349
105371560	8.28537e-05	0.000410505	-2.55846	-1.35528	2.55846	down	LOC105371560				ncRNA	uncharacterized LOC105371560	chr17	15735023	15743799
339184	0.000407811	0.00191889	-2.14613	-1.10174	2.14613	down	CCDC144NL	ENSG00000205212			protein-coding	coiled-coil domain containing 144 family, N-terminal like	chr17	20836447	20896140
284124	0.000833907	0.00382098	-2.95445	-1.56289	2.95445	down	FLJ36000	ENSG00000276399			ncRNA	uncharacterized FLJ36000	chr17	22406019	22413744
7448	2.12404e-07	1.21715e-06	-3.88347	-1.95735	3.88347	down	VTN	ENSG00000109072	V75|VN|VNT	GO:0005044|GO:0005178|GO:0005515|GO:0005518|GO:0005576|GO:0005604|GO:0005615|GO:0005796|GO:0006898|GO:0006955|GO:0007155|GO:0007160|GO:0008201|GO:0010811|GO:0010951|GO:0014911|GO:0030195|GO:0030198|GO:0030247|GO:0030449|GO:0030949|GO:0031012|GO:0032092|GO:0033627|GO:0035987|GO:0042802|GO:0048237|GO:0048260|GO:0048709|GO:0050731|GO:0050840|GO:0051258|GO:0061302|GO:0070062|GO:0071062|GO:0072562|GO:…	protein-coding	vitronectin	chr17	28367276	28373091
124842	0.000112109	0.000550304	-2.35289	-1.23443	2.35289	down	TMEM132E	ENSG00000181291	DFNB99	GO:0016021	protein-coding	transmembrane protein 132E	chr17	34580749	34639318
107985033	0.000645754	0.0029881	-2.28829	-1.19427	2.28829	down	LOC107985033				ncRNA	uncharacterized LOC107985033	chr17	35553205	35554767
79148	0	0	-2.35023	-1.2328	2.35023	down	MMP28	ENSG00000271447	EPILYSIN|MM28|MMP-25|MMP-28|MMP25	GO:0004222|GO:0005509|GO:0005578|GO:0005737|GO:0006508|GO:0008270|GO:0010760	protein-coding	matrix metallopeptidase 28	chr17	35756249	35795707
107985067	0.00321015	0.0139493	-2.85629	-1.51414	2.85629	down	LOC107985067				ncRNA	uncharacterized LOC107985067	chr17	35757199	35758325
102723859	0	0	-2.30045	-1.20192	2.30045	down	TBC1D3E	ENSG00000278599	TBC1DE3	GO:0005096|GO:0005886|GO:0043547	protein-coding	TBC1 domain family member 3E	chr17	38127951	38138862
2886	0.00679913	0.0284674	-2.07215	-1.05113	2.07215	down	GRB7	ENSG00000141738		GO:0003723|GO:0005070|GO:0005515|GO:0005829|GO:0005886|GO:0005925|GO:0007173|GO:0009967|GO:0010494|GO:0017148|GO:0019901|GO:0030335|GO:0034063|GO:0035091|GO:0038128|GO:0042802|GO:0042995|GO:0050900	protein-coding	growth factor receptor bound protein 7	chr17	39737927	39747291
3218	0.00613492	0.025833	-2.22752	-1.15544	2.22752	down	HOXB8	ENSG00000120068	HOX2|HOX2D|Hox-2.4	GO:0003700|GO:0005634|GO:0006351|GO:0006355|GO:0007625|GO:0008344|GO:0009952|GO:0019233|GO:0021516|GO:0043565|GO:0045638|GO:0048704	protein-coding	homeobox B8	chr17	48607627	48633572
105371818	0.000695154	0.00320732	-2.28859	-1.19446	2.28859	down	LOC105371818				ncRNA	uncharacterized LOC105371818	chr17	50158333	50165316
9241	0	0	-2.05851	-1.0416	2.05851	down	NOG	ENSG00000183691	SYM1|SYNS1|SYNS1A	GO:0000122|GO:0001501|GO:0001649|GO:0001701|GO:0001706|GO:0001707|GO:0001837|GO:0001839|GO:0001843|GO:0003149|GO:0003151|GO:0003203|GO:0003223|GO:0005515|GO:0005576|GO:0005615|GO:0007399|GO:0008045|GO:0009953|GO:0010628|GO:0019955|GO:0021510|GO:0021533|GO:0021983|GO:0030336|GO:0030509|GO:0030514|GO:0035019|GO:0042060|GO:0042474|GO:0042733|GO:0042803|GO:0045668|GO:0045944|GO:0048318|GO:0048570|GO:…	protein-coding	noggin	chr17	56593699	56595590
22843	5.69926e-06	3.03135e-05	-2.24011	-1.16357	2.24011	down	PPM1E	ENSG00000175175	CaMKP-N|POPX1|PP2CH|caMKN	GO:0004722|GO:0005515|GO:0005634|GO:0005730|GO:0005739|GO:0006469|GO:0035690|GO:0035970|GO:0043234|GO:0046872|GO:0051496	protein-coding	protein phosphatase, Mg2+/Mn2+ dependent 1E	chr17	58755869	58985176
64446	5.2031e-08	3.06908e-07	-2.29901	-1.20101	2.29901	down	DNAI2	ENSG00000171595	CILD9|DIC2	GO:0003341|GO:0003777|GO:0005515|GO:0005737|GO:0005858|GO:0005874|GO:0005930|GO:0007368|GO:0009897|GO:0036126|GO:0036157|GO:0036158|GO:0060271	protein-coding	dynein axonemal intermediate chain 2	chr17	74274247	74314884
63895	6.58684e-06	3.48931e-05	-3.43767	-1.78143	3.43767	down	PIEZO2	ENSG00000154864	C18orf30|C18orf58|DA3|DA5|DAIPT|FAM38B|FAM38B2|HsT748|HsT771|MWKS	GO:0006812|GO:0008381|GO:0009612|GO:0016021|GO:0034220|GO:0050974	protein-coding	piezo type mechanosensitive ion channel component 2	chr18	10666483	11148762
100996324	5.60833e-05	0.000281216	-2.07954	-1.05626	2.07954	down	LINC01882	ENSG00000267654			ncRNA	long intergenic non-protein coding RNA 1882	chr18	12738965	12750068
143471	1.10818e-08	6.73589e-08	-2.34048	-1.2268	2.34048	down	PSMA8	ENSG00000154611	PSMA7L	GO:0000165|GO:0000209|GO:0002223|GO:0002479|GO:0004298|GO:0005634|GO:0005829|GO:0006521|GO:0019773|GO:0031145|GO:0033209|GO:0038061|GO:0038095|GO:0043161|GO:0043488|GO:0050852|GO:0051437|GO:0060071|GO:0070062|GO:0090090|GO:0090263|GO:1990111	protein-coding	proteasome subunit alpha 8	chr18	26133852	26193355
26790	0	0	-4.68547	-2.22819	4.68547	down	SNORD58B	ENSG00000271982	RNU58B|U58b		snoRNA	small nucleolar RNA, C/D box 58B	chr18	49491664	49491729
100132501	0.00445503	0.0190604	-2.3316	-1.22132	2.3316	down	LINC01415		TCONS_00026208		ncRNA	long intergenic non-protein coding RNA 1415	chr18	55776727	55781721
107985164	0.00438108	0.0187589	-2.81805	-1.4947	2.81805	down	LOC107985164				ncRNA	uncharacterized LOC107985164	chr18	55893038	56023522
9480	9.50573e-13	6.8049e-12	-2.05454	-1.03882	2.05454	down	ONECUT2	ENSG00000119547	OC-2|OC2	GO:0000978|GO:0001077|GO:0001889|GO:0001952|GO:0002064|GO:0005634|GO:0005654|GO:0006366|GO:0009887|GO:0015629|GO:0030154|GO:0030335|GO:0030512|GO:0031018|GO:0045165|GO:0045944|GO:0048935|GO:0060271	protein-coding	one cut homeobox 2	chr18	57435685	57491297
105372257	1.91198e-08	1.15099e-07	-2.47644	-1.30827	2.47644	down	LOC105372257	ENSG00000268845			ncRNA	uncharacterized LOC105372257	chr19	6953211	6954904
729648	0.0101066	0.0414232	-2.08731	-1.06165	2.08731	down	ZNF812P		ZNF812		pseudo	zinc finger protein 812, pseudogene	chr19	9689924	9700817
100130519	2.18809e-06	1.19075e-05	-2.53813	-1.34377	2.53813	down	TMEM221	ENSG00000188051		GO:0016021	protein-coding	transmembrane protein 221	chr19	17435509	17460804
3640	9.81437e-14	7.29145e-13	-2.70096	-1.43347	2.70096	down	INSL3	ENSG00000248099	RLF|RLNL|ley-I-L	GO:0002020|GO:0005102|GO:0005158|GO:0005179|GO:0005576|GO:0007267|GO:0007283|GO:0010634|GO:0090303	protein-coding	insulin like 3	chr19	17816512	17821574
25789	0.00194156	0.00861335	-2.10756	-1.07557	2.10756	down	TMEM59L	ENSG00000105696	BSMAP|C19orf4	GO:0000139|GO:0016020|GO:0016021	protein-coding	transmembrane protein 59 like	chr19	18607430	18621039
2865	0	0	-2.73567	-1.45189	2.73567	down	FFAR3	ENSG00000185897	FFA3R|GPR41|GPR42	GO:0002385|GO:0002720|GO:0002879|GO:0004930|GO:0005886|GO:0005887|GO:0006954|GO:0007186|GO:0007193|GO:0008289|GO:0014061|GO:0032722|GO:0045776|GO:0046885|GO:0071398|GO:0090276|GO:2001275	protein-coding	free fatty acid receptor 3	chr19	35358460	35360485
2866	4.42371e-05	0.000223083	-2.06639	-1.04711	2.06639	down	GPR42		FFAR1L|FFAR3L|GPR41L|GPR42P	GO:0004930|GO:0005887|GO:0007186	pseudo	G protein-coupled receptor 42 (gene/pseudogene)	chr19	35370929	35372962
101927667	3.06294e-05	0.000155965	-2.24112	-1.16422	2.24112	down	LINC01535	ENSG00000226686			ncRNA	long intergenic non-protein coding RNA 1535	chr19	37251912	37265535
643669	0.000173178	0.000838077	-2.52703	-1.33744	2.52703	down	CCER2	ENSG00000262484		GO:0005576	protein-coding	coiled-coil glutamate rich protein 2	chr19	38908980	38912158
1549	0.000173304	0.000838613	-2.68284	-1.42376	2.68284	down	CYP2A7	ENSG00000198077	CPA7|CPAD|CYP2A|CYPIIA7|P450-IIA4	GO:0005506|GO:0005789|GO:0008392|GO:0008395|GO:0019373|GO:0019825|GO:0020037|GO:0031090|GO:0055114|GO:0070330	protein-coding	cytochrome P450 family 2 subfamily A member 7	chr19	40843796	40882752
1555	1.62172e-09	1.01862e-08	-2.72153	-1.44442	2.72153	down	CYP2B6	ENSG00000197408	CPB6|CYP2B|CYP2B7|CYP2B7P|CYPIIB6|EFVM|IIB1|P450	GO:0004497|GO:0005506|GO:0005789|GO:0006805|GO:0008202|GO:0008392|GO:0008395|GO:0016712|GO:0017144|GO:0019373|GO:0019825|GO:0020037|GO:0031090|GO:0042180|GO:0042738|GO:0055114	protein-coding	cytochrome P450 family 2 subfamily B member 6	chr19	40991299	41018398
83639	0	0	-2.2151	-1.14737	2.2151	down	TEX101	ENSG00000131126	CT131|GTPR867|NYD-SP8|PRO1884|SGRG|SPATA44|TES101RP	GO:0002080|GO:0005886|GO:0031225	protein-coding	testis expressed 101	chr19	43401496	43418597
6543	1.7662e-06	9.65644e-06	-3.23838	-1.69527	3.23838	down	SLC8A2	ENSG00000118160	NCX2	GO:0005432|GO:0005516|GO:0005886|GO:0005887|GO:0006811|GO:0006874|GO:0007154|GO:0007612|GO:0007613|GO:0016323|GO:0035725|GO:0043197|GO:0043204|GO:0046872|GO:0048172|GO:0060291|GO:0070588|GO:1903779	protein-coding	solute carrier family 8 member A2	chr19	47428017	47472168
54922	3.65963e-11	2.46237e-10	-2.6224	-1.39089	2.6224	down	RASIP1	ENSG00000105538	RAIN	GO:0001525|GO:0001570|GO:0005795|GO:0007165|GO:0010507|GO:0043087|GO:0048471|GO:0048754	protein-coding	Ras interacting protein 1	chr19	48720587	48740721
554235	3.89391e-08	2.31026e-07	-2.59445	-1.37543	2.59445	down	ASPDH	ENSG00000204653		GO:0006742|GO:0009435|GO:0033735|GO:0050661|GO:0055114	protein-coding	aspartate dehydrogenase domain containing	chr19	50511600	50514690
89858	0.00161507	0.0072095	-2.33233	-1.22177	2.33233	down	SIGLEC12	ENSG00000254521	S2V|SIGLECL1|SLG|Siglec-XII	GO:0007155|GO:0016021|GO:0030246	protein-coding	sialic acid binding Ig like lectin 12 (gene/pseudogene)	chr19	51491357	51501789
5582	0.00107745	0.00488207	-2.66921	-1.41641	2.66921	down	PRKCG	ENSG00000126583	PKC-gamma|PKCC|PKCG|SCA14	GO:0004672|GO:0004697|GO:0004698|GO:0004712|GO:0005524|GO:0005622|GO:0005634|GO:0005829|GO:0005886|GO:0005911|GO:0006468|GO:0007268|GO:0007611|GO:0007635|GO:0008270|GO:0014069|GO:0016310|GO:0018105|GO:0030168|GO:0030425|GO:0031397|GO:0032095|GO:0032425|GO:0035556|GO:0042177|GO:0042752|GO:0043278|GO:0043524|GO:0046777|GO:0048265|GO:0048471|GO:0048511|GO:0050764|GO:0060384|GO:0097060|GO:1901799	protein-coding	protein kinase C gamma	chr19	53879190	53907652
3811	0	0	-2.22616	-1.15456	2.22616	down	KIR3DL1	ENSG00000167633	CD158E1|KIR|KIR3DL1/S1|NKAT-3|NKAT3|NKB1|NKB1B	GO:0005886|GO:0005887|GO:0006955|GO:0007165|GO:0030109|GO:0042267|GO:0050776	protein-coding	killer cell immunoglobulin like receptor, three Ig domains and long cytoplasmic tail 1	chr19	54816468	54830778
100128252	0	0	-2.00321	-1.00231	2.00321	down	ZNF667-AS1	ENSG00000166770	MORT		ncRNA	ZNF667 antisense RNA 1 (head to head)	chr19	56477250	56500666
57191	9.64488e-08	5.62075e-07	-2.56769	-1.36047	2.56769	down	VN1R1	ENSG00000178201	V1RL1|VNR19I1|ZVNH1|ZVNR1	GO:0005886|GO:0007186|GO:0008150|GO:0016021|GO:0016503|GO:0019236	protein-coding	vomeronasal 1 receptor 1	chr19	57454790	57457142
105372483	0.000587921	0.00273058	-2.33895	-1.22586	2.33895	down	LOC105372483	ENSG00000269054			ncRNA	uncharacterized LOC105372483	chr19	58362585	58366591
284798	3.13202e-05	0.000159407	-2.46333	-1.30061	2.46333	down	LOC284798	ENSG00000230725			ncRNA	uncharacterized LOC284798	chr20	25140789	25149258
79015	7.4829e-14	5.58165e-13	-2.0773	-1.05471	2.0773	down	LINC01260	ENSG00000283440			ncRNA	long intergenic non-protein coding RNA 1260	chr20	44656451	44696096
3787	0.0090356	0.0372806	-2.80371	-1.48734	2.80371	down	KCNS1	ENSG00000124134	Kv9.1	GO:0005251|GO:0005515|GO:0005886|GO:0006813|GO:0008076|GO:0015459|GO:0048471|GO:0051260|GO:0071805|GO:1902259	protein-coding	potassium voltage-gated channel modifier subfamily S member 1	chr20	45092310	45101112
55713	0.000504794	0.00235425	-2.27631	-1.1867	2.27631	down	ZNF334	ENSG00000198185		GO:0003677|GO:0003700|GO:0005515|GO:0005634|GO:0006351|GO:0006355|GO:0046872	protein-coding	zinc finger protein 334	chr20	46499630	46513559
1002	1.32941e-05	6.92858e-05	-2.68239	-1.42352	2.68239	down	CDH4	ENSG00000179242	CAD4|R-CAD|RCAD	GO:0005509|GO:0005886|GO:0005887|GO:0007155|GO:0007156|GO:0007157|GO:0007411|GO:0034332|GO:0045773	protein-coding	cadherin 4	chr20	61252426	61940617
253868	6.96231e-06	3.68133e-05	-3.35082	-1.74451	3.35082	down	C20orf166-AS1		C20orf200|NCRNA00335		ncRNA	C20orf166 antisense RNA 1	chr20	62544343	62551526
768097	5.077e-06	2.7076e-05	-3.00679	-1.58822	3.00679	down	HAR1B	ENSG00000231133	HAR1R|LINC00065|NCRNA00065		ncRNA	highly accelerated region 1B (non-protein coding)	chr20	63095493	63102319
79444	8.90632e-08	5.20047e-07	-2.5723	-1.36306	2.5723	down	BIRC7	ENSG00000101197	KIAP|LIVIN|ML-IAP|MLIAP|RNF50	GO:0004842|GO:0004869|GO:0005515|GO:0005634|GO:0005737|GO:0005794|GO:0005876|GO:0006915|GO:0007257|GO:0008270|GO:0009966|GO:0016567|GO:0019899|GO:0042127|GO:0043066|GO:0070247|GO:0090307|GO:1990001	protein-coding	baculoviral IAP repeat containing 7	chr20	63235883	63240507
3785	1.28007e-08	7.75708e-08	-3.02984	-1.59924	3.02984	down	KCNQ2	ENSG00000075043	BFNC|EBN|EBN1|ENB1|HNSPC|KCNA11|KV7.2	GO:0005249|GO:0005251|GO:0005267|GO:0005886|GO:0006813|GO:0007268|GO:0007399|GO:0008076|GO:0030506|GO:0033268|GO:0034765|GO:0043194|GO:0071805	protein-coding	potassium voltage-gated channel subfamily Q member 2	chr20	63400210	63472677
284739	0	0	-2.23018	-1.15716	2.23018	down	LINC00176	ENSG00000196421	NCRNA00176|PRR17		protein-coding	long intergenic non-protein coding RNA 176	chr20	64034344	64039962
282566	0.00597739	0.0252131	-2.03734	-1.02668	2.03734	down	LINC00515	ENSG00000260583	C21orf71|PRED21		ncRNA	long intergenic non-protein coding RNA 515	chr21	25582770	25583326
2897	0.000220291	0.00105809	-2.47681	-1.30848	2.47681	down	GRIK1	ENSG00000171189	EAA3|EEA3|GLR5|GLUR5|GluK1|gluR-5	GO:0005234|GO:0005886|GO:0005887|GO:0006810|GO:0007215|GO:0007268|GO:0007399|GO:0007417|GO:0015276|GO:0015277|GO:0030054|GO:0034220|GO:0035235|GO:0045211|GO:0051966	protein-coding	glutamate ionotropic receptor kainate type subunit 1	chr21	29536933	29940033
54102	4.95909e-08	2.92804e-07	-3.87972	-1.95595	3.87972	down	CLIC6	ENSG00000159212	CLIC1L	GO:0004364|GO:0005244|GO:0005254|GO:0005634|GO:0005737|GO:0005886|GO:0006749|GO:0034707|GO:0034765|GO:0050780|GO:0070062|GO:1902476	protein-coding	chloride intracellular channel 6	chr21	34669389	34718227
100506403	7.26974e-13	5.22994e-12	-2.35663	-1.23673	2.35663	down	LOC100506403	ENSG00000159216			ncRNA	uncharacterized LOC100506403	chr21	34887046	36004667
5152	0	0	-2.18556	-1.128	2.18556	down	PDE9A	ENSG00000160191	HSPDE9A2	GO:0004114|GO:0005515|GO:0005783|GO:0005794|GO:0005829|GO:0007165|GO:0010613|GO:0019934|GO:0032587|GO:0042383|GO:0043204|GO:0046068|GO:0046069|GO:0046872|GO:0047555|GO:0048471	protein-coding	phosphodiesterase 9A	chr21	42653636	42775509
106481742	0.000369653	0.00174514	-2.04366	-1.03116	2.04366	down	FRGCA	ENSG00000236663			ncRNA	FOXM1-regulated, gastric cancer associated	chr21	43140523	43141092
54082	0.00767065	0.0319277	-2.95187	-1.56163	2.95187	down	TSPEAR-AS1	ENSG00000235890	C21orf31		ncRNA	TSPEAR antisense RNA 1	chr21	44506807	44516575
114042	0.00189265	0.00840678	-2.1551	-1.10775	2.1551	down	LINC00334	ENSG00000182586	C21orf89|NCRNA00334		ncRNA	long intergenic non-protein coding RNA 334	chr21	45234340	45258730
10841	1.40615e-06	7.72874e-06	-2.31647	-1.21193	2.31647	down	FTCD	ENSG00000160282	LCHC1	GO:0000139|GO:0005515|GO:0005542|GO:0005737|GO:0005783|GO:0005793|GO:0005794|GO:0005814|GO:0005829|GO:0006548|GO:0006760|GO:0007010|GO:0008017|GO:0019556|GO:0019557|GO:0030407|GO:0030409|GO:0030412|GO:0030868|GO:0035999|GO:0070062	protein-coding	formimidoyltransferase cyclodeaminase	chr21	46136262	46155567
100996432	0.00964644	0.0396611	-2.00027	-1.00019	2.00027	down	LINC01663				ncRNA	long intergenic non-protein coding RNA 1663	chr22	18873543	18894407
25787	0.00266684	0.0116761	-2.17302	-1.1197	2.17302	down	DGCR9	ENSG00000273032	DGS-A		ncRNA	DiGeorge syndrome critical region gene 9 (non-protein coding)	chr22	19017834	19020248
105372990	9.27816e-08	5.41407e-07	-2.44638	-1.29065	2.44638	down	LOC105372990				ncRNA	uncharacterized LOC105372990	chr22	30435544	30436247
10738	1.69008e-07	9.722e-07	-2.43907	-1.28633	2.43907	down	RFPL3	ENSG00000128276		GO:0005515|GO:0008270	protein-coding	ret finger protein like 3	chr22	32354885	32361161
339666	4.84364e-08	2.86207e-07	-2.14011	-1.09768	2.14011	down	LOC339666	ENSG00000230736			ncRNA	uncharacterized LOC339666	chr22	32376664	32385631
26150	0.000127951	0.000625105	-3.04141	-1.60474	3.04141	down	RIBC2	ENSG00000128408	C22orf11|TRIB	GO:0005515|GO:0005634	protein-coding	RIB43A domain with coiled-coils 2	chr22	45413691	45432496
105377205	0.00189265	0.00840678	-2.75433	-1.4617	2.75433	down	LOC105377205				ncRNA	uncharacterized LOC105377205	chr22	49832616	49837786
644186	0.00249401	0.010955	-2.05953	-1.04232	2.05953	down	SYCE3	ENSG00000217442	C22orf41|THEG2	GO:0000801|GO:0005515|GO:0005634|GO:0005694|GO:0007130|GO:0007131|GO:0007283|GO:0043065|GO:0051301	protein-coding	synaptonemal complex central element protein 3	chr22	50551112	50562905
101928228	5.10014e-11	3.41498e-10	-3.22726	-1.69031	3.22726	down	LOC101928228				ncRNA	uncharacterized LOC101928228	chrX	5653421	5726305
57502	1.06935e-10	7.0653e-10	-2.21422	-1.1468	2.21422	down	NLGN4X	ENSG00000146938	ASPGX2|AUTSX2|HLNX|HNL4X|NLGN4	GO:0003360|GO:0004872|GO:0005515|GO:0005615|GO:0005886|GO:0005887|GO:0007158|GO:0007612|GO:0009986|GO:0014069|GO:0016021|GO:0021549|GO:0030054|GO:0030182|GO:0030425|GO:0030534|GO:0031404|GO:0035176|GO:0035265|GO:0042043|GO:0042803|GO:0045202|GO:0045211|GO:0045216|GO:0050808|GO:0050839|GO:0052689|GO:0060076|GO:0071625|GO:0090394|GO:0097105|GO:0097110	protein-coding	neuroligin 4, X-linked	chrX	5840637	6228863
10742	0	0	-2.22062	-1.15096	2.22062	down	RAI2	ENSG00000131831		GO:0003674|GO:0005515|GO:0005575|GO:0009790	protein-coding	retinoic acid induced 2	chrX	17800049	17861337
158787	0.000235971	0.0011308	-2.05624	-1.04001	2.05624	down	RIBC1	ENSG00000158423	2610028I09Rik	GO:0005515	protein-coding	RIB43A domain with coiled-coils 1	chrX	53422690	53431120
158800	4.67581e-06	2.49884e-05	-2.65171	-1.40692	2.65171	down	RHOXF1	ENSG00000101883	OTEX|PEPP1	GO:0003677|GO:0003700|GO:0005634|GO:0006351|GO:0006355|GO:0007275|GO:0007276|GO:0019953|GO:0030518|GO:0043565	protein-coding	Rhox homeobox family member 1	chrX	120109053	120115937
90161	8.99395e-06	4.72632e-05	-2.59125	-1.37365	2.59125	down	HS6ST2	ENSG00000171004		GO:0000139|GO:0005654|GO:0006024|GO:0015015|GO:0016021|GO:0017095|GO:0070062	protein-coding	heparan sulfate 6-O-sulfotransferase 2	chrX	132626016	132961395
644596	0.00164226	0.00732847	-2.02835	-1.02031	2.02835	down	SMIM10L2B	ENSG00000196972	LINC00087|NCRNA00087		ncRNA	small integral membrane protein 10 like 2B	chrX	135095028	135098634
84968	0.000170258	0.000824391	-2.17441	-1.12062	2.17441	down	PNMA6A	ENSG00000235961	MA6|PNMA6|PNMA6C	GO:0005515	protein-coding	paraneoplastic Ma antigen family member 6A	chrX	153072482	153075018
232 upregulated differentially expressed genes in 4 unstimulated aged Vs 9 unstimulated middle aged cases with corrected value p<0.05.
Gene ID	p-value	Corrected p-value	FC ([A] vs [M])	Log FC ([A] vs [M])	FC (abs) ([A] vs [M])	Regulation ([A] vs [M])	Gene Symbol	Ensembl ID	Aliases	GO Accession	Gene Type	Description	Chromosome	Start	End
105376736	0.0103312	0.042302	2.32082	1.21464	2.32082	up	LOC105376736	ENSG00000230337			ncRNA	uncharacterized LOC105376736	chr1	11099675	11102100
64129	2.06047e-10	1.34553e-09	2.13999	1.09761	2.13999	up	TINAGL1	ENSG00000142910	ARG1|LCN7|LIECG3|TINAGRP	GO:0004197|GO:0005044|GO:0005201|GO:0005515|GO:0005576|GO:0005615|GO:0005764|GO:0006898|GO:0006955|GO:0007155|GO:0016197|GO:0030247|GO:0031012|GO:0043236|GO:0051603|GO:0070062	protein-coding	tubulointerstitial nephritis antigen like 1	chr1	31576485	31587686
26508	0.000892454	0.00407918	2.04967	1.03539	2.04967	up	HEYL	ENSG00000163909	HESR3|HEY3|HRT3|bHLHb33	GO:0000122|GO:0000979|GO:0000983|GO:0000988|GO:0001077|GO:0001106|GO:0003151|GO:0003181|GO:0003184|GO:0003198|GO:0003203|GO:0003208|GO:0003700|GO:0003714|GO:0005515|GO:0005634|GO:0005654|GO:0005737|GO:0006366|GO:0007219|GO:0008134|GO:0014031|GO:0032835|GO:0035914|GO:0035939|GO:0042803|GO:0045666|GO:0045892|GO:0045944|GO:0046982|GO:0050683|GO:0060317|GO:0060412|GO:0060766|GO:0071773|GO:0072014|GO:…	protein-coding	hes related family bHLH transcription factor with YRPW motif-like	chr1	39624153	39639945
105378685	6.24895e-08	3.67512e-07	2.62701	1.39342	2.62701	up	LOC105378685				ncRNA	uncharacterized LOC105378685	chr1	43171610	43270936
10158	0	0	2.14959	1.10406	2.14959	up	PDZK1IP1	ENSG00000162366	DD96|MAP17|SPAP	GO:0016021|GO:0070062	protein-coding	PDZK1 interacting protein 1	chr1	47183593	47191044
100507564	0.00443086	0.0189615	2.00224	1.00161	2.00224	up	LOC100507564	ENSG00000226754			ncRNA	uncharacterized LOC100507564	chr1	53238610	53242783
5737	8.70374e-12	6.00178e-11	4.20735	2.07291	4.20735	up	PTGFR	ENSG00000122420	FP	GO:0004958|GO:0005576|GO:0005737|GO:0005886|GO:0005887|GO:0006954|GO:0007186|GO:0007189|GO:0007204|GO:0007567|GO:0008284|GO:0010628|GO:0032355|GO:0032496|GO:0035584|GO:0043066|GO:0071799	protein-coding	prostaglandin F receptor	chr1	78491072	78539749
2152	0	0	2.79476	1.48272	2.79476	up	F3	ENSG00000117525	CD142|TF|TFA	GO:0001938|GO:0002020|GO:0002541|GO:0002543|GO:0004252|GO:0004896|GO:0005515|GO:0005543|GO:0005615|GO:0005886|GO:0006919|GO:0007596|GO:0007598|GO:0009986|GO:0010641|GO:0016021|GO:0016485|GO:0019221|GO:0030335|GO:0031012|GO:0031233|GO:0045766|GO:0050927|GO:0051897|GO:0070062|GO:1905286	protein-coding	coagulation factor III, tissue factor	chr1	94529225	94541800
51375	9.23066e-10	5.86631e-09	4.24655	2.08629	4.24655	up	SNX7	ENSG00000162627		GO:0005515|GO:0005768|GO:0006897|GO:0015031|GO:0016050|GO:0019898|GO:0030659|GO:0035091	protein-coding	sorting nexin 7	chr1	98661701	98760500
391059	0	0	2.56724	1.36022	2.56724	up	FRRS1	ENSG00000156869	SDFR2|SDR2	GO:0000293|GO:0016021|GO:0046872|GO:0055114	protein-coding	ferric chelate reductase 1	chr1	99708703	99766631
148545	8.83833e-05	0.000437031	2.15271	1.10615	2.15271	up	NBPF4	ENSG00000196427		GO:0005737	protein-coding	neuroblastoma breakpoint family member 4	chr1	108223341	108244081
653149	2.43948e-19	2.01753e-18	3.94787	1.98107	3.94787	up	NBPF6	ENSG00000186086		GO:0005737	protein-coding	neuroblastoma breakpoint family member 6	chr1	108375799	108471002
100506343	8.06908e-07	4.49843e-06	2.31253	1.20947	2.31253	up	FAM212B-AS1	ENSG00000227811			ncRNA	FAM212B antisense RNA 1	chr1	111739841	111747798
57549	0	0	3.7334	1.90049	3.7334	up	IGSF9	ENSG00000085552	FP18798|IGSF9A|Nrt1	GO:0005886|GO:0007156|GO:0016021|GO:0016358|GO:0030054|GO:0030424|GO:0030425|GO:0050807|GO:0060077|GO:0098632	protein-coding	immunoglobulin superfamily member 9	chr1	159927039	159945604
89886	0	0	2.84043	1.50611	2.84043	up	SLAMF9	ENSG00000162723	CD2F-10|CD2F10|CD84-H1|CD84H1|SF2001	GO:0016021	protein-coding	SLAM family member 9	chr1	159951492	159954254
81607	1.01743e-15	8.03086e-15	2.02134	1.01531	2.02134	up	NECTIN4	ENSG00000143217	EDSS1|LNIR|PRR4|PVRL4|nectin-4	GO:0001618|GO:0004872|GO:0005102|GO:0005515|GO:0005886|GO:0005887|GO:0005911|GO:0005913|GO:0007156|GO:0007157|GO:0008037|GO:0034332|GO:0042803|GO:0046718|GO:0050839|GO:0070062	protein-coding	nectin cell adhesion molecule 4	chr1	161070995	161089599
9293	0.000106339	0.000522793	2.64712	1.40442	2.64712	up	GPR52	ENSG00000203737		GO:0001588|GO:0001963|GO:0004930|GO:0005887|GO:0007186|GO:0007191|GO:0007612|GO:0035240|GO:0060158	protein-coding	G protein-coupled receptor 52	chr1	174448111	174449198
5743	0	0	2.36309	1.24067	2.36309	up	PTGS2	ENSG00000073756	COX-2|COX2|GRIPGHS|PGG/HS|PGHS-2|PHS-2|hCox-2	GO:0001516|GO:0001525|GO:0004601|GO:0004666|GO:0005515|GO:0005634|GO:0005737|GO:0005783|GO:0005788|GO:0005789|GO:0005901|GO:0006693|GO:0006769|GO:0006928|GO:0006954|GO:0006979|GO:0007566|GO:0007612|GO:0007613|GO:0008217|GO:0008285|GO:0008289|GO:0009750|GO:0010042|GO:0010226|GO:0010575|GO:0019233|GO:0019371|GO:0019372|GO:0019899|GO:0020037|GO:0030282|GO:0030728|GO:0031090|GO:0031394|GO:0031622|GO:…	protein-coding	prostaglandin-endoperoxide synthase 2	chr1	186671791	186680427
100131234	0.000806342	0.00369783	2.11614	1.08143	2.11614	up	MIR181A1HG				ncRNA	MIR181A1 host gene	chr1	198807493	198937429
5972	1.35363e-08	8.1899e-08	3.61213	1.85285	3.61213	up	REN	ENSG00000143839	HNFJ2	GO:0001822|GO:0001823|GO:0002003|GO:0002018|GO:0004190|GO:0005102|GO:0005159|GO:0005576|GO:0005615|GO:0005764|GO:0005886|GO:0006508|GO:0008217|GO:0008233|GO:0008584|GO:0009755|GO:0030163|GO:0032496|GO:0035690|GO:0035902|GO:0042756|GO:0043408|GO:0048469|GO:0050435|GO:0051591|GO:0070305	protein-coding	renin	chr1	204154819	204166322
149647	0.00034541	0.00163384	2.7497	1.45928	2.7497	up	FAM71A	ENSG00000162771	GARI-L4	GO:0005634	protein-coding	family with sequence similarity 71 member A	chr1	212624474	212626778
343171	2.92762e-17	2.39658e-16	2.68302	1.42386	2.68302	up	OR2W3	ENSG00000238243	OR2W3P|OR2W8P|OST718	GO:0004930|GO:0004984|GO:0005886|GO:0007186|GO:0007608|GO:0016021|GO:0050911	protein-coding	olfactory receptor family 2 subfamily W member 3	chr1	247895587	247896531
101927262	5.92527e-05	0.000296611	2.94723	1.55936	2.94723	up	LOC101927262				protein-coding	melanoma-associated antigen C1-like	chr2	286419	301515
101060391	0.00314199	0.0136653	2.32663	1.21824	2.32663	up	LOC101060391				ncRNA	uncharacterized LOC101060391	chr2	949627	950274
105374768	1.39459e-08	8.43489e-08	2.66974	1.4167	2.66974	up	LOC105374768				ncRNA	uncharacterized LOC105374768	chr2	64338067	64341647
26525	1.65286e-05	8.56047e-05	2.45917	1.29817	2.45917	up	IL36RN	ENSG00000136695	FIL1|FIL1(DELTA)|FIL1D|IL-36Ra|IL1F5|IL1HY1|IL1L1|IL1RP3|IL36RA|PSORP|PSORS14	GO:0001960|GO:0005125|GO:0005149|GO:0005152|GO:0005515|GO:0005615|GO:0019732|GO:0032700|GO:0032715|GO:0045087|GO:1902714	protein-coding	interleukin 36 receptor antagonist	chr2	113058638	113065382
3557	0	0	2.04002	1.02858	2.04002	up	IL1RN	ENSG00000136689	DIRA|ICIL-1RA|IL-1RN|IL-1ra|IL-1ra3|IL1F3|IL1RA|IRAP|MVCD4	GO:0005125|GO:0005150|GO:0005151|GO:0005152|GO:0005515|GO:0005615|GO:0005622|GO:0005737|GO:0005886|GO:0006629|GO:0006955|GO:0030073|GO:0034115|GO:0045352|GO:0045353|GO:0051384|GO:0070062|GO:2000660	protein-coding	interleukin 1 receptor antagonist	chr2	113107214	113134016
55240	1.84122e-15	1.44275e-14	2.02263	1.01623	2.02263	up	STEAP3	ENSG00000115107	AHMIO2|STMP3|TSAP6|dudlin-2|dudulin-2|pHyde	GO:0005515|GO:0005737|GO:0005771|GO:0005887|GO:0006915|GO:0007049|GO:0008823|GO:0009306|GO:0010008|GO:0015677|GO:0016723|GO:0033572|GO:0042981|GO:0046872|GO:0052851|GO:0055072|GO:0055114|GO:0097461	protein-coding	STEAP3 metalloreductase	chr2	119223831	119265652
100874111	0.0085495	0.0353725	2.68682	1.4259	2.68682	up	STEAP3-AS1	ENSG00000229867			ncRNA	STEAP3 antisense RNA 1	chr2	119244422	119249071
100506134	2.28989e-06	1.24501e-05	2.27678	1.18699	2.27678	up	TTC21B-AS1				ncRNA	TTC21B antisense RNA 1	chr2	165933857	165949891
8436	0	0	2.03838	1.02742	2.03838	up	SDPR	ENSG00000168497	CAVIN2|PS-p68|SDR|cavin-2	GO:0001786|GO:0005080|GO:0005515|GO:0005543|GO:0005737|GO:0005829|GO:0005901|GO:0045121	protein-coding	serum deprivation response	chr2	191834302	191847255
2335	0	0	3.30857	1.72621	3.30857	up	FN1	ENSG00000115414	CIG|ED-B|FINC|FN|FNZ|GFND|GFND2|LETS|MSF	GO:0001525|GO:0001932|GO:0002020|GO:0002576|GO:0005178|GO:0005515|GO:0005518|GO:0005576|GO:0005577|GO:0005578|GO:0005605|GO:0005615|GO:0005793|GO:0006953|GO:0007044|GO:0007155|GO:0007161|GO:0008201|GO:0008284|GO:0008360|GO:0009611|GO:0010628|GO:0010952|GO:0016324|GO:0016504|GO:0018149|GO:0022617|GO:0030198|GO:0031012|GO:0031093|GO:0033622|GO:0034446|GO:0035987|GO:0042060|GO:0042802|GO:0045773|GO:…	protein-coding	fibronectin 1	chr2	215360440	215436172
6364	0	0	2.62347	1.39147	2.62347	up	CCL20	ENSG00000115009	CKb4|Exodus|LARC|MIP-3-alpha|MIP-3a|MIP3A|SCYA20|ST38	GO:0002548|GO:0005515|GO:0005576|GO:0005615|GO:0005622|GO:0006935|GO:0006954|GO:0006955|GO:0007165|GO:0007186|GO:0007267|GO:0008009|GO:0030593|GO:0031731|GO:0035584|GO:0042060|GO:0042742|GO:0043547|GO:0048020|GO:0048247|GO:0050726|GO:0051770|GO:0060326|GO:0070098|GO:0070374|GO:0071222|GO:0071223|GO:0071346|GO:0071347|GO:0071356|GO:0072678|GO:0072679|GO:2000406	protein-coding	C-C motif chemokine ligand 20	chr2	227813842	227817564
107986005	3.26523e-10	2.11457e-09	2.0143	1.01028	2.0143	up	LOC107986005				ncRNA	uncharacterized LOC107986005	chr2	241844380	241845036
5468	0	0	2.49934	1.32154	2.49934	up	PPARG	ENSG00000132170	CIMT1|GLM1|NR1C3|PPARG1|PPARG2|PPARgamma	GO:0000122|GO:0001046|GO:0001890|GO:0002674|GO:0003677|GO:0003682|GO:0003700|GO:0003707|GO:0004879|GO:0004955|GO:0005515|GO:0005634|GO:0005654|GO:0005794|GO:0005829|GO:0006367|GO:0006629|GO:0006919|GO:0007165|GO:0007186|GO:0007507|GO:0007584|GO:0008134|GO:0008144|GO:0008217|GO:0008270|GO:0009409|GO:0009612|GO:0010742|GO:0010745|GO:0010871|GO:0010887|GO:0010891|GO:0015909|GO:0019395|GO:0019899|GO:…	protein-coding	peroxisome proliferator activated receptor gamma	chr3	12287368	12434356
100874216	0.000102527	0.000504695	2.56406	1.35843	2.56406	up	ZNF385D-AS1	ENSG00000225542			ncRNA	ZNF385D antisense RNA 1	chr3	21542816	21579959
7123	2.57171e-05	0.000131587	2.31084	1.20842	2.31084	up	CLEC3B	ENSG00000163815	TN|TNA	GO:0001503|GO:0001652|GO:0002576|GO:0005509|GO:0005576|GO:0005615|GO:0005737|GO:0008201|GO:0010756|GO:0030246|GO:0030282|GO:0031012|GO:0031089|GO:0036143|GO:0070062|GO:0071310|GO:0071560	protein-coding	C-type lectin domain family 3 member B	chr3	45026183	45036071
60675	0	0	2.70218	1.43412	2.70218	up	PROK2	ENSG00000163421	BV8|HH4|KAL4|MIT1|PK2	GO:0000187|GO:0001525|GO:0001664|GO:0005576|GO:0005623|GO:0006935|GO:0006954|GO:0007186|GO:0007204|GO:0007218|GO:0007283|GO:0007623|GO:0008283|GO:0008284|GO:0019233|GO:0043066|GO:0045765|GO:0045987	protein-coding	prokineticin 2	chr3	71771656	71785206
51365	0.00351331	0.0152151	2.22066	1.15099	2.22066	up	PLA1A	ENSG00000144837	PS-PLA1|PSPLA1	GO:0002080|GO:0005615|GO:0006629|GO:0006658|GO:0008970|GO:0016042|GO:0070062	protein-coding	phospholipase A1 member A	chr3	119597842	119629811
2815	9.7829e-41	8.7521e-40	3.25972	1.70475	3.25972	up	GP9	ENSG00000169704	CD42a|GPIX	GO:0005515|GO:0005886|GO:0005887|GO:0007155|GO:0007596|GO:0007597|GO:0030168	protein-coding	glycoprotein IX platelet	chr3	129060767	129062406
348808	0.000256148	0.00122387	2.21704	1.14864	2.21704	up	NPHP3-AS1	ENSG00000248724	NCRNA00119		ncRNA	NPHP3 antisense RNA 1	chr3	132721750	132874223
2693	0.000559023	0.00259883	2.41618	1.27273	2.41618	up	GHSR	ENSG00000121853	GHDP	GO:0001616|GO:0004930|GO:0005886|GO:0007186|GO:0008154|GO:0008343|GO:0009725|GO:0009755|GO:0009986|GO:0016021|GO:0016520|GO:0017046|GO:0030252|GO:0032094|GO:0032100|GO:0032691|GO:0032869|GO:0040018|GO:0042536|GO:0043005|GO:0043134|GO:0043568|GO:0045121|GO:0045409|GO:0045923|GO:0046676|GO:0046697|GO:0050728|GO:0051963	protein-coding	growth hormone secretagogue receptor	chr3	172445133	172448456
100131635	7.01803e-07	3.92631e-06	3.20275	1.67931	3.20275	up	LOC100131635	ENSG00000228804			ncRNA	hCG1645011-like	chr3	187702313	187733849
57110	1.07269e-13	7.95952e-13	3.57791	1.83912	3.57791	up	HRASLS	ENSG00000127252	A-C1|H-REV107|HRASLS1|HRSL1|HSD28	GO:0016021|GO:0016042|GO:0016740|GO:0016787	protein-coding	HRAS like suppressor	chr3	193241125	193277738
100873421	0.00394705	0.0169937	2.09088	1.06411	2.09088	up	RNA5SP155		RN5S155		pseudo	RNA, 5S ribosomal pseudogene 155	chr4	10115756	10115884
102723828	2.31898e-11	1.5725e-10	2.38002	1.25097	2.38002	up	LOC102723828	ENSG00000251129			ncRNA	uncharacterized LOC102723828	chr4	31997397	32155406
6372	1.84929e-12	1.30906e-11	2.10541	1.0741	2.10541	up	CXCL6	ENSG00000124875	CKA-3|GCP-2|GCP2|SCYB6	GO:0002446|GO:0002690|GO:0005576|GO:0005615|GO:0006935|GO:0006954|GO:0006955|GO:0007165|GO:0007186|GO:0007267|GO:0008009|GO:0008201|GO:0032496|GO:0042127|GO:0042742|GO:0045236|GO:0060326|GO:0070098	protein-coding	C-X-C motif chemokine ligand 6	chr4	73836497	73849064
6374	0	0	3.3891	1.7609	3.3891	up	CXCL5	ENSG00000163735	ENA-78|SCYB5	GO:0002446|GO:0002690|GO:0005576|GO:0005615|GO:0006935|GO:0006954|GO:0006955|GO:0007165|GO:0007186|GO:0007267|GO:0008009|GO:0008284|GO:0032496|GO:0045236|GO:0060326|GO:0070098	protein-coding	C-X-C motif chemokine ligand 5	chr4	73995642	73998779
2921	0	0	2.08989	1.06342	2.08989	up	CXCL3	ENSG00000163734	CINC-2b|GRO3|GROg|MIP-2b|MIP2B|SCYB3	GO:0005576|GO:0005615|GO:0006954|GO:0006955|GO:0007186|GO:0008009|GO:0030593|GO:0032496|GO:0042127|GO:0045236|GO:0070098|GO:0090023	protein-coding	C-X-C motif chemokine ligand 3	chr4	74036589	74038807
10563	0	0	2.47506	1.30747	2.47506	up	CXCL13	ENSG00000156234	ANGIE|ANGIE2|BCA-1|BCA1|BLC|BLR1L|SCYB13	GO:0002467|GO:0002518|GO:0002544|GO:0002920|GO:0005576|GO:0005615|GO:0005623|GO:0006954|GO:0006955|GO:0007166|GO:0007186|GO:0007204|GO:0007267|GO:0008009|GO:0008201|GO:0010820|GO:0017134|GO:0031724|GO:0031735|GO:0032496|GO:0033625|GO:0033634|GO:0035754|GO:0035768|GO:0035769|GO:0042127|GO:0042742|GO:0045765|GO:0046982|GO:0048018|GO:0048248|GO:0048535|GO:0070098|GO:0090630|GO:2000545	protein-coding	C-X-C motif chemokine ligand 13	chr4	77511753	77611834
404201	0.000773207	0.00355253	2.0835	1.05901	2.0835	up	WDFY3-AS2	ENSG00000180769	C4orf12|FBI4|NCRNA00247		ncRNA	WDFY3 antisense RNA 2	chr4	84965682	85011277
79625	2.16825e-20	1.8043e-19	2.479	1.30976	2.479	up	NDNF	ENSG00000173376	C4orf31|NORD	GO:0001525|GO:0001764|GO:0002931|GO:0005539|GO:0005576|GO:0005578|GO:0005622|GO:0007263|GO:0008201|GO:0010811|GO:0010976|GO:0016049|GO:0019800|GO:0030198|GO:0031012|GO:0043524|GO:0061042|GO:0071456|GO:2000352	protein-coding	neuron derived neurotrophic factor	chr4	121035613	121073021
1047	4.03477e-08	2.39225e-07	2.02358	1.01691	2.02358	up	CLGN	ENSG00000153132		GO:0005509|GO:0005783|GO:0005789|GO:0006457|GO:0006461|GO:0007338|GO:0007339|GO:0016021|GO:0044183|GO:0051082	protein-coding	calmegin	chr4	140388455	140427968
105377499	0.00426865	0.0183023	2.19135	1.13182	2.19135	up	LOC105377499				ncRNA	uncharacterized LOC105377499	chr4	153720327	153727722
166863	9.23984e-28	7.96458e-27	3.86431	1.95021	3.86431	up	RBM46	ENSG00000151962	CT68	GO:0000166|GO:0003723	protein-coding	RNA binding motif protein 46	chr4	154781213	154828813
4651	0	0	2.3668	1.24294	2.3668	up	MYO10	ENSG00000145555		GO:0001726|GO:0003774|GO:0005515|GO:0005516|GO:0005524|GO:0005547|GO:0005730|GO:0005737|GO:0005829|GO:0005886|GO:0005938|GO:0008360|GO:0016459|GO:0022409|GO:0030027|GO:0030507|GO:0030705|GO:0030898|GO:0031527|GO:0032433|GO:0038096|GO:0043005|GO:0043025|GO:0051015|GO:0051489|GO:0060002	protein-coding	myosin X	chr5	16661914	16936276
26064	0	0	3.62929	1.85969	3.62929	up	RAI14	ENSG00000039560	NORPEG|RAI13	GO:0005634|GO:0005654|GO:0005737|GO:0005739|GO:0005938|GO:0015629	protein-coding	retinoic acid induced 14	chr5	34656237	34832627
728931	0.000197131	0.000949898	2.04961	1.03535	2.04961	up	AMD1P3				pseudo	adenosylmethionine decarboxylase 1 pseudogene 3	chr5	43586367	43587543
10309	0.00154785	0.00691517	2.09887	1.06961	2.09887	up	CCNO	ENSG00000152669	CCNU|CILD29|UDG2	GO:0004844|GO:0005654|GO:0005737|GO:0006284|GO:0007049|GO:0042493|GO:0051301|GO:0060271|GO:1903251	protein-coding	cyclin O	chr5	55231152	55233680
64283	5.45092e-07	3.06326e-06	2.26534	1.17973	2.26534	up	ARHGEF28	ENSG00000214944	RGNEF|RIP2|p190RHOGEF	GO:0003723|GO:0005085|GO:0005089|GO:0005829|GO:0005886|GO:0030154|GO:0035023|GO:0035556|GO:0043547|GO:0046872|GO:0048013	protein-coding	Rho guanine nucleotide exchange factor 28	chr5	73626158	73941993
85480	0.00147759	0.00661061	2.62082	1.39002	2.62082	up	TSLP	ENSG00000145777		GO:0005125|GO:0005615	protein-coding	thymic stromal lymphopoietin	chr5	111070062	111078024
54508	0.000171964	0.000832428	2.63487	1.39773	2.63487	up	EPB41L4A-AS2	ENSG00000278921			ncRNA	EPB41L4A antisense RNA 2 (head to head)	chr5	112419583	112420978
4015	3.5214e-22	2.95912e-21	2.57798	1.36624	2.57798	up	LOX	ENSG00000113083	AAT10	GO:0004720|GO:0005507|GO:0005515|GO:0005576|GO:0005578|GO:0005581|GO:0005615|GO:0005634|GO:0006464|GO:0007507|GO:0030198|GO:0030199|GO:0030324|GO:0035904|GO:0042060|GO:0042493|GO:0048251|GO:0048514|GO:0048545|GO:0055114	protein-coding	lysyl oxidase	chr5	122063195	122078285
2201	0	0	2.75526	1.46219	2.75526	up	FBN2	ENSG00000138829	CCA|DA9|EOMD	GO:0001527|GO:0005201|GO:0005509|GO:0005515|GO:0005576|GO:0022617|GO:0030023|GO:0030198|GO:0030326|GO:0030501|GO:0031012|GO:0035583|GO:0043010|GO:0045669|GO:0048048|GO:0060346|GO:0090287	protein-coding	fibrillin 2	chr5	128257909	128659185
337876	4.37965e-08	2.5936e-07	2.70254	1.43432	2.70254	up	CHSY3	ENSG00000198108	CHSY2|CSS3	GO:0000139|GO:0016021|GO:0030206|GO:0032580|GO:0046872|GO:0047238|GO:0050510	protein-coding	chondroitin sulfate synthase 3	chr5	129904472	130186634
8572	2.89736e-35	2.55263e-34	3.87007	1.95236	3.87007	up	PDLIM4	ENSG00000131435	RIL	GO:0005515|GO:0008270	protein-coding	PDZ and LIM domain 4	chr5	132257671	132273454
9547	0.000988299	0.00449894	2.29627	1.19929	2.29627	up	CXCL14	ENSG00000145824	BMAC|BRAK|KEC|KS1|MIP-2g|MIP2G|NJAC|SCYB14	GO:0005515|GO:0005615|GO:0005794|GO:0006935|GO:0006955|GO:0007165|GO:0007267|GO:0008009|GO:0045662|GO:0048839|GO:0060326|GO:2000503	protein-coding	C-X-C motif chemokine ligand 14	chr5	135570679	135579279
100505658	0.00331289	0.0143726	2.55241	1.35186	2.55241	up	LOC100505658	ENSG00000246422			ncRNA	uncharacterized LOC100505658	chr5	141558311	141565263
5097	0	0	2.19859	1.13658	2.19859	up	PCDH1	ENSG00000156453	PC42|PCDH42	GO:0005509|GO:0005886|GO:0005887|GO:0005911|GO:0007156|GO:0007267|GO:0007399	protein-coding	protocadherin 1	chr5	141853111	141879246
1809	0	0	2.10804	1.07591	2.10804	up	DPYSL3	ENSG00000113657	CRMP-4|CRMP4|DRP-3|DRP3|LCRMP|ULIP|ULIP-1	GO:0005515|GO:0005615|GO:0005829|GO:0010976|GO:0010977|GO:0016810|GO:0017124|GO:0030027|GO:0030336|GO:0030426|GO:0031005|GO:0031941|GO:0035374|GO:0044297|GO:0048666|GO:0048678|GO:0051017|GO:0051260|GO:0051491|GO:0051764|GO:0070382|GO:0071345	protein-coding	dihydropyrimidinase like 3	chr5	147390811	147510056
22885	3.9676e-41	3.55431e-40	2.09885	1.0696	2.09885	up	ABLIM3	ENSG00000173210	HMFN1661	GO:0001725|GO:0003779|GO:0005515|GO:0005737|GO:0006351|GO:0008270|GO:0030027|GO:0030032|GO:0030036|GO:0045944|GO:0060271|GO:1903955	protein-coding	actin binding LIM protein family member 3	chr5	149141483	149260542
348938	0	0	2.52251	1.33486	2.52251	up	NIPAL4	ENSG00000172548	ARCI6|ICHTHYIN|ICHYN	GO:0005654|GO:0005737|GO:0015095|GO:0015693|GO:0016020|GO:0016021|GO:1903830	protein-coding	NIPA like domain containing 4	chr5	157460019	157474717
8614	5.95176e-37	5.27469e-36	2.30818	1.20676	2.30818	up	STC2	ENSG00000113739	STC-2|STCRP	GO:0005179|GO:0005615|GO:0005783|GO:0005794|GO:0006874|GO:0006979|GO:0007566|GO:0010629|GO:0019899|GO:0020037|GO:0030968|GO:0033280|GO:0040015|GO:0042803|GO:0043434|GO:0046697|GO:0046885|GO:0048471|GO:0071456|GO:2001256	protein-coding	stanniocalcin 2	chr5	173314713	173329503
2295	7.26504e-06	3.83575e-05	2.97827	1.57447	2.97827	up	FOXF2	ENSG00000137273	FKHL6|FREAC-2|FREAC2	GO:0000977|GO:0001228|GO:0001837|GO:0003677|GO:0003700|GO:0003705|GO:0005634|GO:0005667|GO:0006366|GO:0008134|GO:0030198|GO:0042249|GO:0043565|GO:0045892|GO:0045893|GO:0045944|GO:0048566|GO:0048596|GO:0048806|GO:0060021	protein-coding	forkhead box F2	chr6	1389834	1395597
3008	7.88359e-19	6.50599e-18	2.34036	1.22673	2.34036	up	HIST1H1E	ENSG00000168298	H1.4|H1E|H1F4|H1s-4|dJ221C16.5	GO:0000122|GO:0000786|GO:0005515|GO:0005634|GO:0005720|GO:0006334|GO:0016584|GO:0031490|GO:0044822|GO:0070062|GO:0080182|GO:0098532	protein-coding	histone cluster 1 H1 family member e	chr6	26156354	26157107
8343	8.36872e-07	4.66114e-06	2.09862	1.06944	2.09862	up	HIST1H2BF	ENSG00000277224	H2B/g|H2BFG	GO:0000786|GO:0000788|GO:0002227|GO:0003677|GO:0005515|GO:0005615|GO:0005634|GO:0005654|GO:0005737|GO:0006334|GO:0019731|GO:0046982|GO:0050830|GO:0070062	protein-coding	histone cluster 1 H2B family member f	chr6	26199520	26200715
3007	9.32887e-22	7.81975e-21	2.89689	1.5345	2.89689	up	HIST1H1D	ENSG00000124575	H1.3|H1D|H1F3|H1s-2	GO:0000122|GO:0000786|GO:0000790|GO:0005719|GO:0006334|GO:0016584|GO:0031490|GO:0044822|GO:0080182|GO:0098532	protein-coding	histone cluster 1 H1 family member d	chr6	26234268	26234933
259215	1.19509e-26	1.02572e-25	2.53691	1.34307	2.53691	up	LY6G6F	ENSG00000204424	C6orf21|G6f|LY6G6D|NG32	GO:0005886|GO:0016021	protein-coding	lymphocyte antigen 6 complex, locus G6F	chr6	31706885	31717918
732253	0.000142457	0.000693708	2.42573	1.27842	2.42573	up	TDRG1	ENSG00000204091	LINC00532	GO:0005737|GO:0007275	ncRNA	testis development related 1 (non-protein coding)	chr6	40334954	40379887
101929057	0.000884243	0.00404337	2.10169	1.07155	2.10169	up	LOC101929057				ncRNA	uncharacterized LOC101929057	chr6	89673469	89675783
100996634	0.000327766	0.00155366	3.39188	1.76209	3.39188	up	LOC100996634				protein-coding	transmembrane protein FLJ37396	chr6	109236614	109271014
2697	1.2068e-10	7.95881e-10	3.36695	1.75144	3.36695	up	GJA1	ENSG00000152661	AVSD3|CMDR|CX43|EKVP|GJAL|HLHS1|HSS|ODDD|PPKCA	GO:0000139|GO:0001649|GO:0001701|GO:0001764|GO:0001937|GO:0001947|GO:0002070|GO:0002088|GO:0002544|GO:0003104|GO:0003158|GO:0003294|GO:0004871|GO:0005102|GO:0005243|GO:0005515|GO:0005739|GO:0005741|GO:0005764|GO:0005769|GO:0005771|GO:0005789|GO:0005794|GO:0005829|GO:0005882|GO:0005886|GO:0005887|GO:0005916|GO:0005921|GO:0005922|GO:0005925|GO:0006810|GO:0006915|GO:0006936|GO:0007165|GO:0007204|GO:…	protein-coding	gap junction protein alpha 1	chr6	121435692	121449727
153918	6.77226e-18	5.55903e-17	4.08879	2.03167	4.08879	up	ZC2HC1B	ENSG00000118491	C6orf94|FAM164B|dJ468K18.5	GO:0046872	protein-coding	zinc finger C2HC-type containing 1B	chr6	143857318	143938471
100271873	0.00503203	0.0214168	2.03081	1.02206	2.03081	up	AIRN	ENSG00000268257	AIR|IGF2R-AS|IGF2R-AS1|IGF2RAS|NCRNA00088		ncRNA	antisense of IGF2R non-protein coding RNA	chr6	160003291	160007664
2853	2.76017e-30	2.39687e-29	3.43218	1.77912	3.43218	up	GPR31	ENSG00000120436	12-HETER|HETER|HETER1	GO:0004930|GO:0005886|GO:0005887|GO:0007186	protein-coding	G protein-coupled receptor 31	chr6	167156271	167158329
101929756	0.00017507	0.000846778	2.32729	1.21865	2.32729	up	LOC101929756				ncRNA	uncharacterized LOC101929756	chr7	77038	80418
8701	0	0	7.48403	2.90382	7.48403	up	DNAH11	ENSG00000105877	CILD7|DNAHBL|DNAHC11|DNHBL|DPL11	GO:0003341|GO:0003356|GO:0003777|GO:0005524|GO:0005737|GO:0005874|GO:0007368|GO:0007507|GO:0016887|GO:0030286|GO:0030317|GO:0031514	protein-coding	dynein axonemal heavy chain 11	chr7	21543215	21901839
3624	0	0	2.01099	1.00791	2.01099	up	INHBA	ENSG00000122641	EDF|FRP	GO:0000082|GO:0001541|GO:0001942|GO:0002244|GO:0005125|GO:0005160|GO:0005179|GO:0005515|GO:0005576|GO:0006357|GO:0006952|GO:0007050|GO:0007166|GO:0007267|GO:0007399|GO:0008083|GO:0008285|GO:0008584|GO:0010628|GO:0010862|GO:0017046|GO:0021773|GO:0030154|GO:0030218|GO:0030308|GO:0032270|GO:0032924|GO:0034711|GO:0035987|GO:0040007|GO:0042326|GO:0042476|GO:0042493|GO:0042541|GO:0042701|GO:0042802|GO:…	protein-coding	inhibin beta A subunit	chr7	41667168	41705335
442319	4.52767e-11	3.03695e-10	2.83771	1.50473	2.83771	up	ZNF727	ENSG00000214652	ZNF727P	GO:0000978|GO:0005634|GO:0006351|GO:0006355|GO:0046872	protein-coding	zinc finger protein 727	chr7	64045443	64078549
9723	0.00986188	0.0404666	2.02175	1.0156	2.02175	up	SEMA3E	ENSG00000170381	M-SEMAH|M-SemaK|SEMAH|coll-5	GO:0001569|GO:0001755|GO:0001953|GO:0002040|GO:0005515|GO:0005576|GO:0005615|GO:0008360|GO:0016525|GO:0030215|GO:0030335|GO:0038191|GO:0045499|GO:0048843|GO:0050808|GO:0050919|GO:0071526|GO:2000249	protein-coding	semaphorin 3E	chr7	83363906	83649010
5054	0	0	3.34554	1.74224	3.34554	up	SERPINE1	ENSG00000106366	PAI|PAI-1|PAI1|PLANH1	GO:0001300|GO:0001525|GO:0002020|GO:0002576|GO:0004867|GO:0005102|GO:0005515|GO:0005576|GO:0005615|GO:0005886|GO:0007623|GO:0010469|GO:0010757|GO:0010951|GO:0014912|GO:0030194|GO:0030195|GO:0030198|GO:0030336|GO:0031012|GO:0031093|GO:0032757|GO:0033629|GO:0035491|GO:0042730|GO:0045766|GO:0045944|GO:0048260|GO:0050729|GO:0050829|GO:0051918|GO:0061044|GO:0061045|GO:0070062|GO:0071222|GO:0090026|GO:…	protein-coding	serpin family E member 1	chr7	101127089	101139266
4233	0	0	2.00798	1.00574	2.00798	up	MET	ENSG00000105976	AUTS9|DFNB97|HGFR|RCCP2|c-Met	GO:0001886|GO:0004713|GO:0005008|GO:0005515|GO:0005524|GO:0005576|GO:0005886|GO:0005887|GO:0007165|GO:0007166|GO:0008283|GO:0009925|GO:0009986|GO:0010507|GO:0016021|GO:0018108|GO:0019903|GO:0045944|GO:0048012|GO:0048754|GO:0050918|GO:0071526|GO:1901299|GO:2001028	protein-coding	MET proto-oncogene, receptor tyrosine kinase	chr7	116672390	116798386
154790	6.5309e-06	3.46138e-05	2.32212	1.21544	2.32212	up	CLEC2L	ENSG00000236279		GO:0016021|GO:0030246	protein-coding	C-type lectin domain family 2 member L	chr7	139523856	139544984
5726	9e-44	8.09e-43	2.47729	1.30876	2.47729	up	TAS2R38	ENSG00000257138	PTC|T2R38|T2R61	GO:0001580|GO:0004930|GO:0005886|GO:0007186|GO:0016021|GO:0033038	protein-coding	taste 2 receptor member 38	chr7	141972631	141973773
93432	5.92243e-36	5.22805e-35	2.90403	1.53806	2.90403	up	MGAM2	ENSG00000257743			protein-coding	maltase-glucoamylase 2 (putative)	chr7	142111749	142222324
6084	0.000948511	0.00432622	2.13913	1.09703	2.13913	up	RNY1	ENSG00000201098	HY1|Y1		ncRNA	RNA, Ro-associated Y1	chr7	148987136	148987248
28959	0	0	4.42157	2.14456	4.42157	up	TMEM176B	ENSG00000106565	LR8|MS4B2	GO:0009887|GO:0016021|GO:0030154|GO:0031965|GO:2001199	protein-coding	transmembrane protein 176B	chr7	150791285	150801360
55365	0	0	3.30433	1.72436	3.30433	up	TMEM176A	ENSG00000002933	GS188|HCA112|MS4B1	GO:0016021|GO:2001199	protein-coding	transmembrane protein 176A	chr7	150800403	150805120
104266957	0.00234916	0.01035	2.30101	1.20227	2.30101	up	KBTBD11-OT1	ENSG00000253696			ncRNA	KBTBD11 overlapping transcript 1	chr8	1974818	1975314
9172	0	0	2.55126	1.35121	2.55126	up	MYOM2	ENSG00000036448	TTNAP	GO:0005515|GO:0005739|GO:0006936|GO:0008307|GO:0031430|GO:0032982	protein-coding	myomesin 2	chr8	2045040	2145456
6781	0	0	2.84566	1.50876	2.84566	up	STC1	ENSG00000159167	STC	GO:0001503|GO:0001886|GO:0003421|GO:0005179|GO:0005615|GO:0005634|GO:0005737|GO:0006874|GO:0007566|GO:0010596|GO:0016324|GO:0030336|GO:0033280|GO:0035988|GO:0044070|GO:0046697|GO:0051926|GO:0060348|GO:0071320|GO:0071385|GO:0071456|GO:0086004|GO:0090280|GO:1903403	protein-coding	stanniocalcin 1	chr8	23841915	23854807
102465508	3.10062e-08	1.84877e-07	2.56463	1.35875	2.56463	up	MIR6843	ENSG00000120885	hsa-mir-6843		ncRNA	microRNA 6843	chr8	27610601	27610751
157848	2.80395e-08	1.67466e-07	3.80784	1.92897	3.80784	up	NKX6-3	ENSG00000165066	NKX6.3	GO:0005634|GO:0006351|GO:0006355|GO:0043565	protein-coding	NK6 homeobox 3	chr8	41645178	41650669
8989	2.49623e-07	1.42648e-06	2.17566	1.12145	2.17566	up	TRPA1	ENSG00000104321	ANKTM1|FEPS	GO:0005262|GO:0005886|GO:0005887|GO:0006811|GO:0007166|GO:0009409|GO:0010033|GO:0014070|GO:0015267|GO:0015278|GO:0019233|GO:0032421|GO:0042493|GO:0042542|GO:0048265|GO:0050955|GO:0050966|GO:0050968|GO:0051209|GO:0051289|GO:0070588|GO:0097604	protein-coding	transient receptor potential cation channel subfamily A member 1	chr8	72019917	72075617
100874052	8.52448e-05	0.000421938	2.15299	1.10634	2.15299	up	LINC00534	ENSG00000253394			ncRNA	long intergenic non-protein coding RNA 534	chr8	90221488	90569318
104266958	3.29097e-08	1.95988e-07	3.25745	1.70374	3.25745	up	LINC01151	ENSG00000253819			ncRNA	long intergenic non-protein coding RNA 1151	chr8	122670385	122694106
10656	0	0	2.06163	1.04379	2.06163	up	KHDRBS3	ENSG00000131773	Etle|SALP|SLM-2|SLM2|T-STAR|TSTAR|etoile	GO:0003723|GO:0005515|GO:0005634|GO:0005654|GO:0006351|GO:0006355|GO:0006397|GO:0007283|GO:0017124|GO:0044822|GO:0048024	protein-coding	KH RNA binding domain containing, signal transduction associated 3	chr8	135457457	135656722
8928	1.14207e-27	9.83975e-27	3.60705	1.85082	3.60705	up	FOXH1	ENSG00000160973	FAST-1|FAST1	GO:0000122|GO:0000790|GO:0000981|GO:0001104|GO:0001190|GO:0001205|GO:0001947|GO:0003139|GO:0003151|GO:0003215|GO:0003222|GO:0003677|GO:0003700|GO:0005515|GO:0005634|GO:0005654|GO:0005667|GO:0006366|GO:0007179|GO:0019904|GO:0032444|GO:0033147|GO:0035054|GO:0035326|GO:0035909|GO:0043425|GO:0043565|GO:0044212|GO:0045893|GO:0045944|GO:0046332|GO:0048318|GO:0050681|GO:0060766|GO:0070410|GO:0070412|GO:…	protein-coding	forkhead box H1	chr8	144473412	144476335
105376037	6.39817e-07	3.58474e-06	2.3592	1.2383	2.3592	up	LOC105376037				ncRNA	uncharacterized LOC105376037	chr9	37780691	37801437
286223	3.09916e-12	2.1758e-11	4.11863	2.04217	4.11863	up	C9orf47	ENSG00000186354	C9orf108|bA791O21.3	GO:0005576	protein-coding	chromosome 9 open reading frame 47	chr9	88990863	88996140
1903	0	0	2.06306	1.04479	2.06306	up	S1PR3	ENSG00000213694	EDG-3|EDG3|LPB3|S1P3	GO:0001816|GO:0003376|GO:0004930|GO:0005178|GO:0005515|GO:0005886|GO:0005887|GO:0006954|GO:0007186|GO:0007193|GO:0007204|GO:0007219|GO:0008284|GO:0008289|GO:0009653|GO:0032651|GO:0038036|GO:1903141	protein-coding	sphingosine-1-phosphate receptor 3	chr9	88991447	89005010
56033	1.17074e-07	6.79184e-07	2.61917	1.38911	2.61917	up	BARX1	ENSG00000131668		GO:0000977|GO:0001228|GO:0003700|GO:0005634|GO:0006357|GO:0006366|GO:0007267|GO:0007399|GO:0009888|GO:0009952|GO:0030178|GO:0030855|GO:0045944|GO:0048513|GO:0048536|GO:0055123	protein-coding	BARX homeobox 1	chr9	93951622	93955372
28	0.000138689	0.000675908	2.08527	1.06023	2.08527	up	ABO	ENSG00000175164	A3GALNT|A3GALT1|GTB|NAGAT	GO:0004380|GO:0004381|GO:0005576|GO:0005794|GO:0005975|GO:0006486|GO:0009247|GO:0016021|GO:0030259|GO:0031982|GO:0032580|GO:0046872	protein-coding	ABO, alpha 1-3-N-acetylgalactosaminyltransferase and alpha 1-3-galactosyltransferase	chr9	133250401	133275214
56952	1.5272e-05	7.9295e-05	2.15194	1.10563	2.15194	up	PRTFDC1	ENSG00000099256	HHGP	GO:0000166|GO:0000287|GO:0004422|GO:0005515|GO:0005829|GO:0006168|GO:0006178|GO:0032263|GO:0032264|GO:0042803|GO:0046038|GO:0046100	protein-coding	phosphoribosyl transferase domain containing 1	chr10	24848607	24952604
283008	0.000178941	0.000864801	2.83357	1.50262	2.83357	up	NUTM2E		FAM22E		pseudo	NUT family member 2E	chr10	79841358	79850878
5507	0	0	3.5785	1.83936	3.5785	up	PPP1R3C	ENSG00000119938	PPP1R5|PTG	GO:0004722|GO:0005515|GO:0005829|GO:0005977|GO:0005978|GO:0006470|GO:0019888|GO:0019903|GO:0050790	protein-coding	protein phosphatase 1 regulatory subunit 3C	chr10	91628442	91633054
5950	4.2428e-06	2.27307e-05	2.24818	1.16876	2.24818	up	RBP4	ENSG00000138207	MCOPCB10|RDCCAS	GO:0001523|GO:0001654|GO:0005515|GO:0005576|GO:0005615|GO:0005829|GO:0006094|GO:0007507|GO:0007601|GO:0016918|GO:0019841|GO:0030277|GO:0030324|GO:0032024|GO:0032526|GO:0034632|GO:0034633|GO:0042572|GO:0042593|GO:0043234|GO:0045471|GO:0046982|GO:0048562|GO:0048706|GO:0048738|GO:0048807|GO:0051024|GO:0060044|GO:0060059|GO:0060065|GO:0060068|GO:0060157|GO:0060347|GO:0070062	protein-coding	retinol binding protein 4	chr10	93591687	93601744
100127889	2.7688e-19	2.28847e-18	4.19442	2.06847	4.19442	up	C10orf131	ENSG00000188649	bA690P14.3		protein-coding	chromosome 10 open reading frame 131	chr10	95860548	95938723
150	0.000663124	0.00306427	2.41068	1.26944	2.41068	up	ADRA2A	ENSG00000150594	ADRA2|ADRA2R|ADRAR|ALPHA2AAR|ZNF32	GO:0001819|GO:0004938|GO:0005515|GO:0005737|GO:0005886|GO:0005887|GO:0006928|GO:0006940|GO:0007165|GO:0007186|GO:0007194|GO:0007265|GO:0007266|GO:0008284|GO:0010700|GO:0016323|GO:0019229|GO:0019901|GO:0030036|GO:0030168|GO:0030335|GO:0030818|GO:0031692|GO:0031696|GO:0031996|GO:0032147|GO:0032148|GO:0032795|GO:0032811|GO:0032870|GO:0035625|GO:0042593|GO:0042803|GO:0043235|GO:0043268|GO:0043406|GO:…	protein-coding	adrenoceptor alpha 2A	chr10	111077163	111080907
105378500	1.25869e-07	7.29031e-07	2.26034	1.17654	2.26034	up	LOC105378500				ncRNA	uncharacterized LOC105378500	chr10	117239600	117241923
101927868	1.23866e-05	6.46251e-05	2.1103	1.07745	2.1103	up	GRK5-IT1				ncRNA	GRK5 intronic transcript 1	chr10	119208531	119211760
119587	0.00157052	0.00701415	2.07732	1.05472	2.07732	up	CPXM2	ENSG00000121898	CPX2|UNQ676	GO:0004181|GO:0004185|GO:0005615|GO:0006518|GO:0008270|GO:0016485|GO:0031012	protein-coding	carboxypeptidase X, M14 family member 2	chr10	123706207	123940267
8433	0.00128679	0.00579115	2.4012	1.26376	2.4012	up	UTF1	ENSG00000171794		GO:0003713|GO:0005515|GO:0005634|GO:0006351|GO:0006357|GO:0008584|GO:0045944|GO:0071837	protein-coding	undifferentiated embryonic cell transcription factor 1	chr10	133230274	133231558
105376504	0	0	2.19672	1.13535	2.19672	up	LOC105376504				ncRNA	uncharacterized LOC105376504	chr11	319773	327537
7761	1.41177e-09	8.89861e-09	3.79935	1.92575	3.79935	up	ZNF214	ENSG00000149050	BAZ-1|BAZ1	GO:0003677|GO:0005634|GO:0006351|GO:0006355|GO:0008270	protein-coding	zinc finger protein 214	chr11	6999318	7020368
90993	2.88227e-21	2.41038e-20	2.78058	1.47539	2.78058	up	CREB3L1	ENSG00000157613	OASIS	GO:0001077|GO:0001649|GO:0003682|GO:0005515|GO:0005634|GO:0005783|GO:0005789|GO:0006366|GO:0007275|GO:0016020|GO:0016021|GO:0030968|GO:0032967|GO:0035497|GO:0043565|GO:0044212|GO:0046332|GO:0070278|GO:1902236|GO:1990440	protein-coding	cAMP responsive element binding protein 3 like 1	chr11	46277661	46321422
219970	0.00308789	0.0134387	2.46095	1.29922	2.46095	up	GLYATL2	ENSG00000156689	BXMAS2-10|GATF-B	GO:0005739|GO:0005783|GO:0047961	protein-coding	glycine-N-acyltransferase like 2	chr11	58834065	58904215
643834	4.38449e-31	3.81786e-30	2.66857	1.41606	2.66857	up	PGA3	ENSG00000229859		GO:0004190|GO:0006508|GO:0007586|GO:0008233|GO:0044267|GO:0070062|GO:0097486	protein-coding	pepsinogen 3, group I (pepsinogen A)	chr11	61203307	61213098
643847	2.43913e-11	1.65273e-10	3.07368	1.61997	3.07368	up	PGA4	ENSG00000229183		GO:0004190|GO:0006508|GO:0007586|GO:0008233|GO:0030163|GO:0044267|GO:0070062|GO:0097486	protein-coding	pepsinogen 4, group I (pepsinogen A)	chr11	61222216	61231927
5222	2.1902e-06	1.19178e-05	3.86213	1.9494	3.86213	up	PGA5	ENSG00000256713	Pg5	GO:0004190|GO:0006508|GO:0007586|GO:0008233|GO:0030163|GO:0044267|GO:0070062|GO:0097486	protein-coding	pepsinogen 5, group I (pepsinogen A)	chr11	61227168	61251448
102723765	0.0100176	0.0410773	2.17362	1.1201	2.17362	up	LOC102723765				ncRNA	uncharacterized LOC102723765	chr11	62421845	62426724
2017	1.84897e-26	1.58565e-25	2.09176	1.06472	2.09176	up	CTTN	ENSG00000085733	EMS1	GO:0001726|GO:0002102|GO:0005515|GO:0005522|GO:0005737|GO:0005794|GO:0005856|GO:0005884|GO:0005886|GO:0005905|GO:0005913|GO:0005925|GO:0005938|GO:0006886|GO:0006898|GO:0006930|GO:0008076|GO:0030027|GO:0030041|GO:0030426|GO:0030516|GO:0030838|GO:0030863|GO:0031532|GO:0043197|GO:0043231|GO:0045987|GO:0048041|GO:0048812|GO:0048870|GO:0070062|GO:0097062|GO:0097581|GO:0098609|GO:0098641|GO:1903146|GO:…	protein-coding	cortactin	chr11	70398404	70436584
107984360	0	0	2.09382	1.06613	2.09382	up	LOC107984360				ncRNA	uncharacterized LOC107984360	chr11	76657056	76663866
726	0	0	2.10577	1.07435	2.10577	up	CAPN5	ENSG00000149260	ADNIV|HTRA3|VRNI|nCL-3	GO:0004198|GO:0005737|GO:0005925|GO:0006508|GO:0007165|GO:0009986|GO:0070062	protein-coding	calpain 5	chr11	77066932	77126155
4975	0.0116643	0.047472	2.35757	1.2373	2.35757	up	OMP	ENSG00000254550		GO:0004871|GO:0005634|GO:0005829|GO:0007165|GO:0007268|GO:0007608|GO:0022008|GO:0030424|GO:0043025	protein-coding	olfactory marker protein	chr11	77102840	77103331
4319	7.1714e-07	4.0092e-06	2.61617	1.38746	2.61617	up	MMP10	ENSG00000166670	SL-2|STMY2	GO:0004222|GO:0004252|GO:0005509|GO:0005576|GO:0005578|GO:0005615|GO:0006508|GO:0008270|GO:0022617|GO:0030334|GO:0030574	protein-coding	matrix metallopeptidase 10	chr11	102770503	102780628
1410	1.00326e-20	8.36276e-20	2.97682	1.57377	2.97682	up	CRYAB	ENSG00000109846	CMD1II|CRYA2|CTPP2|CTRCT16|HEL-S-101|HSPB5|MFM2	GO:0005212|GO:0005515|GO:0005634|GO:0005654|GO:0005737|GO:0005794|GO:0006457|GO:0006936|GO:0007568|GO:0008017|GO:0009986|GO:0010941|GO:0014069|GO:0015630|GO:0030308|GO:0030424|GO:0031109|GO:0031430|GO:0031674|GO:0032355|GO:0032387|GO:0032432|GO:0042542|GO:0042802|GO:0042803|GO:0043066|GO:0043197|GO:0043204|GO:0046872|GO:0051082|GO:0051260|GO:0051403|GO:0070062|GO:0071480|GO:0097060|GO:0097512|GO:…	protein-coding	crystallin alpha B	chr11	111908565	111913849
105369494	4.67398e-24	3.95668e-23	2.77549	1.47274	2.77549	up	LOC105369494				ncRNA	uncharacterized LOC105369494	chr11	111908623	111923722
144195	0	0	2.01651	1.01186	2.01651	up	SLC2A14	ENSG00000173262	GLUT14|SLC2A3P3	GO:0005355|GO:0005634|GO:0007275|GO:0007283|GO:0016021|GO:0030154|GO:1904659	protein-coding	solute carrier family 2 member 14	chr12	7812512	7891148
100506159	0	0	2.91344	1.54272	2.91344	up	LOC100506159	ENSG00000225231			ncRNA	uncharacterized LOC100506159	chr12	9936579	9943495
9052	0	0	5.19127	2.37609	5.19127	up	GPRC5A	ENSG00000013588	GPCR5A|PEIG-1|RAI3|RAIG1|TIG1	GO:0004930|GO:0005515|GO:0005886|GO:0005887|GO:0005913|GO:0007165|GO:0007175|GO:0007186|GO:0030659|GO:0031982|GO:0043231|GO:0070062|GO:0098609|GO:0098641	protein-coding	G protein-coupled receptor class C group 5 member A	chr12	12890782	12917937
55507	0.0012929	0.00581621	2.03216	1.02302	2.03216	up	GPRC5D	ENSG00000111291		GO:0004930|GO:0005886|GO:0007186|GO:0016021	protein-coding	G protein-coupled receptor class C group 5 member D	chr12	12940775	12952147
80763	1.51361e-20	1.26013e-19	2.70641	1.43638	2.70641	up	SPX	ENSG00000134548	C12orf39	GO:0003084|GO:0005184|GO:0005615|GO:0010459|GO:0030133|GO:0032099|GO:0035814|GO:0044539|GO:0051930	protein-coding	spexin hormone	chr12	21526307	21537377
107984475	3.44606e-36	3.04552e-35	2.28302	1.19094	2.28302	up	LOC107984475				ncRNA	uncharacterized LOC107984475	chr12	24949163	24960158
79857	8.75392e-08	5.11315e-07	2.23235	1.15856	2.23235	up	FLJ13224	ENSG00000177340			ncRNA	uncharacterized LOC79857	chr12	31324316	31325829
144501	0.00611213	0.0257431	2.25086	1.17048	2.25086	up	KRT80	ENSG00000167767	KB20	GO:0005198|GO:0005515|GO:0045095	protein-coding	keratin 80	chr12	52168996	52192000
102157401	2.4418e-37	2.16759e-36	2.04212	1.03007	2.04212	up	PCBP2-OT1	ENSG00000282977	TUC338		ncRNA	PCBP2 overlapping transcript 1	chr12	53464468	53465057
144486	7.07421e-05	0.000352226	2.00468	1.00337	2.00468	up	CEP83-AS1	ENSG00000278916	CCDC41-AS1		ncRNA	CEP83 antisense RNA 1 (head to head)	chr12	94460003	94462484
101929162	2.7534e-08	1.64575e-07	2.04155	1.02966	2.04155	up	LOC101929162	ENSG00000258136			ncRNA	uncharacterized LOC101929162	chr12	107736555	107759968
59341	0.00737898	0.0307708	2.06626	1.04702	2.06626	up	TRPV4	ENSG00000111199	BCYM3|CMT2C|HMSN2C|OTRPC4|SMAL|SPSMA|SSQTL1|TRP12|VRL2|VROAC	GO:0000122|GO:0002024|GO:0003779|GO:0005034|GO:0005080|GO:0005261|GO:0005262|GO:0005515|GO:0005516|GO:0005524|GO:0005881|GO:0005886|GO:0005887|GO:0005912|GO:0005925|GO:0005929|GO:0006816|GO:0006874|GO:0006884|GO:0007015|GO:0007043|GO:0007204|GO:0007231|GO:0008017|GO:0009612|GO:0009986|GO:0010628|GO:0010759|GO:0010977|GO:0015275|GO:0016021|GO:0016324|GO:0019901|GO:0030027|GO:0030103|GO:0030175|GO:…	protein-coding	transient receptor potential cation channel subfamily V member 4	chr12	109783085	109833401
22895	4.92666e-09	3.03051e-08	2.25437	1.17273	2.25437	up	RPH3A	ENSG00000089169		GO:0005509|GO:0005515|GO:0005544|GO:0005546|GO:0005794|GO:0005829|GO:0005886|GO:0006886|GO:0006906|GO:0008021|GO:0008270|GO:0008430|GO:0017137|GO:0017158|GO:0019898|GO:0019905|GO:0030054|GO:0030141|GO:0030276|GO:0030672|GO:0032403|GO:0042301|GO:0043005|GO:0043234|GO:0045202|GO:0048791|GO:0070679|GO:1901981	protein-coding	rabphilin 3A	chr12	112570380	112898881
6926	0	0	5.4351	2.44231	5.4351	up	TBX3	ENSG00000135111	TBX3-ISO|UMS|XHL	GO:0000122|GO:0000978|GO:0001078|GO:0001085|GO:0001102|GO:0001501|GO:0001568|GO:0001701|GO:0001947|GO:0003151|GO:0003167|GO:0005515|GO:0005634|GO:0006351|GO:0006357|GO:0007569|GO:0008284|GO:0008595|GO:0009887|GO:0010159|GO:0019827|GO:0021761|GO:0030539|GO:0030540|GO:0030857|GO:0030879|GO:0032275|GO:0035115|GO:0035116|GO:0035136|GO:0042733|GO:0043066|GO:0043565|GO:0045662|GO:0045787|GO:0045892|GO:…	protein-coding	T-box 3	chr12	114670254	114684164
102659353	6.41117e-20	5.31858e-19	3.45577	1.78901	3.45577	up	THRIL	ENSG00000280634	BRI3BP-AS1|BRI3BPAS1|Linc1992|TCONS_00020260		ncRNA	TNF and HNRNPL related immunoregulatory long non-coding RNA	chr12	125025434	125027410
2321	0	0	2.55594	1.35385	2.55594	up	FLT1	ENSG00000102755	FLT|FLT-1|VEGFR-1|VEGFR1	GO:0001525|GO:0002548|GO:0004714|GO:0005021|GO:0005515|GO:0005524|GO:0005615|GO:0005768|GO:0005886|GO:0005887|GO:0005925|GO:0007169|GO:0008284|GO:0010863|GO:0014068|GO:0016477|GO:0018108|GO:0019838|GO:0030154|GO:0030335|GO:0030949|GO:0035924|GO:0036323|GO:0036326|GO:0036327|GO:0036332|GO:0038084|GO:0043235|GO:0043406|GO:0043410|GO:0043552|GO:0045766|GO:0046777|GO:0048010|GO:0048514|GO:0048598	protein-coding	fms related tyrosine kinase 1	chr13	28300344	28495128
220108	0	0	3.04069	1.6044	3.04069	up	FAM124A	ENSG00000150510		GO:0005515	protein-coding	family with sequence similarity 124 member A	chr13	51222334	51284241
104355135	1.00451e-14	7.70416e-14	3.32989	1.73548	3.32989	up	LINC00431				ncRNA	long intergenic non-protein coding RNA 431	chr13	110983307	110990564
2155	0.00162363	0.0072465	2.35205	1.23392	2.35205	up	F7	ENSG00000057593	SPCA	GO:0001666|GO:0001948|GO:0002690|GO:0004252|GO:0005102|GO:0005509|GO:0005515|GO:0005576|GO:0005615|GO:0005788|GO:0005796|GO:0005886|GO:0006465|GO:0006888|GO:0007596|GO:0007598|GO:0007623|GO:0008236|GO:0010037|GO:0010641|GO:0016485|GO:0017187|GO:0030194|GO:0030335|GO:0031100|GO:0031982|GO:0032355|GO:0032571|GO:0033595|GO:0043627|GO:0050927|GO:0051897|GO:0060416|GO:0061476|GO:0070723|GO:0097068|GO:…	protein-coding	coagulation factor VII	chr13	113105788	113120681
116173	0	0	2.59821	1.37752	2.59821	up	CMTM5	ENSG00000166091	CKLFSF5	GO:0005125|GO:0005515|GO:0005615|GO:0006935|GO:0016021|GO:0045662	protein-coding	CKLF like MARVEL transmembrane domain containing 5	chr14	23376808	23379772
105370497	0.00026408	0.00126054	2.2164	1.14822	2.2164	up	LOC105370497				ncRNA	uncharacterized LOC105370497	chr14	51982520	51987219
102723699	2.08385e-05	0.000107266	2.35925	1.23833	2.35925	up	LOC102723699				ncRNA	uncharacterized LOC102723699	chr14	56310880	56345001
4053	0	0	2.30157	1.20262	2.30157	up	LTBP2	ENSG00000119681	C14orf141|GLC3D|LTBP3|MSPKA|MSTP031|WMS3	GO:0005509|GO:0005515|GO:0005578|GO:0005615|GO:0005622|GO:0006605|GO:0007179|GO:0008201|GO:0009306|GO:0019838|GO:0031012|GO:0070062	protein-coding	latent transforming growth factor beta binding protein 2	chr14	74498170	74612378
2353	0	0	2.07904	1.05592	2.07904	up	FOS	ENSG00000170345	AP-1|C-FOS|p55	GO:0000978|GO:0000979|GO:0000982|GO:0001077|GO:0001661|GO:0003682|GO:0003700|GO:0005515|GO:0005634|GO:0005654|GO:0005667|GO:0005783|GO:0005829|GO:0006306|GO:0006357|GO:0006366|GO:0006954|GO:0007179|GO:0007399|GO:0007565|GO:0007568|GO:0008134|GO:0009409|GO:0009416|GO:0009629|GO:0009636|GO:0016020|GO:0030431|GO:0031668|GO:0032496|GO:0032570|GO:0032870|GO:0034097|GO:0034614|GO:0035902|GO:0035914|GO:…	protein-coding	Fos proto-oncogene, AP-1 transcription factor subunit	chr14	75278774	75282230
102723170	0.000942417	0.00429952	2.2268	1.15497	2.2268	up	IGHV3-64D				other	immunoglobulin heavy variable 3-64D	chr14	106088122	106088573
771	0	0	5.00601	2.32366	5.00601	up	CA12	ENSG00000074410	CA-XII|CAXII|HsT18816|T18816	GO:0004089|GO:0005886|GO:0006730|GO:0008270|GO:0015701|GO:0016021|GO:0055064	protein-coding	carbonic anhydrase 12	chr15	63321378	63382161
348093	0	0	3.34836	1.74345	3.34836	up	RBPMS2	ENSG00000166831		GO:0000166|GO:0003729|GO:0005515|GO:0005737|GO:0030514|GO:0042803|GO:0048557|GO:0048661|GO:0051151	protein-coding	RNA binding protein with multiple splicing 2	chr15	64739892	64775587
105376731	0.00154785	0.00691517	2.08715	1.06153	2.08715	up	LOC105376731	ENSG00000260660			protein-coding	taste receptor cell protein 1-like	chr15	75226753	75233951
145957	3.2888e-34	2.88994e-33	2.11389	1.0799	2.11389	up	NRG4	ENSG00000169752	HRG4	GO:0000165|GO:0004713|GO:0005088|GO:0005102|GO:0005515|GO:0005576|GO:0005615|GO:0005622|GO:0005886|GO:0008083|GO:0014066|GO:0016021|GO:0018108|GO:0035556|GO:0038128|GO:0043547|GO:0046854|GO:0046934|GO:0048015|GO:0048513|GO:2000145	protein-coding	neuregulin 4	chr15	75935969	76059795
64285	5.35049e-12	3.72432e-11	2.12122	1.08489	2.12122	up	RHBDF1	ENSG00000007384	C16orf8|Dist1|EGFR-RS|gene-89|gene-90|hDist1	GO:0000139|GO:0004252|GO:0005789|GO:0008283|GO:0015031|GO:0016021|GO:0016477|GO:0016485|GO:0019838|GO:0042058|GO:0050708|GO:0050709|GO:0061136	protein-coding	rhomboid 5 homolog 1	chr16	58059	76355
[truncated: 64 more rows]

## Sheet: ST2D
Supplementary Table ST2D: Canonical pathways of 580 genes in 4 unstimulated aged Vs 4 unstimulated young cases with value p<0.05.
[truncated: 116 more rows]

## Sheet: ST2E
Supplementary Table ST2E: 441 differentially expressed genes in 9 unstimulated middle aged Vs 4 unstimulated young cases with corrected value p<0.05.
[truncated: 445 more rows]

[truncated: 2 more sheets: ST2F, ST2G]
