# Supplementary material for: Changes in the innate immune response to SARS-CoV-2 with advancing age in humans
Source: Immun Ageing. 2024 Mar 21;21:21. doi: 10.1186/s12979-024-00426-3 (PMC10956333; doi:10.1186/s12979-024-00426-3)
Supplement: Supplementary file 3 — Supplementary Material 3 [file 12979_2024_426_MOESM3_ESM.xlsx]

## Sheet: ST3A
Supplementary Table 3A: 1113 differentially expressed genes in 4 stimulated aged Vs 4 unstimulated aged cases with corrected value p<0.05.
343 downregulated differentially expressed genes in 4 unstimulated aged Vs 4 stimulated aged cases with corrected value p<0.05.
Gene ID	p-value	Corrected p-value	FC ([A-stim] vs [A-unstim])	Log FC ([A-stim] vs [A-unstim])	FC (abs) ([A-stim] vs [A-unstim])	Regulation ([A-stim] vs [A-unstim])	Gene Symbol	Ensembl ID	Aliases	GO Accession	Gene Type	Description	Chromosome	Start	End
254099	0.00284721	0.0132409	-2.16612	-1.11511	2.16612	down	LINC01342	ENSG00000223823			ncRNA	long intergenic non-protein coding RNA 1342	chr1	1137017	1144056
643988	0	0	-2.4158	-1.2725	2.4158	down	FNDC10	ENSG00000228594	C1orf233	GO:0016021	protein-coding	fibronectin type III domain containing 10	chr1	1598012	1600096
148345	3.43046e-06	1.97798e-05	-2.78101	-1.47561	2.78101	down	C1orf127	ENSG00000175262			protein-coding	chromosome 1 open reading frame 127	chr1	10946471	10982037
105376736	0.00193074	0.0091391	-2.65257	-1.40739	2.65257	down	LOC105376736	ENSG00000230337			ncRNA	uncharacterized LOC105376736	chr1	11099675	11102100
943	0	0	-2.43904	-1.28631	2.43904	down	TNFRSF8	ENSG00000120949	CD30|D1S166E|Ki-1	GO:0004888|GO:0005031|GO:0005737|GO:0005887|GO:0006954|GO:0006955|GO:0007165|GO:0007275|GO:0008285|GO:0032496|GO:0033209|GO:0042535|GO:0043065|GO:0045556|GO:0070062|GO:0071260|GO:0097190	protein-coding	TNF receptor superfamily member 8	chr1	12063377	12144207
10630	0	0	-3.31327	-1.72826	3.31327	down	PDPN	ENSG00000162493	AGGRUS|GP36|GP40|Gp38|HT1A-1|OTS8|PA2.26|T1A|T1A-2|T1A2|TI1A	GO:0000902|GO:0001726|GO:0001946|GO:0005372|GO:0005886|GO:0005887|GO:0006693|GO:0006833|GO:0006865|GO:0007165|GO:0008283|GO:0008360|GO:0008517|GO:0009897|GO:0015171|GO:0015250|GO:0015884|GO:0016337|GO:0030027|GO:0030168|GO:0030175|GO:0030324|GO:0031258|GO:0031527|GO:0031528|GO:0032587|GO:0048286|GO:0048870|GO:0051272|GO:2000045	protein-coding	podoplanin	chr1	13583465	13617957
11240	0	0	-2.03001	-1.02149	2.03001	down	PADI2	ENSG00000117115	PAD-H19|PAD2|PDI2	GO:0004668|GO:0005509|GO:0005634|GO:0005737|GO:0005829|GO:0006325|GO:0010848|GO:0018101|GO:0021762|GO:0030331|GO:0030520|GO:0035327|GO:0036413|GO:0048096|GO:0070062|GO:0070100|GO:1901624	protein-coding	peptidyl arginine deiminase 2	chr1	17066761	17119435
249	7.0667e-10	4.82291e-09	-2.50505	-1.32484	2.50505	down	ALPL	ENSG00000162551	AP-TNAP|APTNAP|HOPS|TNAP|TNSALP	GO:0001501|GO:0001649|GO:0001958|GO:0003006|GO:0004035|GO:0005515|GO:0005578|GO:0005615|GO:0005886|GO:0016020|GO:0016021|GO:0016311|GO:0016462|GO:0031225|GO:0032496|GO:0033280|GO:0046677|GO:0046872|GO:0051384|GO:0065010|GO:0070062|GO:0071407|GO:0071529	protein-coding	alkaline phosphatase, liver/bone/kidney	chr1	21509372	21578412
55616	5.09356e-08	3.2181e-07	-2.04516	-1.03221	2.04516	down	ASAP3	ENSG00000088280	ACAP4|CENTB6|DDEFL1|UPLC1	GO:0001726|GO:0005096|GO:0005515|GO:0005737|GO:0005925|GO:0016477|GO:0043547|GO:0046872|GO:0051492	protein-coding	ArfGAP with SH3 domain, ankyrin repeat and PH domain 3	chr1	23428563	23484568
101928728	4.40066e-06	2.52119e-05	-3.98692	-1.99527	3.98692	down	LOC101928728	ENSG00000260063			ncRNA	uncharacterized LOC101928728	chr1	26692132	26694131
388610	0.00577796	0.0258694	-2.41237	-1.27045	2.41237	down	TRNP1	ENSG00000253368	C1orf225|TNRP	GO:0003677|GO:0005634|GO:0005719|GO:0006351|GO:0006355|GO:0007049|GO:0021696|GO:0042127|GO:0051726|GO:0061351	protein-coding	TMF1-regulated nuclear protein 1	chr1	26993707	27000898
115572	0.00454296	0.0206212	-2.58825	-1.37197	2.58825	down	FAM46B	ENSG00000158246		GO:0005515	protein-coding	family with sequence similarity 46 member B	chr1	27005020	27012836
2827	0.0027952	0.0130137	-2.15061	-1.10475	2.15061	down	GPR3	ENSG00000181773	ACCA	GO:0004930|GO:0005515|GO:0005887|GO:0007189|GO:0040020	protein-coding	G protein-coupled receptor 3	chr1	27392644	27395814
105378616	0.00411529	0.018786	-2.92062	-1.54627	2.92062	down	LINC01715				ncRNA	long intergenic non-protein coding RNA 1715	chr1	28643228	28648581
101929536	0.0045146	0.0205115	-2.79882	-1.48482	2.79882	down	LOC101929536	ENSG00000261798			ncRNA	uncharacterized LOC101929536	chr1	39788976	39790171
84842	0.0049082	0.0221874	-2.28128	-1.18984	2.28128	down	HPDL	ENSG00000186603	4-HPPD-L|GLOXD1	GO:0003868|GO:0006572|GO:0046872|GO:0055114	protein-coding	4-hydroxyphenylpyruvate dioxygenase like	chr1	45326905	45328533
100507564	6.66567e-06	3.78222e-05	-3.55404	-1.82946	3.55404	down	LOC100507564	ENSG00000226754			ncRNA	uncharacterized LOC100507564	chr1	53238610	53242783
105378753	6.8517e-06	3.88451e-05	-2.29674	-1.19958	2.29674	down	LOC105378753	ENSG00000232453			ncRNA	uncharacterized LOC105378753	chr1	58882868	58903747
646626	0.00654928	0.0291315	-2.63308	-1.39675	2.63308	down	LOC646626				ncRNA	uncharacterized LOC646626	chr1	85276715	85448124
126969	0.0100372	0.0435768	-2.01869	-1.01342	2.01869	down	SLC44A3	ENSG00000143036	CTL3	GO:0005515|GO:0005886|GO:0006656|GO:0015220|GO:0015871|GO:0016021|GO:0055085	protein-coding	solute carrier family 44 member 3	chr1	94820342	94895246
729970	0.00317366	0.0146804	-2.77249	-1.47118	2.77249	down	LOC729970	ENSG00000235501			ncRNA	hCG2028352-like	chr1	94927566	94963270
5738	0	0	-2.746	-1.45733	2.746	down	PTGFRN	ENSG00000134247	CD315|CD9P-1|EWI-F|FPRP|SMAP-6	GO:0005515|GO:0005789|GO:0005794|GO:0005886|GO:0009986|GO:0016021|GO:0034389	protein-coding	prostaglandin F2 receptor inhibitor	chr1	116910057	116990358
9398	0	0	-2.31981	-1.21401	2.31981	down	CD101	ENSG00000134256	EWI-101|IGSF2|V7	GO:0002763|GO:0005886|GO:0007166|GO:0016021|GO:0016812|GO:0070062	protein-coding	CD101 molecule	chr1	117001750	117036476
3283	0.000541116	0.00270021	-2.85128	-1.51161	2.85128	down	HSD3B1	ENSG00000203857	3BETAHSD|HSD3B|HSDB3|HSDB3A|I|SDR11E1	GO:0003854|GO:0004769|GO:0005743|GO:0005758|GO:0005789|GO:0006694|GO:0006702|GO:0006703|GO:0006704|GO:0006705|GO:0016021|GO:0030868|GO:0055114	protein-coding	hydroxy-delta-5-steroid dehydrogenase, 3 beta- and steroid delta-isomerase 1	chr1	119507198	119515054
644242	6.02617e-06	3.42658e-05	-2.03342	-1.02391	2.03342	down	LINC00622	ENSG00000260941			ncRNA	long intergenic non-protein coding RNA 622	chr1	119597702	119599271
148741	3.83063e-10	2.64451e-09	-6.10329	-2.60959	6.10329	down	ANKRD35	ENSG00000198483			protein-coding	ankyrin repeat domain 35	chr1	145866560	145885866
4014	5.54488e-08	3.49667e-07	-3.48234	-1.80006	3.48234	down	LOR	ENSG00000203782		GO:0001533|GO:0005198|GO:0005200|GO:0005515|GO:0005654|GO:0005737|GO:0007010|GO:0018149|GO:0030216|GO:0030280|GO:0030674|GO:0031424	protein-coding	loricrin	chr1	153259700	153262122
128239	0	0	-2.07761	-1.05493	2.07761	down	IQGAP3	ENSG00000183856		GO:0000082|GO:0000187|GO:0005516|GO:0005829|GO:0005911|GO:0007265|GO:0008361|GO:0010628|GO:0010629|GO:0016328|GO:0017048|GO:0033601|GO:0043087|GO:0070371|GO:0070856|GO:0071310	protein-coding	IQ motif containing GTPase activating protein 3	chr1	156525405	156572604
1382	0.00153976	0.0073563	-2.1214	-1.08501	2.1214	down	CRABP2	ENSG00000143320	CRABP-II|RBP6	GO:0001972|GO:0005215|GO:0005501|GO:0005515|GO:0005654|GO:0005737|GO:0005783|GO:0005829|GO:0006355|GO:0006810|GO:0007165|GO:0008544|GO:0016918|GO:0019841|GO:0035115|GO:0042573|GO:0048385|GO:0048672|GO:0070062	protein-coding	cellular retinoic acid binding protein 2	chr1	156699606	156713174
81607	1.33227e-15	1.1059e-14	-2.00827	-1.00595	2.00827	down	NECTIN4	ENSG00000143217	EDSS1|LNIR|PRR4|PVRL4|nectin-4	GO:0001618|GO:0004872|GO:0005102|GO:0005515|GO:0005886|GO:0005887|GO:0005911|GO:0005913|GO:0007156|GO:0007157|GO:0008037|GO:0034332|GO:0042803|GO:0046718|GO:0050839|GO:0070062	protein-coding	nectin cell adhesion molecule 4	chr1	161070995	161089599
126823	9.71481e-09	6.33781e-08	-4.89033	-2.28993	4.89033	down	KLHDC9	ENSG00000162755	KARCA1		protein-coding	kelch domain containing 9	chr1	161098361	161100346
148753	0.000756413	0.00372656	-2.3158	-1.21151	2.3158	down	FAM163A	ENSG00000143340	C1orf76|NDSP	GO:0016021	protein-coding	family with sequence similarity 163 member A	chr1	179730217	179816198
23057	4.44089e-16	3.72888e-15	-4.34682	-2.11996	4.34682	down	NMNAT2	ENSG00000157064	C1orf15|PNAT2	GO:0000139|GO:0000309|GO:0004515|GO:0005524|GO:0005770|GO:0005794|GO:0005802|GO:0009435|GO:0019674|GO:0034628|GO:0045202	protein-coding	nicotinamide nucleotide adenylyltransferase 2	chr1	183248237	183418602
647219	2.73474e-05	0.000149276	-3.03019	-1.59941	3.03019	down	ASCL5	ENSG00000232237	bHLHa47	GO:0000977|GO:0003674|GO:0003700|GO:0005575|GO:0006351|GO:0006357|GO:0008150|GO:0046983|GO:0090575	protein-coding	achaete-scute family bHLH transcription factor 5	chr1	201113953	201127184
5972	0.00110671	0.00536692	-2.56722	-1.3602	2.56722	down	REN	ENSG00000143839	HNFJ2	GO:0001822|GO:0001823|GO:0002003|GO:0002018|GO:0004190|GO:0005102|GO:0005159|GO:0005576|GO:0005615|GO:0005764|GO:0005886|GO:0006508|GO:0008217|GO:0008233|GO:0008584|GO:0009755|GO:0030163|GO:0032496|GO:0035690|GO:0035902|GO:0042756|GO:0043408|GO:0048469|GO:0050435|GO:0051591|GO:0070305	protein-coding	renin	chr1	204154819	204166322
338382	0	0	-2.6693	-1.41646	2.6693	down	RAB7B	ENSG00000276600	RAB7	GO:0005525|GO:0005764|GO:0005770|GO:0005794|GO:0005802|GO:0007264|GO:0015031|GO:0030670|GO:0032755|GO:0034144|GO:0034164|GO:0034499|GO:0045335|GO:0045654|GO:0051092	protein-coding	RAB7B, member RAS oncogene family	chr1	205976740	206003461
79098	0.00126645	0.00610909	-2.69945	-1.43267	2.69945	down	C1orf116	ENSG00000182795	SARG	GO:0003674|GO:0005515|GO:0005737|GO:0008150|GO:0070062	protein-coding	chromosome 1 open reading frame 116	chr1	207018521	207032756
105372950	0.00772944	0.034049	-2.42622	-1.27871	2.42622	down	LOC105372950				ncRNA	uncharacterized LOC105372950	chr1	221880981	221978523
107985307	0.00380104	0.0174254	-2.24771	-1.16846	2.24771	down	LINC01705				ncRNA	long intergenic non-protein coding RNA 1705	chr1	222041705	222064763
100169751	0.00441215	0.0200697	-3.05573	-1.61152	3.05573	down	RNA5S1	ENSG00000199352	RN5S1		rRNA	RNA, 5S ribosomal 1	chr1	228610268	228610386
100506810	0.0045146	0.0205115	-2.69396	-1.42973	2.69396	down	LINC01132	ENSG00000227630			ncRNA	long intergenic non-protein coding RNA 1132	chr1	234724042	234731643
101927851	6.66134e-15	5.41025e-14	-2.66355	-1.41335	2.66355	down	LOC101927851	ENSG00000238005			ncRNA	uncharacterized LOC101927851	chr1	234957342	234970062
10669	0.000208891	0.00107352	-2.0463	-1.03301	2.0463	down	CGREF1	ENSG00000138028	CGR11	GO:0005509|GO:0005576|GO:0006950|GO:0007050|GO:0007155|GO:0008285	protein-coding	cell growth regulator with EF-hand domain 1	chr2	27098889	27119115
440854	7.59857e-06	4.28987e-05	-2.35805	-1.2376	2.35805	down	CAPN14	ENSG00000214711		GO:0004198|GO:0005509|GO:0005654|GO:0005737|GO:0006508	protein-coding	calpain 14	chr2	31173056	31233858
102723904	0.000192108	0.000990201	-2.64133	-1.40127	2.64133	down	LOC102723904				ncRNA	uncharacterized LOC102723904	chr2	44167625	44168859
105374768	4.87156e-05	0.000261305	-2.95292	-1.56214	2.95292	down	LOC105374768				ncRNA	uncharacterized LOC105374768	chr2	64338067	64341647
84168	3.77476e-15	3.08911e-14	-4.85283	-2.27883	4.85283	down	ANTXR1	ENSG00000169604	ATR|GAPO|TEM8	GO:0001568|GO:0004888|GO:0005515|GO:0005518|GO:0005886|GO:0007165|GO:0009897|GO:0009986|GO:0010008|GO:0016021|GO:0022414|GO:0031258|GO:0031527|GO:0031532|GO:0034446|GO:0046872|GO:0051015|GO:0070062|GO:1901202|GO:1905050	protein-coding	anthrax toxin receptor 1	chr2	69013178	69249327
130951	1.65624e-07	1.02008e-06	-2.79528	-1.48299	2.79528	down	M1AP	ENSG00000159374	C2orf65|D6Mm5e|SPATA37	GO:0003674|GO:0005515|GO:0005737|GO:0006396|GO:0007127|GO:0007283|GO:0007292|GO:0016021|GO:0030154|GO:0031497|GO:0042802|GO:0051308	protein-coding	meiosis 1 associated protein	chr2	74557883	74648338
84913	2.88658e-15	2.37127e-14	-3.52082	-1.81591	3.52082	down	ATOH8	ENSG00000168874	HATH6|bHLHa21	GO:0001704|GO:0001937|GO:0003700|GO:0005634|GO:0005737|GO:0006351|GO:0007399|GO:0010595|GO:0016607|GO:0030154|GO:0033613|GO:0035148|GO:0045603|GO:0045892|GO:0045893|GO:0046983|GO:0051450|GO:0060395|GO:0070888	protein-coding	atonal bHLH transcription factor 8	chr2	85751344	85788066
55258	1.52312e-08	9.85424e-08	-2.05622	-1.04	2.05622	down	THNSL2	ENSG00000144115	SOFAT|THS2|TSH2	GO:0003674|GO:0004795|GO:0005125|GO:0005575|GO:0005615|GO:0005737|GO:0008150|GO:0009071|GO:0009088|GO:0016311|GO:0030170|GO:0046360|GO:0070905	protein-coding	threonine synthase like 2	chr2	88170295	88186636
100506286	0.00174951	0.00831343	-2.03631	-1.02596	2.03631	down	TBC1D8-AS1	ENSG00000272902			ncRNA	TBC1 domain family member 8 antisense RNA 1	chr2	101151660	101155412
100506563	0.00517799	0.0233521	-2.23539	-1.16052	2.23539	down	LOC100506563				ncRNA	uncharacterized LOC100506563	chr2	109758799	109760364
3553	0	0	-2.22146	-1.15151	2.22146	down	IL1B	ENSG00000125538	IL-1|IL1-BETA|IL1F2	GO:0000165|GO:0000187|GO:0001660|GO:0001934|GO:0002711|GO:0005125|GO:0005149|GO:0005576|GO:0005615|GO:0005764|GO:0005776|GO:0005829|GO:0006915|GO:0006954|GO:0006955|GO:0007165|GO:0007267|GO:0007566|GO:0008285|GO:0009743|GO:0010575|GO:0010628|GO:0010829|GO:0014805|GO:0019221|GO:0019904|GO:0030141|GO:0030213|GO:0030593|GO:0030730|GO:0030949|GO:0031622|GO:0031663|GO:0032308|GO:0032611|GO:0032725|GO:…	protein-coding	interleukin 1 beta	chr2	112829751	112836903
130576	0.0046921	0.0212641	-2.45445	-1.2954	2.45445	down	LYPD6B	ENSG00000150556	CT116|LYPD7	GO:0005886|GO:0031225	protein-coding	LY6/PLAUR domain containing 6B	chr2	149038107	149215262
100861402	1.9309e-12	1.44792e-11	-3.55911	-1.83152	3.55911	down	CERS6-AS1	ENSG00000227617			ncRNA	CERS6 antisense RNA 1	chr2	168771953	168786961
100128905	0.0104079	0.045117	-2.15725	-1.10919	2.15725	down	LINC01960	ENSG00000260868			ncRNA	long intergenic non-protein coding RNA 1960	chr2	174025280	174027163
1593	0	0	-3.50863	-1.81091	3.50863	down	CYP27A1	ENSG00000135929	CP27|CTX|CYP27	GO:0005506|GO:0005743|GO:0005759|GO:0006699|GO:0008395|GO:0016125|GO:0016705|GO:0020037|GO:0055114	protein-coding	cytochrome P450 family 27 subfamily A member 1	chr2	218781749	218815293
107985986	0.00292274	0.0135769	-3.00574	-1.58772	3.00574	down	LOC107985986				ncRNA	uncharacterized LOC107985986	chr2	218818690	218819144
55022	0	0	-2.4628	-1.3003	2.4628	down	PID1	ENSG00000153823	HMFN2073|NYGGF4|P-CLI1|PCLI1	GO:0001933|GO:0005515|GO:0005654|GO:0005737|GO:0006112|GO:0010628|GO:0010635|GO:0044320|GO:0045444|GO:0045944|GO:0046627|GO:0051881|GO:0070346|GO:0070584|GO:0071345|GO:0071354|GO:0071356|GO:0071398|GO:0090005|GO:0090298|GO:2000045|GO:2000377|GO:2000379|GO:2001170|GO:2001171|GO:2001274	protein-coding	phosphotyrosine interaction domain containing 1	chr2	228850526	229271285
677772	0.00228676	0.01075	-2.28556	-1.19255	2.28556	down	SCARNA6	ENSG00000251791	U88		ncRNA	small Cajal body-specific RNA 6	chr2	233288676	233288940
100128640	0.00311024	0.0144019	-2.50994	-1.32765	2.50994	down	ACVR2B-AS1	ENSG00000229589			ncRNA	ACVR2B antisense RNA 1	chr3	38451027	38454820
101928323	6.61847e-06	3.75663e-05	-2.89336	-1.53274	2.89336	down	LOC101928323				ncRNA	uncharacterized LOC101928323	chr3	42601963	42654388
729085	4.53693e-05	0.000243866	-2.05942	-1.04224	2.05942	down	FAM198A	ENSG00000144649	C3orf41	GO:0005576	protein-coding	family with sequence similarity 198 member A	chr3	42936342	43060211
102724231	2.44249e-15	2.01383e-14	-2.0568	-1.0404	2.0568	down	LINC00694	ENSG00000225873			ncRNA	long intergenic non-protein coding RNA 694	chr3	44421130	44424007
90226	0.000688255	0.00340417	-3.97065	-1.98938	3.97065	down	UCN2	ENSG00000145040	SRP|UCN-II|UCNI|UR|URP	GO:0001664|GO:0005102|GO:0005179|GO:0005576|GO:0005615|GO:0006171|GO:0006950|GO:0007189|GO:0007586|GO:0031669|GO:0042562|GO:0051431	protein-coding	urocortin 2	chr3	48561727	48563773
64943	0	0	-2.08844	-1.06242	2.08844	down	NT5DC2	ENSG00000168268		GO:0008253|GO:0016311|GO:0046872	protein-coding	5'-nucleotidase domain containing 2	chr3	52524385	52535054
131177	1.41904e-06	8.35016e-06	-4.16698	-2.059	4.16698	down	FAM3D	ENSG00000198643	EF7|OIT1	GO:0005125|GO:0005576|GO:0046676	protein-coding	family with sequence similarity 3 member D	chr3	58633946	58666848
9223	0.000392256	0.00197755	-2.50209	-1.32313	2.50209	down	MAGI1	ENSG00000151276	AIP-3|AIP3|BAIAP1|BAP-1|BAP1|MAGI-1|Magi1d|TNRC19|WWP3	GO:0005515|GO:0005524|GO:0005654|GO:0005737|GO:0005886|GO:0005911|GO:0005912|GO:0005923|GO:0006461|GO:0007155|GO:0007166|GO:0008022|GO:0030054|GO:0032947|GO:0042995|GO:0051393|GO:0070997	protein-coding	membrane associated guanylate kinase, WW and PDZ domain containing 1	chr3	65353525	66038834
100874207	4.88642e-07	2.94388e-06	-3.50228	-1.8083	3.50228	down	ST3GAL6-AS1	ENSG00000239445			ncRNA	ST3GAL6 antisense RNA 1	chr3	98714330	98732651
348801	2.6975e-07	1.64502e-06	-2.28739	-1.1937	2.28739	down	LNP1	ENSG00000206535	NP3		protein-coding	leukemia NUP98 fusion partner 1	chr3	100401193	100456319
200810	0.00174553	0.00829649	-2.11709	-1.08208	2.11709	down	ALG1L	ENSG00000189366	ALG1L1	GO:0000030|GO:0005783|GO:0006486|GO:0097502	protein-coding	ALG1, chitobiosyldiphosphodolichol beta-mannosyltransferase like	chr3	125929275	125937039
85003	0.000914345	0.0044715	-3.03227	-1.6004	3.03227	down	BFSP2-AS1	ENSG00000249993			ncRNA	BFSP2 antisense RNA 1	chr3	133429269	133455776
51146	4.20454e-05	0.000226542	-2.37551	-1.24824	2.37551	down	A4GNT	ENSG00000118017	alpha4GnT	GO:0000139|GO:0005975|GO:0006493|GO:0008375|GO:0009101|GO:0016020|GO:0016021|GO:0016266|GO:0050680	protein-coding	alpha-1,4-N-acetylglucosaminyltransferase	chr3	138123718	138132387
5947	1.45062e-11	1.0543e-10	-2.11576	-1.08118	2.11576	down	RBP1	ENSG00000114115	CRABP-I|CRBP|CRBP1|CRBPI|RBPC	GO:0001523|GO:0002138|GO:0005215|GO:0005501|GO:0005654|GO:0005737|GO:0005829|GO:0006776|GO:0006810|GO:0016918|GO:0019841	protein-coding	retinol binding protein 1	chr3	139517434	139539829
26577	2.13163e-14	1.70303e-13	-4.13605	-2.04825	4.13605	down	PCOLCE2	ENSG00000163710	PCPE2	GO:0005518|GO:0008201|GO:0010952|GO:0016504|GO:0070062	protein-coding	procollagen C-endopeptidase enhancer 2	chr3	142815922	142889203
2049	0	0	-2.21596	-1.14793	2.21596	down	EPHB3	ENSG00000182580	EK2|ETK2|HEK2|TYRO6	GO:0001525|GO:0001655|GO:0005003|GO:0005524|GO:0005576|GO:0005829|GO:0005886|GO:0005887|GO:0007411|GO:0007413|GO:0008046|GO:0016477|GO:0018108|GO:0021952|GO:0022038|GO:0022407|GO:0030425|GO:0031290|GO:0034446|GO:0043087|GO:0046777|GO:0048013|GO:0048538|GO:0048546|GO:0050770|GO:0051965|GO:0060021|GO:0060996|GO:0060997	protein-coding	EPH receptor B3	chr3	184561784	184582409
57110	0.00095433	0.00465731	-2.10416	-1.07325	2.10416	down	HRASLS	ENSG00000127252	A-C1|H-REV107|HRASLS1|HRSL1|HSD28	GO:0016021|GO:0016042|GO:0016740|GO:0016787	protein-coding	HRAS like suppressor	chr3	193241125	193277738
101929769	0.000679269	0.00336343	-2.11495	-1.08062	2.11495	down	LINC01063	ENSG00000232065			ncRNA	long intergenic non-protein coding RNA 1063	chr3	196631498	196632587
677770	3.9559e-06	2.27243e-05	-3.18482	-1.67121	3.18482	down	SCARNA22	ENSG00000249784	ACA11		ncRNA	small Cajal body-specific RNA 22	chr4	1974636	1974760
402160	2.03196e-05	0.000111787	-3.81609	-1.93209	3.81609	down	CFAP99	ENSG00000206113		GO:0042995	protein-coding	cilia and flagella associated protein 99	chr4	2418974	2462942
285489	0.0079317	0.0348914	-2.17815	-1.1231	2.17815	down	DOK7	ENSG00000175920	C4orf25|CMS10|CMS1B	GO:0005158|GO:0005886|GO:0008289|GO:0019901|GO:0030054|GO:0045202|GO:0061098	protein-coding	docking protein 7	chr4	3463311	3501473
389197	0.000704463	0.00348018	-2.33845	-1.22555	2.33845	down	C4orf50	ENSG00000181215			protein-coding	chromosome 4 open reading frame 50	chr4	5897591	5989818
55203	0.00303685	0.0140766	-2.32897	-1.21969	2.32897	down	LGI2	ENSG00000153012	LGIL2	GO:0005576|GO:0005615	protein-coding	leucine rich repeat LGI family member 2	chr4	24998847	25030879
101927179	0.00300973	0.0139581	-2.04764	-1.03397	2.04764	down	LOC101927179				ncRNA	uncharacterized LOC101927179	chr4	47831385	47896709
6372	6.42819e-13	4.89667e-12	-2.01327	-1.00954	2.01327	down	CXCL6	ENSG00000124875	CKA-3|GCP-2|GCP2|SCYB6	GO:0002446|GO:0002690|GO:0005576|GO:0005615|GO:0006935|GO:0006954|GO:0006955|GO:0007165|GO:0007186|GO:0007267|GO:0008009|GO:0008201|GO:0032496|GO:0042127|GO:0042742|GO:0045236|GO:0060326|GO:0070098	protein-coding	C-X-C motif chemokine ligand 6	chr4	73836497	73849064
2919	0	0	-2.36533	-1.24204	2.36533	down	CXCL1	ENSG00000163739	FSP|GRO1|GROa|MGSA|MGSA-a|NAP-3|SCYB1	GO:0005102|GO:0005576|GO:0005615|GO:0005622|GO:0006935|GO:0006954|GO:0006955|GO:0007165|GO:0007186|GO:0007399|GO:0008009|GO:0008047|GO:0008083|GO:0008283|GO:0008285|GO:0030036|GO:0032496|GO:0035556|GO:0043085|GO:0045236|GO:0060326|GO:0070098|GO:0090023	protein-coding	C-X-C motif chemokine ligand 1	chr4	73869393	73871242
6374	0	0	-3.1368	-1.6493	3.1368	down	CXCL5	ENSG00000163735	ENA-78|SCYB5	GO:0002446|GO:0002690|GO:0005576|GO:0005615|GO:0006935|GO:0006954|GO:0006955|GO:0007165|GO:0007186|GO:0007267|GO:0008009|GO:0008284|GO:0032496|GO:0045236|GO:0060326|GO:0070098	protein-coding	C-X-C motif chemokine ligand 5	chr4	73995642	73998779
2921	0	0	-2.35613	-1.23642	2.35613	down	CXCL3	ENSG00000163734	CINC-2b|GRO3|GROg|MIP-2b|MIP2B|SCYB3	GO:0005576|GO:0005615|GO:0006954|GO:0006955|GO:0007186|GO:0008009|GO:0030593|GO:0032496|GO:0042127|GO:0045236|GO:0070098|GO:0090023	protein-coding	C-X-C motif chemokine ligand 3	chr4	74036589	74038807
107986215	0.000997619	0.004858	-2.58926	-1.37254	2.58926	down	LOC107986215				protein-coding	uncharacterized LOC107986215	chr4	81459479	82044244
166929	0	0	-2.61311	-1.38577	2.61311	down	SGMS2	ENSG00000164023	SMS2	GO:0002950|GO:0005794|GO:0005886|GO:0005887|GO:0006686|GO:0016301|GO:0016310|GO:0030148|GO:0030173|GO:0030176|GO:0033188|GO:0046513|GO:0047493|GO:1905373	protein-coding	sphingomyelin synthase 2	chr4	107824563	107915047
79642	0.00142339	0.00682822	-2.08882	-1.06269	2.08882	down	ARSJ	ENSG00000180801		GO:0004065|GO:0005576|GO:0005788|GO:0006687|GO:0043687|GO:0046872	protein-coding	arylsulfatase family member J	chr4	113900284	113979727
100129858	3.48091e-07	2.11176e-06	-2.0435	-1.03105	2.0435	down	SCOC-AS1	ENSG00000196951			ncRNA	SCOC antisense RNA 1	chr4	140283724	140373381
100505545	0.000168462	0.00087216	-3.58833	-1.84331	3.58833	down	LINC01095	ENSG00000248809			ncRNA	long intergenic non-protein coding RNA 1095	chr4	146109455	146121913
105377590	7.59554e-08	4.75919e-07	-2.54608	-1.34828	2.54608	down	LOC105377590	ENSG00000249679			ncRNA	uncharacterized LOC105377590	chr4	185471516	185472263
25854	2.06723e-09	1.38677e-08	-6.03957	-2.59445	6.03957	down	FAM149A	ENSG00000109794	MST119|MSTP119		protein-coding	family with sequence similarity 149 member A	chr4	186104419	186172667
728339	0.00900329	0.0392876	-2.02699	-1.01934	2.02699	down	LOC728339				unknown	uncharacterized LOC728339	chr4	189780336	189940271
115827	1.73442e-10	1.21245e-09	-4.02977	-2.0107	4.02977	down	RAB3C	ENSG00000152932		GO:0003924|GO:0005515|GO:0005525|GO:0005829|GO:0005886|GO:0007264|GO:0008021|GO:0015031|GO:0017157|GO:0019882|GO:0030742|GO:0031489|GO:0031982|GO:0048471	protein-coding	RAB3C, member RAS oncogene family	chr5	58582221	58859394
101928794	0.00688819	0.0305205	-2.08554	-1.06042	2.08554	down	MAST4-AS1				ncRNA	MAST4 antisense RNA 1	chr5	67001383	67003953
2151	0.00246307	0.0115335	-2.48792	-1.31494	2.48792	down	F2RL2	ENSG00000164220	PAR-3|PAR3	GO:0004435|GO:0004930|GO:0005515|GO:0005576|GO:0005886|GO:0005887|GO:0007596|GO:0009611|GO:0015057|GO:0016324|GO:0030168|GO:0035025|GO:0051482|GO:0070493	protein-coding	coagulation factor II thrombin receptor like 2	chr5	76615482	76623434
170591	0	0	-2.96277	-1.56695	2.96277	down	S100Z	ENSG00000171643	Gm625|S100-zeta	GO:0005509	protein-coding	S100 calcium binding protein Z	chr5	76850001	76921650
105379049	4.17513e-06	2.39555e-05	-2.10017	-1.0705	2.10017	down	LOC105379049				ncRNA	uncharacterized LOC105379049	chr5	80482293	80488063
10112	0.000375009	0.0018945	-2.03218	-1.02303	2.03218	down	KIF20A	ENSG00000112984	MKLP2|RAB6KIFL	GO:0000281|GO:0000910|GO:0000920|GO:0001578|GO:0003777|GO:0005215|GO:0005515|GO:0005524|GO:0005654|GO:0005794|GO:0005819|GO:0005871|GO:0005874|GO:0007018|GO:0008017|GO:0015031|GO:0016192|GO:0016887|GO:0019901|GO:0030496	protein-coding	kinesin family member 20A	chr5	138178719	138187715
51308	0.00205144	0.00968488	-2.01654	-1.01188	2.01654	down	REEP2	ENSG00000132563	C5orf19|SGC32445|SPG72|Yip2d	GO:0005783|GO:0005789|GO:0005881|GO:0005887|GO:0031883|GO:0032386|GO:0032596|GO:0050913|GO:0050916|GO:0070062|GO:0071786	protein-coding	receptor accessory protein 2	chr5	138439017	138446969
9542	8.45433e-06	4.75505e-05	-2.70235	-1.43421	2.70235	down	NRG2	ENSG00000158458	DON1|HRG2|NTAK	GO:0000165|GO:0004713|GO:0005088|GO:0005102|GO:0005576|GO:0005615|GO:0005622|GO:0005886|GO:0007165|GO:0008083|GO:0014066|GO:0016021|GO:0018108|GO:0035556|GO:0038128|GO:0043547|GO:0046854|GO:0046934|GO:0048015|GO:0048513|GO:2000145	protein-coding	neuregulin 2	chr5	139846779	140043299
5098	0.00896922	0.0391517	-2.6849	-1.42487	2.6849	down	PCDHGC3	ENSG00000240184|ENSG00000242419	PC43|PCDH-GAMMA-C3|PCDH2	GO:0005509|GO:0005887|GO:0007155|GO:0007156|GO:0007267|GO:0007399|GO:0016020|GO:0016339|GO:0050808|GO:0070062	protein-coding	protocadherin gamma subfamily C, 3	chr5	141476004	141511496
102546294	0.00836906	0.0366955	-2.46962	-1.30429	2.46962	down	LOC102546294	ENSG00000247199			ncRNA	uncharacterized LOC102546294	chr5	148268307	148383783
2878	0	0	-3.61982	-1.85592	3.61982	down	GPX3	ENSG00000211445	GPx-P|GSHPx-3|GSHPx-P	GO:0000302|GO:0004602|GO:0005515|GO:0005576|GO:0005615|GO:0006982|GO:0008134|GO:0008430|GO:0042744|GO:0051289|GO:0055114|GO:0070062|GO:0098869	protein-coding	glutathione peroxidase 3	chr5	151020438	151028993
105378235	0.00157442	0.00751389	-2.40863	-1.26822	2.40863	down	LOC105378235				ncRNA	uncharacterized LOC105378235	chr5	151753992	151767247
91522	0	0	-2.43021	-1.28108	2.43021	down	COL23A1	ENSG00000050767		GO:0005515|GO:0005581|GO:0005788|GO:0005886|GO:0016021	protein-coding	collagen type XXIII alpha 1 chain	chr5	178237618	178590555
2295	0.00454296	0.0206212	-2.43197	-1.28212	2.43197	down	FOXF2	ENSG00000137273	FKHL6|FREAC-2|FREAC2	GO:0000977|GO:0001228|GO:0001837|GO:0003677|GO:0003700|GO:0003705|GO:0005634|GO:0005667|GO:0006366|GO:0008134|GO:0030198|GO:0042249|GO:0043565|GO:0045892|GO:0045893|GO:0045944|GO:0048566|GO:0048596|GO:0048806|GO:0060021	protein-coding	forkhead box F2	chr6	1389834	1395597
100873463	0.00454296	0.0206212	-2.682	-1.42331	2.682	down	RNA5SP202		RN5S202		pseudo	RNA, 5S ribosomal pseudogene 202	chr6	4427963	4428081
2162	0	0	-2.30854	-1.20698	2.30854	down	F13A1	ENSG00000124491	F13A	GO:0002576|GO:0003810|GO:0005576|GO:0007596|GO:0018149|GO:0031093|GO:0046872|GO:0072378|GO:0072562	protein-coding	coagulation factor XIII A chain	chr6	6144085	6321013
654	0	0	-2.04088	-1.02919	2.04088	down	BMP6	ENSG00000153162	VGR|VGR1	GO:0000122|GO:0001501|GO:0001649|GO:0001654|GO:0001822|GO:0001938|GO:0001958|GO:0003323|GO:0005125|GO:0005160|GO:0005615|GO:0005737|GO:0006879|GO:0006954|GO:0006955|GO:0008083|GO:0010862|GO:0014823|GO:0030501|GO:0030509|GO:0030539|GO:0031666|GO:0031982|GO:0032026|GO:0032332|GO:0032349|GO:0032526|GO:0040007|GO:0042981|GO:0043408|GO:0045603|GO:0045666|GO:0045669|GO:0045944|GO:0046982|GO:0050679|GO:…	protein-coding	bone morphogenetic protein 6	chr6	7726797	7881422
105374945	0.0111203	0.0480122	-2.24149	-1.16446	2.24149	down	LOC105374945				ncRNA	uncharacterized LOC105374945	chr6	14661829	15090003
8361	0.00220031	0.0103632	-2.33451	-1.22312	2.33451	down	HIST1H4F	ENSG00000274618	H4|H4/c|H4FC	GO:0000183|GO:0000228|GO:0000784|GO:0000786|GO:0000788|GO:0003677|GO:0005515|GO:0005576|GO:0005634|GO:0005654|GO:0006303|GO:0006334|GO:0006335|GO:0006336|GO:0006352|GO:0016020|GO:0016233|GO:0019904|GO:0031012|GO:0031047|GO:0032200|GO:0034080|GO:0042393|GO:0043234|GO:0044267|GO:0044822|GO:0045653|GO:0045814|GO:0045815|GO:0046982|GO:0051290|GO:0070062|GO:1904837	protein-coding	histone cluster 1 H4 family member f	chr6	26240426	26240737
8346	2.04357e-08	1.31362e-07	-5.81509	-2.5398	5.81509	down	HIST1H2BI	ENSG00000278588	H2B/k|H2BFK	GO:0000786|GO:0000788|GO:0002227|GO:0003677|GO:0005515|GO:0005615|GO:0005634|GO:0005654|GO:0005737|GO:0006334|GO:0019731|GO:0046982|GO:0050830|GO:0070062	protein-coding	histone cluster 1 H2B family member i	chr6	26272976	26273356
85235	1.06382e-06	6.30538e-06	-3.44353	-1.78389	3.44353	down	HIST1H2AH	ENSG00000274997	H2A/S|H2AFALii|H2AH|dJ86C11.1	GO:0000786|GO:0000790|GO:0003674|GO:0003677|GO:0006342|GO:0008150|GO:0046982|GO:0070062	protein-coding	histone cluster 1 H2A family member h	chr6	27147129	27147515
80352	2.34479e-13	1.81177e-12	-2.13034	-1.09109	2.13034	down	RNF39	ENSG00000204618	HZF|HZFW|LIRF	GO:0005575|GO:0005737|GO:0008150|GO:0008270	protein-coding	ring finger protein 39	chr6	30070266	30075887
2914	0.00335721	0.015487	-2.76325	-1.46637	2.76325	down	GRM4	ENSG00000124493	GPRC1D|MGLUR4|mGlu4	GO:0000187|GO:0001642|GO:0004930|GO:0005622|GO:0005886|GO:0005887|GO:0007196|GO:0007268|GO:0007269|GO:0008066|GO:0031410|GO:0042734|GO:0043410|GO:0043523|GO:0051966	protein-coding	glutamate metabotropic receptor 4	chr6	34018645	34155622
107986521	0.00225032	0.0105895	-2.35345	-1.23478	2.35345	down	LOC107986521				ncRNA	uncharacterized LOC107986521	chr6	111227747	111259034
2070	6.10623e-14	4.81488e-13	-2.57574	-1.36499	2.57574	down	EYA4	ENSG00000112319	CMD1J|DFNA10	GO:0004725|GO:0005515|GO:0005634|GO:0005737|GO:0006281|GO:0006351|GO:0006355|GO:0007275|GO:0007601|GO:0007605|GO:0009653|GO:0016576|GO:0030154|GO:0035335|GO:0045739|GO:0046872|GO:2001240	protein-coding	EYA transcriptional coactivator and phosphatase 4	chr6	133240598	133532120
100507406	0.00153976	0.0073563	-2.00796	-1.00573	2.00796	down	LOC100507406	ENSG00000234956			ncRNA	uncharacterized LOC100507406	chr6	137730170	137738983
100652739	0.0089408	0.0390371	-2.19718	-1.13566	2.19718	down	RAET1E-AS1	ENSG00000223701|ENSG00000268592	RAET1G-AS1		ncRNA	RAET1E antisense RNA 1	chr6	149863494	149919508
101927181	0	0	-11.3921	-3.50997	11.3921	down	LOC101927181	ENSG00000136213			ncRNA	uncharacterized LOC101927181	chr7	2437763	2447850
654231	3.56832e-05	0.00019321	-2.21525	-1.14747	2.21525	down	OCM	ENSG00000122543	OCM1|OM|ONCM	GO:0005509	protein-coding	oncomodulin	chr7	5879827	5886362
3198	0.00154116	0.00736103	-2.06175	-1.04387	2.06175	down	HOXA1	ENSG00000105991	BSAS|HOX1|HOX1F	GO:0005515|GO:0005634|GO:0006351|GO:0006355|GO:0007275|GO:0007605|GO:0007634|GO:0009653|GO:0021599|GO:0042473|GO:0042802|GO:0043565|GO:0048702|GO:0048839|GO:0048844|GO:0050795|GO:0050890|GO:0050905|GO:0060840|GO:0060876|GO:0090102|GO:0090103	protein-coding	homeobox A1	chr7	27092993	27095996
3201	0.0026714	0.0124653	-2.24742	-1.16827	2.24742	down	HOXA4	ENSG00000197576	HOX1|HOX1D	GO:0003700|GO:0005634|GO:0006351|GO:0006355|GO:0007275|GO:0009653|GO:0043565	protein-coding	homeobox A4	chr7	27128507	27130780
105375215	0.00342341	0.0157761	-2.38154	-1.2519	2.38154	down	LOC105375215				ncRNA	uncharacterized LOC105375215	chr7	29988600	30025660
10842	0	0	-3.54448	-1.82557	3.54448	down	PPP1R17	ENSG00000106341	C7orf16|GSBS	GO:0004865|GO:0005575|GO:0005622|GO:0007417|GO:0010921|GO:0035556|GO:0043086	protein-coding	protein phosphatase 1 regulatory subunit 17	chr7	31686715	31708455
816	0.00652469	0.0290293	-2.4165	-1.27292	2.4165	down	CAMK2B	ENSG00000058404	CAM2|CAMK2|CAMKB	GO:0000165|GO:0003779|GO:0004674|GO:0004683|GO:0005088|GO:0005515|GO:0005516|GO:0005524|GO:0005654|GO:0005737|GO:0005815|GO:0005829|GO:0005886|GO:0006468|GO:0007165|GO:0010976|GO:0014733|GO:0018105|GO:0018107|GO:0030666|GO:0033017|GO:0035556|GO:0042803|GO:0043005|GO:0043547|GO:0046777|GO:0048169|GO:0051823|GO:0051924|GO:0060333|GO:0060998|GO:0061003|GO:0090129|GO:1900034	protein-coding	calcium/calmodulin dependent protein kinase II beta	chr7	44217150	44334577
6369	0	0	-3.42426	-1.77579	3.42426	down	CCL24	ENSG00000106178	Ckb-6|MPIF-2|MPIF2|SCYA24	GO:0001938|GO:0002548|GO:0005615|GO:0006935|GO:0006954|GO:0006955|GO:0007010|GO:0007165|GO:0007186|GO:0007267|GO:0008009|GO:0008360|GO:0030335|GO:0030593|GO:0030838|GO:0043547|GO:0045766|GO:0048020|GO:0048245|GO:0048247|GO:0050729|GO:0070098|GO:0070374|GO:0071346|GO:0071347|GO:0071356|GO:2000418	protein-coding	C-C motif chemokine ligand 24	chr7	75811665	75823356
10371	0	0	-2.29837	-1.20061	2.29837	down	SEMA3A	ENSG00000075213	COLL1|HH16|Hsema-I|Hsema-III|SEMA1|SEMAD|SEMAIII|SEMAL|SemD|coll-1	GO:0001755|GO:0001764|GO:0002027|GO:0005576|GO:0005615|GO:0006915|GO:0007411|GO:0007413|GO:0010633|GO:0010977|GO:0021612|GO:0021637|GO:0021675|GO:0021772|GO:0021785|GO:0021828|GO:0030215|GO:0030424|GO:0030425|GO:0036486|GO:0038191|GO:0045499|GO:0048485|GO:0048813|GO:0048841|GO:0048843|GO:0048846|GO:0048880|GO:0050919|GO:0060385|GO:0060666|GO:0061549|GO:0061551|GO:0071526|GO:0097490|GO:0097491|GO:…	protein-coding	semaphorin 3A	chr7	83955777	84492724
7980	0	0	-2.86713	-1.51961	2.86713	down	TFPI2	ENSG00000105825	PP5|REF1|TFPI-2	GO:0004867|GO:0005201|GO:0005578|GO:0005634|GO:0007596|GO:0010951|GO:0031012|GO:0071498	protein-coding	tissue factor pathway inhibitor 2	chr7	93885397	93890991
107986824	2.44519e-07	1.49437e-06	-2.89565	-1.53388	2.89565	down	LOC107986824				ncRNA	uncharacterized LOC107986824	chr7	95596682	95613719
102724094	3.87989e-05	0.000209679	-3.5194	-1.81533	3.5194	down	LOC102724094	ENSG00000227053			ncRNA	uncharacterized LOC102724094	chr7	101014320	101017608
58160	0.00234266	0.0109981	-2.12842	-1.08978	2.12842	down	NFE4		NF-E4	GO:0005634|GO:0006351|GO:0006355	protein-coding	nuclear factor, erythroid 4	chr7	102973522	102988856
29999	0.00011115	0.000582389	-3.65594	-1.87024	3.65594	down	FSCN3	ENSG00000106328		GO:0005737|GO:0005856|GO:0007163|GO:0007286|GO:0009653|GO:0015629|GO:0016477|GO:0030674|GO:0031941|GO:0051015|GO:0051017	protein-coding	fascin actin-bundling protein 3	chr7	127591409	127602144
6916	0	0	-2.35995	-1.23876	2.35995	down	TBXAS1	ENSG00000059377	BDPLT14|CYP5|CYP5A1|GHOSAL|THAS|TS|TXAS|TXS	GO:0004497|GO:0004796|GO:0005506|GO:0005789|GO:0006690|GO:0016021|GO:0016705|GO:0019371|GO:0020037|GO:0036134|GO:0055114	protein-coding	thromboxane A synthase 1	chr7	139777051	140020325
130075	0	0	-2.16753	-1.11605	2.16753	down	OR9A4	ENSG00000258083		GO:0004930|GO:0004984|GO:0005886|GO:0005887|GO:0007166|GO:0007186|GO:0050911	protein-coding	olfactory receptor family 9 subfamily A member 4	chr7	141907833	141931849
23601	0	0	-2.30035	-1.20185	2.30035	down	CLEC5A	ENSG00000258227	CLECSF5|MDL-1|MDL1	GO:0001618|GO:0002076|GO:0005886|GO:0005887|GO:0006968|GO:0007165|GO:0009986|GO:0030099|GO:0030246|GO:0033033|GO:0043066|GO:0045087|GO:0046718|GO:0050715	protein-coding	C-type lectin domain family 5 member A	chr7	141927357	141947007
105375546	4.83819e-06	2.76714e-05	-3.27395	-1.71103	3.27395	down	LOC105375546				ncRNA	uncharacterized LOC105375546	chr7	143244093	143265092
100506585	0.000230001	0.00117987	-2.85551	-1.51375	2.85551	down	LOC100506585	ENSG00000233038			ncRNA	uncharacterized LOC100506585	chr7	157854529	157866092
100132103	0.00598497	0.0267362	-2.48661	-1.31418	2.48661	down	FAM66E	ENSG00000225725			ncRNA	family with sequence similarity 66 member E	chr8	7955014	8008755
653333	0.00941988	0.0410191	-2.79716	-1.48396	2.79716	down	FAM86B2	ENSG00000145002		GO:0008168|GO:0032259	protein-coding	family with sequence similarity 86 member B2	chr8	12425614	12436343
10361	0.00172602	0.0082076	-2.15095	-1.10497	2.15095	down	NPM2	ENSG00000158806		GO:0000789|GO:0000790|GO:0003682|GO:0005515|GO:0005634|GO:0006338|GO:0007096|GO:0007338|GO:0009790|GO:0009994|GO:0016569|GO:0019899|GO:0042393|GO:0043085|GO:0045740|GO:0045836|GO:0051260	protein-coding	nucleophosmin/nucleoplasmin 2	chr8	22024125	22036897
105379351	0.00610861	0.0272614	-2.57392	-1.36397	2.57392	down	LOC105379351				ncRNA	uncharacterized LOC105379351	chr8	29548171	29564341
100507420	5.47019e-05	0.000292773	-2.68291	-1.4238	2.68291	down	LINC01605				ncRNA	long intergenic non-protein coding RNA 1605	chr8	37405439	37554183
105379385	0.00542409	0.0243641	-2.03857	-1.02756	2.03857	down	LOC105379385				ncRNA	uncharacterized LOC105379385	chr8	40104169	40172612
79698	0.00565731	0.0253545	-2.4211	-1.27566	2.4211	down	ZMAT4	ENSG00000165061		GO:0002039|GO:0003677|GO:0003723|GO:0005515|GO:0005634|GO:0008270|GO:0072332	protein-coding	zinc finger matrin-type 4	chr8	40530590	40897833
8989	1.11321e-05	6.21764e-05	-2.65012	-1.40606	2.65012	down	TRPA1	ENSG00000104321	ANKTM1|FEPS	GO:0005262|GO:0005886|GO:0005887|GO:0006811|GO:0007166|GO:0009409|GO:0010033|GO:0014070|GO:0015267|GO:0015278|GO:0019233|GO:0032421|GO:0042493|GO:0042542|GO:0048265|GO:0050955|GO:0050966|GO:0050968|GO:0051209|GO:0051289|GO:0070588|GO:0097604	protein-coding	transient receptor potential cation channel subfamily A member 1	chr8	72019917	72075617
23462	9.47398e-12	6.93428e-11	-3.50023	-1.80745	3.50023	down	HEY1	ENSG00000164683	BHLHb31|CHF2|HERP2|HESR1|HRT-1|OAF1|hHRT1	GO:0000122|GO:0000983|GO:0000988|GO:0001525|GO:0003184|GO:0003190|GO:0003198|GO:0003203|GO:0003208|GO:0003700|GO:0005515|GO:0005634|GO:0005654|GO:0005737|GO:0006351|GO:0007219|GO:0008134|GO:0035912|GO:0035939|GO:0036304|GO:0045746|GO:0045892|GO:0045944|GO:0046983|GO:0060317|GO:0060347|GO:0060411|GO:0060412|GO:0060716|GO:0060842|GO:0061314|GO:0071385|GO:2000678|GO:2000820|GO:2001212	protein-coding	hes related family bHLH transcription factor with YRPW motif 1	chr8	79764010	79767863
101927118	1.19911e-06	7.08623e-06	-4.37403	-2.12896	4.37403	down	LOC101927118				ncRNA	uncharacterized LOC101927118	chr8	81439436	81533275
2167	0	0	-3.78099	-1.91876	3.78099	down	FABP4	ENSG00000170323	A-FABP|AFABP|ALBP|HEL-S-104|aP2	GO:0001816|GO:0005215|GO:0005504|GO:0005634|GO:0005737|GO:0005811|GO:0005829|GO:0006469|GO:0006810|GO:0019433|GO:0042632|GO:0045892|GO:0050729|GO:0050872|GO:0050873|GO:0070062|GO:0071285|GO:0071356	protein-coding	fatty acid binding protein 4	chr8	81478419	81483263
6383	0	0	-2.40132	-1.26383	2.40132	down	SDC2	ENSG00000169439	CD362|HSPG|HSPG1|SYND2	GO:0001523|GO:0005515|GO:0005796|GO:0005886|GO:0006024|GO:0006027|GO:0008150|GO:0008218|GO:0009986|GO:0016021|GO:0016477|GO:0030165|GO:0030203|GO:0043202|GO:0048013|GO:0048813|GO:0048814	protein-coding	syndecan 2	chr8	96493351	96611780
4956	0.000392256	0.00197755	-2.68867	-1.42689	2.68867	down	ODF1	ENSG00000155087	CT133|HSPB10|ODF|ODF2|ODF27|ODFP|ODFPG|ODFPGA|ODFPGB|RT7|SODF	GO:0001520|GO:0005515|GO:0005634|GO:0007275|GO:0007283|GO:0019904|GO:0030154	protein-coding	outer dense fiber of sperm tails 1	chr8	102551572	102561017
284	0	0	-2.14063	-1.09804	2.14063	down	ANGPT1	ENSG00000154188	AGP1|AGPT|ANG1	GO:0000165|GO:0001701|GO:0001933|GO:0001936|GO:0002040|GO:0002092|GO:0002740|GO:0005088|GO:0005576|GO:0005615|GO:0005622|GO:0005886|GO:0005902|GO:0007162|GO:0007171|GO:0010595|GO:0014068|GO:0014842|GO:0030097|GO:0030154|GO:0030210|GO:0030971|GO:0031398|GO:0031589|GO:0032680|GO:0033138|GO:0034394|GO:0042308|GO:0043066|GO:0043116|GO:0043122|GO:0043393|GO:0043524|GO:0043536|GO:0043547|GO:0045121|GO:…	protein-coding	angiopoietin 1	chr8	107249482	107498055
64798	2.85721e-10	1.9819e-09	-2.04817	-1.03433	2.04817	down	DEPTOR	ENSG00000155792	DEP.6|DEPDC6	GO:0005515|GO:0005622|GO:0005737|GO:0006469|GO:0032007|GO:0035556|GO:0045792|GO:2001236	protein-coding	DEP domain containing MTOR interacting protein	chr8	119873717	120056201
101927822	0.0071809	0.0317417	-2.40863	-1.26822	2.40863	down	LOC101927822	ENSG00000253593			ncRNA	uncharacterized LOC101927822	chr8	133886496	133902407
225689	0.00220031	0.0103632	-2.87046	-1.52128	2.87046	down	MAPK15	ENSG00000181085	ERK7|ERK8	GO:0000165|GO:0004707|GO:0005515|GO:0005524|GO:0005576|GO:0005622|GO:0017124|GO:0032212|GO:0046777|GO:0051973|GO:1904355	protein-coding	mitogen-activated protein kinase 15	chr8	143716259	143722458
2298	3.62466e-07	2.1965e-06	-2.15555	-1.10806	2.15555	down	FOXD4	ENSG00000170122	FKHL9|FOXD4A|FREAC-5|FREAC5	GO:0000981|GO:0003700|GO:0005634|GO:0006351|GO:0006357|GO:0008301|GO:0043565	protein-coding	forkhead box D4	chr9	116231	118204
375704	0.00147633	0.00706645	-2.69034	-1.42779	2.69034	down	ENHO	ENSG00000168913	C9orf165|UNQ470	GO:0005576	protein-coding	energy homeostasis associated	chr9	34521040	34523041
6023	0	0	-2.31325	-1.20992	2.31325	down	RMRP	ENSG00000269900|ENSG00000277027	CHH|NME1|RMRPR|RRP2		ncRNA	RNA component of mitochondrial RNA processing endoribonuclease	chr9	35657751	35658018
653404	9.54792e-15	7.71513e-14	-3.63305	-1.86118	3.63305	down	FOXD4L6	ENSG00000273514		GO:0000981|GO:0005515|GO:0005634|GO:0006351|GO:0006357|GO:0043565	protein-coding	forkhead box D4-like 6	chr9	41126430	41128463
653427	8.58719e-05	0.000453247	-2.48436	-1.31287	2.48436	down	FOXD4L5	ENSG00000204779	bA15J10.2	GO:0000981|GO:0005634|GO:0006351|GO:0006357|GO:0043565	protein-coding	forkhead box D4-like 5	chr9	65282101	65285209
349334	3.85603e-12	2.86557e-11	-3.23494	-1.69374	3.23494	down	FOXD4L4	ENSG00000184659	FOXD4L2|FOXD4b|bA460E7.2	GO:0000981|GO:0005634|GO:0006351|GO:0006357|GO:0043565	protein-coding	forkhead box D4-like 4	chr9	65736555	65738784
286380	6.00007e-10	4.1064e-09	-4.24375	-2.08534	4.24375	down	FOXD4L3	ENSG00000187559	FOXD4L2|FOXD6	GO:0000981|GO:0005634|GO:0006357|GO:0043565	protein-coding	forkhead box D4-like 3	chr9	68302867	68304905
53358	0.00357487	0.0164445	-2.14329	-1.09982	2.14329	down	SHC3	ENSG00000148082	N-Shc|NSHC|RAI|SHCC	GO:0000165|GO:0004871|GO:0005088|GO:0005515|GO:0005575|GO:0005829|GO:0005886|GO:0007169|GO:0007173|GO:0007265|GO:0007417|GO:0007611|GO:0030971|GO:0035249|GO:0043547	protein-coding	SHC adaptor protein 3	chr9	89005771	89178767
441461	5.89552e-07	3.536e-06	-3.47409	-1.79663	3.47409	down	STX17-AS1	ENSG00000255145			ncRNA	STX17 antisense RNA 1	chr9	99886322	99906601
6887	7.74063e-05	0.00040993	-4.0189	-2.0068	4.0189	down	TAL2	ENSG00000186051		GO:0000977|GO:0000981|GO:0003677|GO:0005515|GO:0005634|GO:0006351|GO:0006357|GO:0009791|GO:0021794|GO:0030901|GO:0035264|GO:0046983	protein-coding	TAL bHLH transcription factor 2	chr9	105662457	105663112
54566	0.00575663	0.0257847	-2.15061	-1.10475	2.15061	down	EPB41L4B	ENSG00000095203	CG1|EHM2	GO:0005200|GO:0005737|GO:0005856|GO:0005923|GO:0008092|GO:0010628|GO:0010837|GO:0019898|GO:0031032|GO:0042060|GO:0045177|GO:0045785|GO:0051549	protein-coding	erythrocyte membrane protein band 4.1 like 4B	chr9	109171975	109320964
57864	0	0	-2.78854	-1.47951	2.78854	down	SLC46A2	ENSG00000119457	Ly110|TSCOT	GO:0005886|GO:0009986|GO:0015293|GO:0016021|GO:0043029|GO:0045580|GO:0048538|GO:0055085|GO:0070233	protein-coding	solute carrier family 46 member 2	chr9	112878920	112890913
5005	0.0033748	0.0155668	-2.13128	-1.09172	2.13128	down	ORM2	ENSG00000228278	AGP-B|AGP-B'|AGP2	GO:0002576|GO:0002682|GO:0005576|GO:0005615|GO:0006953|GO:0031093|GO:0070062|GO:0072562	protein-coding	orosomucoid 2	chr9	114329869	114333252
3371	0	0	-2.70149	-1.43375	2.70149	down	TNC	ENSG00000041982	150-225|DFNA56|GMEM|GP|HXB|JI|TN|TN-C	GO:0001649|GO:0005576|GO:0005604|GO:0005614|GO:0005615|GO:0005925|GO:0007155|GO:0007162|GO:0007528|GO:0008284|GO:0009611|GO:0009612|GO:0010628|GO:0014012|GO:0016020|GO:0030198|GO:0031012|GO:0042060|GO:0042475|GO:0045471|GO:0045545|GO:0060447|GO:0060739|GO:0060740|GO:0071300|GO:0071305|GO:0071774|GO:0071799	protein-coding	tenascin C	chr9	115019578	115118257
158135	0	0	-2.49003	-1.31616	2.49003	down	TTLL11	ENSG00000175764	C9orf20|bA244O19.1	GO:0005524|GO:0005737|GO:0005874|GO:0005929|GO:0016874|GO:0018095|GO:0051013	protein-coding	tubulin tyrosine ligase like 11	chr9	121815674	122093606
138881	0.0111203	0.0480122	-2.02541	-1.01822	2.02541	down	OR1L8	ENSG00000171496	OR9-24	GO:0004888|GO:0004930|GO:0004984|GO:0005886|GO:0007186|GO:0016021|GO:0050907|GO:0050911	protein-coding	olfactory receptor family 1 subfamily L member 8	chr9	122567548	122568477
101929331	0	0	-4.90803	-2.29515	4.90803	down	LOC101929331	ENSG00000224307			ncRNA	uncharacterized LOC101929331	chr9	129282458	129285728
100506119	0	0	-2.77482	-1.47239	2.77482	down	LINC01503	ENSG00000233901			ncRNA	long intergenic non-protein coding RNA 1503	chr9	129332300	129359538
59335	2.34831e-05	0.000128665	-3.27513	-1.71155	3.27513	down	PRDM12	ENSG00000130711	HSAN8|PFM9	GO:0003677|GO:0005634|GO:0006351|GO:0006355|GO:0008168|GO:0019233|GO:0031175|GO:0032259|GO:0046872|GO:0050965|GO:0051574|GO:1900111|GO:1990226	protein-coding	PR/SET domain 12	chr9	130664594	130682981
84814	0.00065651	0.00325553	-3.07893	-1.62243	3.07893	down	PLPP7	ENSG00000160539	C9orf67|NET39|PPAPDC3	GO:0005635|GO:0005789|GO:0010832|GO:0016021	protein-coding	phospholipid phosphatase 7 (inactive)	chr9	131289694	131309262
105376314	0.0104079	0.045117	-2.68887	-1.427	2.68887	down	LOC105376314				ncRNA	uncharacterized LOC105376314	chr9	134937151	134943195
10439	0	0	-2.41391	-1.27137	2.41391	down	OLFM1	ENSG00000130558	AMY|NOE1|NOELIN1|OlfA	GO:0003190|GO:0005515|GO:0005615|GO:0005623|GO:0005783|GO:0007399|GO:0010628|GO:0010629|GO:0010718|GO:0023041|GO:0030054|GO:0030424|GO:0030516|GO:0043025|GO:0043204|GO:0044295|GO:0045202|GO:0060317	protein-coding	olfactomedin 1	chr9	135075243	135121179
441478	4.88733e-08	3.08961e-07	-3.08746	-1.62642	3.08746	down	NRARP	ENSG00000198435		GO:0000122|GO:0001569|GO:0001938|GO:0002043|GO:0007219|GO:0032525|GO:0045581|GO:0045746|GO:0090263|GO:1902367	protein-coding	NOTCH-regulated ankyrin repeat protein	chr9	137300482	137302251
399717	0.0087167	0.0381142	-2.17584	-1.12157	2.17584	down	GATA3-AS1	ENSG00000197308			ncRNA	GATA3 antisense RNA 1	chr10	8050450	8053484
56952	4.09903e-05	0.0002211	-2.04212	-1.03007	2.04212	down	PRTFDC1	ENSG00000099256	HHGP	GO:0000166|GO:0000287|GO:0004422|GO:0005515|GO:0005829|GO:0006168|GO:0006178|GO:0032263|GO:0032264|GO:0042803|GO:0046038|GO:0046100	protein-coding	phosphoribosyl transferase domain containing 1	chr10	24848607	24952604
645528	1.19911e-06	7.08623e-06	-4.24074	-2.08432	4.24074	down	LINC00264	ENSG00000233261	C10orf50|NCRNA00264|bA128B16.2		ncRNA	long intergenic non-protein coding RNA 264	chr10	26589865	26594330
2662	0.000105485	0.000553661	-2.68867	-1.42689	2.68867	down	GDF10	ENSG00000266524	BIP|BMP-3b|BMP3B	GO:0001501|GO:0001649|GO:0005125|GO:0005160|GO:0005615|GO:0007179|GO:0008083|GO:0010862|GO:0030509|GO:0042981|GO:0043408|GO:0045444|GO:0045668|GO:0048468|GO:0060395	protein-coding	growth differentiation factor 10	chr10	47300386	47313547
6865	0.00140514	0.00674429	-2.41801	-1.27382	2.41801	down	TACR2	ENSG00000075073	NK2R|NKNAR|SKR|TAC2R	GO:0004995|GO:0005515|GO:0005886|GO:0005887|GO:0006936|GO:0007166|GO:0007217|GO:0007268|GO:0007588|GO:0014057|GO:0014827|GO:0016497|GO:0033685|GO:0035106|GO:0043117|GO:0045987|GO:0051602|GO:0070459|GO:0070474	protein-coding	tachykinin receptor 2	chr10	69403903	69416867
1305	8.13761e-08	5.09114e-07	-2.75465	-1.46187	2.75465	down	COL13A1	ENSG00000197467	CMS19|COLXIIIA1	GO:0001763|GO:0001958|GO:0005515|GO:0005576|GO:0005600|GO:0005788|GO:0005886|GO:0005911|GO:0007160|GO:0008201|GO:0016337|GO:0030154|GO:0030198|GO:0030574|GO:0045211	protein-coding	collagen type XIII alpha 1 chain	chr10	69801931	69964275
414236	0	0	-2.21411	-1.14673	2.21411	down	C10orf55	ENSG00000222047	bA417O11.3		protein-coding	chromosome 10 open reading frame 55	chr10	73909969	73922777
105378448	6.35252e-05	0.000338382	-2.18363	-1.12673	2.18363	down	LOC105378448				ncRNA	uncharacterized LOC105378448	chr10	97334564	97343203
255022	0.00628604	0.0280254	-2.77249	-1.47118	2.77249	down	CALHM1	ENSG00000185933	FAM26C	GO:0005227|GO:0005244|GO:0005245|GO:0005789|GO:0005887|GO:0006812|GO:0015867|GO:0034765|GO:0042802|GO:0050913|GO:0050916|GO:0050917|GO:0051260|GO:0070588	protein-coding	calcium homeostasis modulator 1	chr10	103453387	103458888
387712	0.00941692	0.0410095	-2.65828	-1.41049	2.65828	down	ENO4	ENSG00000188316	C10orf134	GO:0000015|GO:0000287|GO:0003674|GO:0004634|GO:0005575|GO:0006096|GO:0008150	protein-coding	enolase family member 4	chr10	116849512	116911788
5654	0	0	-2.9488	-1.56013	2.9488	down	HTRA1	ENSG00000166033	ARMD7|CADASIL2|CARASIL|HtrA|L56|ORF480|PRSS11	GO:0001558|GO:0001890|GO:0004252|GO:0005520|GO:0005576|GO:0005615|GO:0005829|GO:0005886|GO:0006508|GO:0008236|GO:0022617|GO:0030512|GO:0030514|GO:0031012|GO:0050679|GO:0050687|GO:0060718|GO:0070062|GO:0097187	protein-coding	HtrA serine peptidase 1	chr10	122461525	122514908
8433	3.13299e-09	2.08355e-08	-4.88452	-2.28822	4.88452	down	UTF1	ENSG00000171794		GO:0003713|GO:0005515|GO:0005634|GO:0006351|GO:0006357|GO:0008584|GO:0045944|GO:0071837	protein-coding	undifferentiated embryonic cell transcription factor 1	chr10	133230274	133231558
101927624	5.24139e-08	3.30878e-07	-5.5321	-2.46783	5.5321	down	LINC01150		2G7|TCONS_00019134		ncRNA	long intergenic non-protein coding RNA 1150	chr11	1902647	1907915
101927682	0.00102302	0.00497449	-2.7118	-1.43925	2.7118	down	CD81-AS1	ENSG00000238184			ncRNA	CD81 antisense RNA 1	chr11	2328749	2377992
1262	0.00610861	0.0272614	-2.38604	-1.25462	2.38604	down	CNGA4	ENSG00000132259	CNCA2|CNG-4|CNG4|CNG5|CNGB2|OCNC2|OCNCBETA|OCNCb	GO:0000139|GO:0005222|GO:0005223|GO:0005249|GO:0005887|GO:0007608|GO:0030552|GO:0030553|GO:0030660|GO:0042391|GO:0050896|GO:0060170|GO:0071805	protein-coding	cyclic nucleotide gated channel alpha 4	chr11	6234765	6244429
7761	9.77349e-05	0.000513998	-2.8954	-1.53377	2.8954	down	ZNF214	ENSG00000149050	BAZ-1|BAZ1	GO:0003677|GO:0005634|GO:0006351|GO:0006355|GO:0008270	protein-coding	zinc finger protein 214	chr11	6999318	7020368
84953	6.66134e-16	5.57074e-15	-2.71586	-1.44141	2.71586	down	MICALCL	ENSG00000133808	Ebitein1	GO:0005737|GO:0007275|GO:0007283|GO:0008150|GO:0030154|GO:0051019	protein-coding	MICAL C-terminal like	chr11	12280945	12359144
497258	7.36886e-06	4.16499e-05	-2.21752	-1.14894	2.21752	down	BDNF-AS	ENSG00000245573	ANTI-BDNF|BDNF|BDNF-AS1|BDNFOS|NCRNA00049		ncRNA	BDNF antisense RNA	chr11	27506838	27698174
390110	0.0060245	0.0269061	-2.67411	-1.41906	2.67411	down	ACCSL	ENSG00000205126		GO:0003824|GO:0009058|GO:0030170	protein-coding	1-aminocyclopropane-1-carboxylate synthase homolog (inactive) like	chr11	43921059	44059977
8534	0.000358575	0.00181437	-3.16868	-1.66388	3.16868	down	CHST1	ENSG00000175264	C6ST|GST-1|KS6ST|KSGal6ST|KSST	GO:0000139|GO:0001517|GO:0005976|GO:0006012|GO:0006790|GO:0006954|GO:0008146|GO:0016021|GO:0018146|GO:0042339|GO:0045130	protein-coding	carbohydrate sulfotransferase 1	chr11	45648877	45665622
90993	2.9865e-13	2.29969e-12	-2.28723	-1.1936	2.28723	down	CREB3L1	ENSG00000157613	OASIS	GO:0001077|GO:0001649|GO:0003682|GO:0005515|GO:0005634|GO:0005783|GO:0005789|GO:0006366|GO:0007275|GO:0016020|GO:0016021|GO:0030968|GO:0032967|GO:0035497|GO:0043565|GO:0044212|GO:0046332|GO:0070278|GO:1902236|GO:1990440	protein-coding	cAMP responsive element binding protein 3 like 1	chr11	46277661	46321422
29901	0	0	-2.24826	-1.16881	2.24826	down	SAC3D1	ENSG00000168061	HSU79266|SHD1	GO:0005515|GO:0005737|GO:0005815|GO:0005819|GO:0007067|GO:0051301	protein-coding	SAC3 domain containing 1	chr11	65040901	65044828
220359	0	0	-2.07721	-1.05465	2.07721	down	TIGD3	ENSG00000173825		GO:0003677|GO:0005634	protein-coding	tigger transposable element derived 3	chr11	65354767	65357613
246330	0	0	-2.16597	-1.11502	2.16597	down	PELI3	ENSG00000174516		GO:0005515|GO:0005829|GO:0008063|GO:0010804|GO:0016567|GO:0016874|GO:2001237	protein-coding	pellino E3 ubiquitin protein ligase family member 3	chr11	66466327	66477337
55231	0.00219935	0.0103605	-2.31873	-1.21334	2.31873	down	CCDC87	ENSG00000182791		GO:0005515	protein-coding	coiled-coil domain containing 87	chr11	66590176	66593083
5091	0	0	-2.98529	-1.57787	2.98529	down	PC	ENSG00000173599	PCB	GO:0003677|GO:0004075|GO:0004736|GO:0005515|GO:0005524|GO:0005737|GO:0005739|GO:0005759|GO:0005829|GO:0006090|GO:0006094|GO:0006629|GO:0006768|GO:0009374|GO:0010629|GO:0019074|GO:0044791|GO:0044794|GO:0046872	protein-coding	pyruvate carboxylase	chr11	66848233	66958376
26579	0.000673559	0.003337	-2.038	-1.02716	2.038	down	MYEOV	ENSG00000172927	OCIM		protein-coding	myeloma overexpressed	chr11	69294138	69341682
2352	0	0	-2.84486	-1.50836	2.84486	down	FOLR3	ENSG00000110203	FR-G|FR-gamma|gamma-hFR	GO:0005542|GO:0005576|GO:0015884|GO:0016020|GO:0019898	protein-coding	folate receptor 3	chr11	72114869	72139892
114599	6.41709e-14	5.05704e-13	-6.66942	-2.73756	6.66942	down	SNORD15B	ENSG00000207445	RNU15B|U15B		snoRNA	small nucleolar RNA, C/D box 15B	chr11	75404421	75404566
84649	0	0	-2.27519	-1.18599	2.27519	down	DGAT2	ENSG00000062282	ARAT|GS1999FULL|HMFN1045	GO:0003846|GO:0004144|GO:0005739|GO:0005783|GO:0005789|GO:0005811|GO:0006071|GO:0010867|GO:0016021|GO:0019432|GO:0019915|GO:0030176|GO:0034383|GO:0035336|GO:0035356|GO:0036155|GO:0042572|GO:0042632|GO:0042803|GO:0045722|GO:0046322|GO:0046339|GO:0048471|GO:0050252|GO:0050746|GO:0055089|GO:0060613|GO:0071400|GO:0090181|GO:0097006	protein-coding	diacylglycerol O-acyltransferase 2	chr11	75759512	75801535
100506113	6.66134e-16	5.57074e-15	-2.28259	-1.19067	2.28259	down	LOC100506113				ncRNA	uncharacterized LOC100506113	chr11	75800877	75815406
220382	0.00918315	0.0400238	-2.04213	-1.03008	2.04213	down	FAM181B	ENSG00000182103			protein-coding	family with sequence similarity 181 member B	chr11	82729941	82733864
105369438	4.20321e-05	0.000226516	-5.40208	-2.43351	5.40208	down	LOC105369438	ENSG00000255929			ncRNA	uncharacterized LOC105369438	chr11	94545330	94740355
4319	0.00454296	0.0206212	-2.1628	-1.1129	2.1628	down	MMP10	ENSG00000166670	SL-2|STMY2	GO:0004222|GO:0004252|GO:0005509|GO:0005576|GO:0005578|GO:0005615|GO:0006508|GO:0008270|GO:0022617|GO:0030334|GO:0030574	protein-coding	matrix metallopeptidase 10	chr11	102770503	102780628
57453	0.000131373	0.000685749	-2.58232	-1.36867	2.58232	down	DSCAML1	ENSG00000177103	DSCAM2	GO:0001709|GO:0005615|GO:0005886|GO:0007156|GO:0007409|GO:0007417|GO:0007420|GO:0009953|GO:0009986|GO:0016021|GO:0030054|GO:0042803|GO:0045202|GO:0048704	protein-coding	DS cell adhesion molecule like 1	chr11	117427773	117817525
9099	0.000725199	0.00357802	-2.65111	-1.4066	2.65111	down	USP2	ENSG00000036672	UBP41|USP9	GO:0000122|GO:0004197|GO:0004843|GO:0005515|GO:0005654|GO:0005813|GO:0005938|GO:0006511|GO:0007049|GO:0007517|GO:0016579|GO:0030332|GO:0031625|GO:0032922|GO:0042802|GO:0043153|GO:0045475|GO:0045931|GO:0046872|GO:0048471|GO:0048512|GO:0050821	protein-coding	ubiquitin specific peptidase 2	chr11	119355215	119381726
105369563	0.00103786	0.00504391	-3.27037	-1.70945	3.27037	down	LOC105369563				ncRNA	uncharacterized LOC105369563	chr11	128180427	128183554
1280	0.00274631	0.0128038	-2.60757	-1.38271	2.60757	down	COL2A1	ENSG00000139219	ANFH|AOM|COL11A3|SEDC|STL1	GO:0001501|GO:0001502|GO:0001894|GO:0001958|GO:0002062|GO:0003007|GO:0005576|GO:0005585|GO:0005604|GO:0005615|GO:0005788|GO:0006029|GO:0007417|GO:0007601|GO:0007605|GO:0010468|GO:0030020|GO:0030198|GO:0030199|GO:0030574|GO:0030903|GO:0031012|GO:0042472|GO:0042802|GO:0046872|GO:0048407|GO:0050776|GO:0051216|GO:0060021|GO:0060174|GO:0060272|GO:0060351|GO:0071599|GO:0071773|GO:2001240	protein-coding	collagen type II alpha 1 chain	chr12	47972965	48011227
121391	0.0111203	0.0480122	-2.14161	-1.0987	2.14161	down	KRT74	ENSG00000170484	ADWH|HTSS2|HYPT3|K6IRS4|KRT5C|KRT6IRS4	GO:0005198|GO:0005737|GO:0045095|GO:0045104|GO:0070062|GO:1990254	protein-coding	keratin 74	chr12	52565782	52573825
3849	1.3404e-07	8.30204e-07	-3.95017	-1.98191	3.95017	down	KRT2	ENSG00000172867	CK-2e|K2e|KRT2A|KRT2E|KRTE	GO:0003334|GO:0005200|GO:0005515|GO:0005615|GO:0005634|GO:0005737|GO:0005794|GO:0005882|GO:0008092|GO:0008544|GO:0016020|GO:0031424|GO:0032980|GO:0043616|GO:0045095|GO:0045109|GO:0045111|GO:0051546|GO:0070062	protein-coding	keratin 2	chr12	52644558	52652164
57460	1.36071e-08	8.82471e-08	-2.02942	-1.02107	2.02942	down	PPM1H	ENSG00000111110	ARHCL1|NERPP-2C|URCC2	GO:0004721|GO:0004722|GO:0005634|GO:0005737|GO:0006470	protein-coding	protein phosphatase, Mg2+/Mn2+ dependent 1H	chr12	62643982	62935037
574016	0	0	-2.46286	-1.30033	2.46286	down	CLLU1OS	ENSG00000205057			protein-coding	chronic lymphocytic leukemia up-regulated 1 opposite strand	chr12	92420094	92428148
9671	0.00454296	0.0206212	-2.70021	-1.43307	2.70021	down	WSCD2	ENSG00000075035		GO:0016021	protein-coding	WSC domain containing 2	chr12	108129471	108250537
84915	1.09597e-06	6.48915e-06	-2.34318	-1.22847	2.34318	down	FAM222A	ENSG00000139438	C12orf34		protein-coding	family with sequence similarity 222 member A	chr12	109714228	109770507
59341	4.46271e-05	0.00024002	-3.57303	-1.83715	3.57303	down	TRPV4	ENSG00000111199	BCYM3|CMT2C|HMSN2C|OTRPC4|SMAL|SPSMA|SSQTL1|TRP12|VRL2|VROAC	GO:0000122|GO:0002024|GO:0003779|GO:0005034|GO:0005080|GO:0005261|GO:0005262|GO:0005515|GO:0005516|GO:0005524|GO:0005881|GO:0005886|GO:0005887|GO:0005912|GO:0005925|GO:0005929|GO:0006816|GO:0006874|GO:0006884|GO:0007015|GO:0007043|GO:0007204|GO:0007231|GO:0008017|GO:0009612|GO:0009986|GO:0010628|GO:0010759|GO:0010977|GO:0015275|GO:0016021|GO:0016324|GO:0019901|GO:0030027|GO:0030103|GO:0030175|GO:…	protein-coding	transient receptor potential cation channel subfamily V member 4	chr12	109783085	109833401
105369984	1.30326e-06	7.68149e-06	-3.36725	-1.75157	3.36725	down	LOC105369984	ENSG00000257595			ncRNA	uncharacterized LOC105369984	chr12	111369282	111403310
8437	0	0	-2.11755	-1.0824	2.11755	down	RASAL1	ENSG00000111344	RASAL	GO:0000165|GO:0005096|GO:0005543|GO:0005829|GO:0005886|GO:0007165|GO:0031235|GO:0043547|GO:0046580|GO:0046872|GO:1903861	protein-coding	RAS protein activator like 1	chr12	113098819	113136239
115811	0	0	-2.07657	-1.0542	2.07657	down	IQCD	ENSG00000166578	4933433C09Rik|CFAP84|DRC10		protein-coding	IQ motif containing D	chr12	113195441	113221094
101928244	0.000392256	0.00197755	-2.18666	-1.12873	2.18666	down	TESC-AS1				ncRNA	TESC antisense RNA 1 (head to head)	chr12	117099481	117142091
26834	1.96465e-12	1.47261e-11	-2.64768	-1.40473	2.64768	down	RNU4-2	ENSG00000202538	RNU4-1B|RNU4B1|RNU4C|U4A|U4b|U4c		snRNA	RNA, U4 small nuclear 2	chr12	120291763	120291903
5319	0.00918315	0.0400238	-2.01249	-1.00898	2.01249	down	PLA2G1B	ENSG00000170890	PLA2|PLA2A|PPLA2	GO:0000187|GO:0002227|GO:0002446|GO:0004623|GO:0005102|GO:0005509|GO:0005576|GO:0005615|GO:0006633|GO:0006654|GO:0007015|GO:0007165|GO:0009986|GO:0010524|GO:0015758|GO:0019370|GO:0019731|GO:0030141|GO:0030593|GO:0032052|GO:0032431|GO:0032637|GO:0032869|GO:0035556|GO:0036148|GO:0036149|GO:0036150|GO:0036151|GO:0036152|GO:0044240|GO:0045740|GO:0045944|GO:0046470|GO:0047498|GO:0048146|GO:0050482|GO:…	protein-coding	phospholipase A2 group IB	chr12	120322111	120327789
107984449	0.00436591	0.0198644	-2.26266	-1.17802	2.26266	down	LOC107984449				protein-coding	uncharacterized LOC107984449	chr12	127147149	127150081
51761	5.26916e-05	0.000282238	-2.3859	-1.25453	2.3859	down	ATP8A2	ENSG00000132932	ATP|ATPIB|CAMRQ4|IB|ML-1	GO:0000139|GO:0000287|GO:0001750|GO:0003011|GO:0004012|GO:0005524|GO:0005768|GO:0005794|GO:0005802|GO:0005886|GO:0007409|GO:0007568|GO:0008285|GO:0010842|GO:0010976|GO:0010996|GO:0016021|GO:0040018|GO:0042472|GO:0042755|GO:0043588|GO:0045332|GO:0048194|GO:0048666|GO:0050884|GO:0050908|GO:0060052|GO:0061092	protein-coding	ATPase phospholipid transporting 8A2	chr13	25372071	26025851
9365	0	0	-3.35497	-1.7463	3.35497	down	KL	ENSG00000133116		GO:0000165|GO:0004566|GO:0004871|GO:0005088|GO:0005104|GO:0005179|GO:0005499|GO:0005576|GO:0005615|GO:0005622|GO:0005886|GO:0005887|GO:0005975|GO:0006112|GO:0007568|GO:0008286|GO:0008422|GO:0008543|GO:0014066|GO:0016303|GO:0016324|GO:0017134|GO:0030501|GO:0036092|GO:0043547|GO:0046854|GO:0046934|GO:0048015|GO:0055074|GO:0070062|GO:0090080|GO:1901657	protein-coding	klotho	chr13	33016433	33066145
51222	0	0	-2.09449	-1.0666	2.09449	down	ZNF219	ENSG00000165804	ZFP219	GO:0000122|GO:0000978|GO:0001078|GO:0001505|GO:0003677|GO:0003700|GO:0004969|GO:0005515|GO:0005634|GO:0006351|GO:0006355|GO:0007165|GO:0007186|GO:0007275|GO:0016021|GO:0045892|GO:0046872	protein-coding	zinc finger protein 219	chr14	21090046	21104722
57096	0	0	-5.92194	-2.56607	5.92194	down	RPGRIP1	ENSG00000092200	CORD13|LCA6|RGI1|RGRIP|RPGRIP|RPGRIP1d	GO:0005515|GO:0005930|GO:0007601|GO:0032391|GO:0042462|GO:0050896|GO:0060041|GO:0061351	protein-coding	retinitis pigmentosa GTPase regulator interacting protein 1	chr14	21287939	21351301
105370404	0.0101527	0.0440607	-2.4771	-1.30865	2.4771	down	LOC105370404				ncRNA	uncharacterized LOC105370404	chr14	22702611	22766562
326308	0.00964545	0.0419708	-2.50607	-1.32543	2.50607	down	RPL41P4				pseudo	ribosomal protein L41 pseudogene 4	chr14	74003369	74003777
283575	0.000595118	0.00296173	-2.45092	-1.29332	2.45092	down	LOC283575	ENSG00000246548			ncRNA	uncharacterized LOC283575	chr14	77041064	77069503
7253	0.000179268	0.000925705	-3.06803	-1.61731	3.06803	down	TSHR	ENSG00000165409	CHNG1|LGR3|hTSHR-I	GO:0004996|GO:0005515|GO:0005886|GO:0005887|GO:0007186|GO:0007187|GO:0007189|GO:0007190|GO:0007267|GO:0007399|GO:0008284|GO:0008528|GO:0009755|GO:0009986|GO:0038194|GO:0043235	protein-coding	thyroid stimulating hormone receptor	chr14	80954989	81146302
23768	0	0	-2.20208	-1.13887	2.20208	down	FLRT2	ENSG00000185070		GO:0003007|GO:0004860|GO:0005057|GO:0005104|GO:0005578|GO:0005615|GO:0005737|GO:0005789|GO:0005886|GO:0005887|GO:0005911|GO:0005925|GO:0006469|GO:0007411|GO:0008150|GO:0008543|GO:0019221|GO:0030674|GO:0031090|GO:0043005|GO:0045202|GO:0045499|GO:0046426|GO:0050919|GO:0051965|GO:0061343|GO:0070062|GO:0071711|GO:2001222	protein-coding	fibronectin leucine rich transmembrane protein 2	chr14	85530144	85654426
105370652	0.000187792	0.000968327	-2.2327	-1.15879	2.2327	down	LOC105370652				ncRNA	uncharacterized LOC105370652	chr14	98136074	98139242
283600	0.00126645	0.00610909	-3.00432	-1.58704	3.00432	down	SLC25A47	ENSG00000140107	C14orf68|HDMCP|HMFN1655	GO:0005743|GO:0016021|GO:0055085	protein-coding	solute carrier family 25 member 47	chr14	100323337	100330378
100302145	0.000667299	0.0033072	-2.04938	-1.03519	2.04938	down	MIR1247	ENSG00000258498	MIRN1247|hsa-mir-1247|mir-1247		ncRNA	microRNA 1247	chr14	101557302	101560431
145200	1.83409e-13	1.42431e-12	-2.11316	-1.0794	2.11316	down	LINC00239	ENSG00000258512	C14orf72|NCRNA00239		ncRNA	long intergenic non-protein coding RNA 239	chr14	101730437	101732522
6447	0.000642839	0.00319185	-2.13249	-1.09254	2.13249	down	SCG5	ENSG00000166922	7B2|P7B2|SGNE1|SgV	GO:0004857|GO:0005515|GO:0005525|GO:0005576|GO:0006886|GO:0007218|GO:0016486|GO:0030141|GO:0043086|GO:0046883|GO:0051082	protein-coding	secretogranin V	chr15	32641676	32697098
400360	7.08498e-05	0.000376356	-2.92327	-1.54758	2.92327	down	C15orf54				ncRNA	chromosome 15 open reading frame 54	chr15	39250684	39254845
7057	0	0	-2.13971	-1.09742	2.13971	down	THBS1	ENSG00000137801	THBS|THBS-1|TSP|TSP-1|TSP1	GO:0000187|GO:0001666|GO:0001786|GO:0001937|GO:0001948|GO:0001953|GO:0001968|GO:0002040|GO:0002544|GO:0002576|GO:0002581|GO:0002605|GO:0005178|GO:0005509|GO:0005515|GO:0005576|GO:0005577|GO:0005615|GO:0005783|GO:0005788|GO:0006954|GO:0006955|GO:0006986|GO:0007050|GO:0007155|GO:0008201|GO:0008284|GO:0009612|GO:0009749|GO:0009897|GO:0009986|GO:0010595|GO:0010596|GO:0010748|GO:0010751|GO:0010754|GO:…	protein-coding	thrombospondin 1	chr15	39581079	39599466
11245	0.000140746	0.000733392	-2.91323	-1.54262	2.91323	down	GPR176	ENSG00000166073|ENSG00000283382	HB-954	GO:0004930|GO:0005886|GO:0005887|GO:0007186|GO:0007268	protein-coding	G protein-coupled receptor 176	chr15	39799023	39920892
6692	0	0	-2.10659	-1.07491	2.10659	down	SPINT1	ENSG00000166145	HAI|HAI1|MANSC2	GO:0001843|GO:0004867|GO:0005576|GO:0005615|GO:0005886|GO:0010951|GO:0016020|GO:0030198|GO:0045687|GO:0060670|GO:0060674|GO:0070062|GO:0071773|GO:2000178	protein-coding	serine peptidase inhibitor, Kunitz type 1	chr15	40844018	40858207
171177	0.0045146	0.0205115	-2.13132	-1.09175	2.13132	down	RHOV	ENSG00000104140	ARHV|CHP|WRCH2	GO:0005515|GO:0005525|GO:0005829|GO:0005886|GO:0007264|GO:0010008|GO:0046872|GO:0051056	protein-coding	ras homolog family member V	chr15	40872214	40874289
11339	0.0100216	0.0435163	-2.09848	-1.06934	2.09848	down	OIP5	ENSG00000104147	5730547N13Rik|CT86|LINT-25|MIS18B|MIS18beta|hMIS18beta	GO:0000775|GO:0000785|GO:0005515|GO:0005634|GO:0005654|GO:0005737|GO:0007059|GO:0007067|GO:0007154|GO:0010369|GO:0015030|GO:0034080|GO:0046872|GO:0051301	protein-coding	Opa interacting protein 5	chr15	41309268	41332621
9333	0	0	-3.08984	-1.62753	3.08984	down	TGM5	ENSG00000104055	PSS2|TGASE5|TGASEX|TGM6|TGMX|TGX	GO:0003810|GO:0005737|GO:0006464|GO:0008544|GO:0018149|GO:0046872	protein-coding	transglutaminase 5	chr15	43232595	43266857
101928414	0.00061074	0.00303723	-2.32731	-1.21867	2.32731	down	LOC101928414	ENSG00000259520			ncRNA	uncharacterized LOC101928414	chr15	45251580	45279251
27023	2.89863e-05	0.000157997	-2.69707	-1.43139	2.69707	down	FOXB1	ENSG00000171956	FKH5|HFKH-5	GO:0000981|GO:0001655|GO:0001756|GO:0005515|GO:0005634|GO:0006351|GO:0006357|GO:0007412|GO:0007595|GO:0008542|GO:0021510|GO:0021767|GO:0021794|GO:0021855|GO:0022029|GO:0030901|GO:0033504|GO:0043524|GO:0043565|GO:0061030|GO:0061374|GO:0061377|GO:0061379|GO:0061381	protein-coding	forkhead box B1	chr15	60004222	60007441
102723481	0.000142186	0.000740608	-2.04202	-1.03	2.04202	down	LOC102723481	ENSG00000259289			ncRNA	uncharacterized LOC102723481	chr15	66931537	66956518
390598	0.000965938	0.0047114	-2.64895	-1.40542	2.64895	down	SKOR1	ENSG00000188779	CORL1|FUSSEL15|LBXCOR1	GO:0000122|GO:0000978|GO:0001078|GO:0003682|GO:0003714|GO:0005634|GO:0005667|GO:0005737|GO:0006351|GO:0006355|GO:0017053|GO:0030425|GO:0030512|GO:0030514|GO:0043025|GO:0045596|GO:0046332|GO:0048666|GO:0070491	protein-coding	SKI family transcriptional corepressor 1	chr15	67819704	67873866
5346	1.72204e-09	1.15824e-08	-2.13124	-1.09169	2.13124	down	PLIN1	ENSG00000166819	FPLD4|PERI|PLIN	GO:0005783|GO:0005811|GO:0005829|GO:0006629|GO:0008289|GO:0016042	protein-coding	perilipin 1	chr15	89664365	89679427
105370969	1.45551e-07	8.99635e-07	-4.41467	-2.14231	4.41467	down	LOC105370969				ncRNA	uncharacterized LOC105370969	chr15	90839724	90841378
101927311	1.53734e-08	9.94264e-08	-4.61885	-2.20753	4.61885	down	LOC101927311	ENSG00000262097			ncRNA	uncharacterized LOC101927311	chr16	14009280	14016016
368	0	0	-2.40797	-1.26782	2.40797	down	ABCC6	ENSG00000091262	ABC34|ARA|EST349056|GACI2|MLP1|MOAT-E|MOATE|MRP6|PXE|PXE1|URG7	GO:0005215|GO:0005524|GO:0005634|GO:0005789|GO:0005886|GO:0006810|GO:0007601|GO:0016021|GO:0016323|GO:0016324|GO:0016328|GO:0042493|GO:0042626|GO:0043225|GO:0055085|GO:0098656	protein-coding	ATP binding cassette subfamily C member 6	chr16	16148928	16223522
146547	0	0	-2.01572	-1.01129	2.01572	down	PRSS36	ENSG00000178226		GO:0004252|GO:0005578|GO:0005737|GO:0006508	protein-coding	protease, serine 36	chr16	31138925	31150094
84229	5.34704e-07	3.21383e-06	-3.41523	-1.77198	3.41523	down	DRC7	ENSG00000159625	C16orf50|CCDC135|CFAP50|FAP50	GO:0005515|GO:0005737|GO:0005856|GO:0031514	protein-coding	dynein regulatory complex subunit 7	chr16	57694793	57731805
146225	3.75588e-06	2.1596e-05	-2.1949	-1.13416	2.1949	down	CMTM2	ENSG00000140932	CKLFSF2	GO:0005125|GO:0005615|GO:0005654|GO:0006935|GO:0016021	protein-coding	CKLF like MARVEL transmembrane domain containing 2	chr16	66579448	66588275
29800	0.000742221	0.00365999	-2.05365	-1.03819	2.05365	down	ZDHHC1	ENSG00000159714	C16orf1|HSU90653|ZNF377	GO:0003677|GO:0005783|GO:0016021|GO:0016409|GO:0018345|GO:0019706|GO:0070062	protein-coding	zinc finger DHHC-type containing 1	chr16	67394419	67416833
181	5.68827e-05	0.000304082	-2.45945	-1.29833	2.45945	down	AGRP	ENSG00000159723	AGRT|ART|ASIP2	GO:0005102|GO:0005184|GO:0005615|GO:0005796|GO:0007218|GO:0007623|GO:0007631|GO:0008343|GO:0009755|GO:0032868|GO:0042755|GO:0043025|GO:0048571|GO:0060135|GO:0060259|GO:0070062|GO:2000253	protein-coding	agouti related neuropeptide	chr16	67482571	67483813
64180	4.48332e-05	0.00024108	-2.52873	-1.33842	2.52873	down	DPEP3	ENSG00000141096	MBD3	GO:0006508|GO:0007140|GO:0008235|GO:0008239|GO:0016805|GO:0031225|GO:0046872	protein-coding	dipeptidase 3	chr16	67975663	67980829
64174	0	0	-2.07371	-1.05221	2.07371	down	DPEP2	ENSG00000167261	MBD2	GO:0006508|GO:0008235|GO:0008239|GO:0016805|GO:0031225|GO:0046872	protein-coding	dipeptidase 2	chr16	67987394	68000586
54550	3.74935e-05	0.000202808	-2.87121	-1.52166	2.87121	down	NECAB2	ENSG00000103154	EFCBP2|stip-2	GO:0005509|GO:0005515|GO:0005737	protein-coding	N-terminal EF-hand calcium binding protein 2	chr16	83968632	84002776
146849	0.0100372	0.0435768	-2.80554	-1.48828	2.80554	down	CCDC42	ENSG00000161973	CCDC42A	GO:0005515	protein-coding	coiled-coil domain containing 42	chr17	8729934	8745219
51655	3.40595e-09	2.26117e-08	-2.05076	-1.03616	2.05076	down	RASD1	ENSG00000108551	AGS1|DEXRAS1|MGC:26290	GO:0003924|GO:0005515|GO:0005525|GO:0005634|GO:0005886|GO:0007165|GO:0007186|GO:0007263|GO:0007264|GO:0016529|GO:0045892|GO:0048471	protein-coding	ras related dexamethasone induced 1	chr17	17494437	17496395
780854	0.00116839	0.00565483	-3.677	-1.87853	3.677	down	SNORD3D	ENSG00000277947|ENSG00000281000	U3-4		snoRNA	small nucleolar RNA, C/D box 3D	chr17	19112000	19112636
124842	0.00452763	0.0205638	-2.11383	-1.07986	2.11383	down	TMEM132E	ENSG00000181291	DFNB99	GO:0016021	protein-coding	transmembrane protein 132E	chr17	34580749	34639318
1440	1.5854e-13	1.23297e-12	-2.22457	-1.15353	2.22457	down	CSF3	ENSG00000108342	C17orf33|CSF3OS|GCSF	GO:0005125|GO:0005130|GO:0005576|GO:0005615|GO:0006955|GO:0007275|GO:0008083|GO:0008284|GO:0014068|GO:0019221|GO:0019899|GO:0030838|GO:0030851|GO:0032092|GO:0033138|GO:0042993|GO:0045471|GO:0045639|GO:0045944|GO:0050731|GO:0051897|GO:0071222|GO:0071345|GO:1901215|GO:2000251	protein-coding	colony stimulating factor 3	chr17	40015361	40017813
25984	1.01406e-06	6.01773e-06	-2.42374	-1.27724	2.42374	down	KRT23	ENSG00000108244	CK23|HAIK1|K23	GO:0005198|GO:0005882	protein-coding	keratin 23	chr17	40922696	40937634
6066	4.17564e-07	2.52187e-06	-2.52443	-1.33596	2.52443	down	RNU2-1	ENSG00000274585	RNU2|U2		snRNA	RNA, U2 small nuclear 1	chr17	43233787	43233977
284069	3.83063e-10	2.64451e-09	-6.44032	-2.68713	6.44032	down	FAM171A2	ENSG00000161682		GO:0016021	protein-coding	family with sequence similarity 171 member A2	chr17	44353215	44363875
388394	4.20454e-05	0.000226542	-4.14064	-2.04985	4.14064	down	RPRML	ENSG00000179673		GO:0016021	protein-coding	reprimo like	chr17	46978156	46979248
253962	0.0111203	0.0480122	-2.17641	-1.12195	2.17641	down	CACNA1G-AS1	ENSG00000250107			ncRNA	CACNA1G antisense RNA 1	chr17	50556207	50562108
6329	1.58064e-05	8.74944e-05	-2.31253	-1.20947	2.31253	down	SCN4A	ENSG00000007314	CMS16|HOKPP2|HYKPP|HYPP|NAC1A|Na(V)1.4|Nav1.4|SkM1	GO:0001518|GO:0005248|GO:0005887|GO:0006814|GO:0006936|GO:0019228|GO:0034765|GO:0035725|GO:0060078|GO:0086010	protein-coding	sodium voltage-gated channel alpha subunit 4	chr17	63938554	63972918
124599	0	0	-2.27816	-1.18787	2.27816	down	CD300LB	ENSG00000178789	CD300b|CLM-7|CLM7|CMRF35-A2|IREM-3|IREM3|TREM-5|TREM5	GO:0005886|GO:0016021|GO:0045087|GO:0050776	protein-coding	CD300 molecule like family member b	chr17	74521174	74531474
30850	4.06342e-13	3.11513e-12	-2.71629	-1.44164	2.71629	down	CDR2L	ENSG00000109089	HUMPPA	GO:0005515	protein-coding	cerebellar degeneration related protein 2 like	chr17	74987632	75005800
105274304	0.011507	0.0495624	-2.3823	-1.25236	2.3823	down	LOC105274304	ENSG00000261335			ncRNA	uncharacterized LOC105274304	chr17	76671942	76673658
400624	0.00652469	0.0290293	-2.19073	-1.13141	2.19073	down	LINC01973	ENSG00000204283			ncRNA	long intergenic non-protein coding RNA 1973	chr17	77879027	77884087
440465	0	0	-2.29028	-1.19552	2.29028	down	BAIAP2-AS1	ENSG00000226137			ncRNA	BAIAP2 antisense RNA 1 (head to head)	chr17	81029130	81034881
64693	0.00142583	0.0068393	-2.07421	-1.05256	2.07421	down	CTAGE1	ENSG00000212710	CT21.1|CT21.2|CTAGE|CTAGE-1|CTAGE-2	GO:0005575|GO:0008150|GO:0016021	protein-coding	cutaneous T-cell lymphoma-associated antigen 1	chr18	22413601	22417915
101927571	0.000843365	0.00413452	-2.4821	-1.31156	2.4821	down	LOC101927571	ENSG00000266850			ncRNA	uncharacterized LOC101927571	chr18	22699481	22933764
80816	0.00652469	0.0290293	-2.3674	-1.24331	2.3674	down	ASXL3	ENSG00000141431	BRPS|KIAA1713	GO:0003677|GO:0005634|GO:0006351|GO:0006355|GO:0046872	protein-coding	additional sex combs like 3, transcriptional regulator	chr18	33578615	33751192
284266	0	0	-2.40902	-1.26845	2.40902	down	SIGLEC15	ENSG00000197046	CD33L3|HsT1361|SIGLEC-15	GO:0005886|GO:0016021|GO:0032956|GO:0043234|GO:0045087|GO:0045124|GO:0071402|GO:2001204	protein-coding	sialic acid binding Ig like lectin 15	chr18	45825512	45844080
105372233	3.43385e-07	2.08392e-06	-2.09427	-1.06645	2.09427	down	LOC105372233	ENSG00000267751			ncRNA	uncharacterized LOC105372233	chr19	567210	572228
199675	0	0	-2.9366	-1.55415	2.9366	down	MCEMP1	ENSG00000183019	C19orf59	GO:0016021	protein-coding	mast cell expressed membrane protein 1	chr19	7676628	7679826
6370	0.00380104	0.0174254	-2.32955	-1.22005	2.32955	down	CCL25	ENSG00000131142	Ckb15|SCYA25|TECK	GO:0001954|GO:0002548|GO:0005179|GO:0005576|GO:0005615|GO:0006935|GO:0006954|GO:0006955|GO:0007166|GO:0007186|GO:0008009|GO:0030593|GO:0031735|GO:0042379|GO:0043547|GO:0048247|GO:0060326|GO:0070098|GO:0070374|GO:0071346|GO:0071347|GO:0071356|GO:1903237	protein-coding	C-C motif chemokine ligand 25	chr19	8052767	8062650
84106	0	0	-2.57421	-1.36413	2.57421	down	PRAM1	ENSG00000133246	PML-RAR|PRAM-1	GO:0005515|GO:0007229|GO:0008289|GO:0043313	protein-coding	PML-RARA regulated adaptor molecule 1	chr19	8490056	8503112
100505555	6.36874e-06	3.61793e-05	-3.19906	-1.67765	3.19906	down	LOC100505555				protein-coding	uncharacterized LOC100505555	chr19	9787408	9793180
100996288	0.00628062	0.0280035	-2.01813	-1.01302	2.01813	down	LOC100996288	ENSG00000267289			ncRNA	uncharacterized LOC100996288	chr19	9834079	9835013
57139	3.22117e-06	1.85969e-05	-2.50266	-1.32346	2.50266	down	RGL3	ENSG00000205517		GO:0005622|GO:0007264|GO:0008321|GO:0017016|GO:0043547	protein-coding	ral guanine nucleotide dissociation stimulator like 3	chr19	11384341	11419342
55723	0	0	-2.19126	-1.13176	2.19126	down	ASF1B	ENSG00000105011	CIA-II	GO:0000790|GO:0005515|GO:0005654|GO:0006335|GO:0006336|GO:0006351|GO:0006355|GO:0007275|GO:0007283|GO:0016569|GO:0030154|GO:0042393|GO:0043234	protein-coding	anti-silencing function 1B histone chaperone	chr19	14119509	14136956
84658	0	0	-3.44637	-1.78508	3.44637	down	ADGRE3	ENSG00000131355	EMR3	GO:0004930|GO:0005509|GO:0005576|GO:0005886|GO:0007166|GO:0007186|GO:0016021	protein-coding	adhesion G protein-coupled receptor E3	chr19	14619117	14690027
4854	0	0	-2.49302	-1.31789	2.49302	down	NOTCH3	ENSG00000074181	CADASIL|CADASIL1|CASIL|IMF2|LMNS	GO:0000122|GO:0000139|GO:0004872|GO:0005509|GO:0005515|GO:0005576|GO:0005654|GO:0005737|GO:0005789|GO:0005829|GO:0005886|GO:0005913|GO:0006367|GO:0007219|GO:0007220|GO:0015629|GO:0016021|GO:0019899|GO:0030900|GO:0043235|GO:0045665|GO:0045944|GO:0048661|GO:0048663|GO:0048844|GO:0072104|GO:0098609|GO:0098641	protein-coding	notch 3	chr19	15159038	15200981
79852	1.27975e-11	9.31876e-11	-4.8556	-2.27965	4.8556	down	EPHX3	ENSG00000105131	ABHD9|EH3	GO:0003674|GO:0005575|GO:0005576|GO:0008150|GO:0016787	protein-coding	epoxide hydrolase 3	chr19	15226919	15233435
66002	2.73474e-05	0.000149276	-3.16815	-1.66364	3.16815	down	CYP4F12	ENSG00000186204	CYPIVF12|F22329_1	GO:0000038|GO:0001676|GO:0003091|GO:0003095|GO:0005506|GO:0005737|GO:0005789|GO:0008392|GO:0016021|GO:0016324|GO:0017144|GO:0018685|GO:0019369|GO:0019373|GO:0019825|GO:0020037|GO:0031090|GO:0036101|GO:0042360|GO:0043231|GO:0050051|GO:0055078|GO:0055114|GO:0070330	protein-coding	cytochrome P450 family 4 subfamily F member 12	chr19	15672757	15697174
388531	0.00123493	0.0059624	-2.85698	-1.51449	2.85698	down	RGS9BP	ENSG00000186326	PERRS|R9AP|RGS9	GO:0001750|GO:0009968|GO:0016021|GO:0050908	protein-coding	regulator of G-protein signaling 9 binding protein	chr19	32675407	32678300
80054	0	0	-3.20678	-1.68112	3.20678	down	CEBPA-AS1	ENSG00000267296			ncRNA	CEBPA antisense RNA 1 (head to head)	chr19	33302857	33309387
79047	0	0	-2.09155	-1.06457	2.09155	down	KCTD15	ENSG00000153885		GO:0005515|GO:0007275|GO:0051260	protein-coding	potassium channel tetramerization domain containing 15	chr19	33795933	33815763
6324	0.00151457	0.00724175	-2.23241	-1.1586	2.23241	down	SCN1B	ENSG00000105711	ATFB13|BRGDA5|GEFSP1	GO:0001518|GO:0005248|GO:0005515|GO:0005576|GO:0005886|GO:0007155|GO:0007268|GO:0007411|GO:0010765|GO:0010976|GO:0014704|GO:0017080|GO:0019227|GO:0019871|GO:0021966|GO:0030315|GO:0033268|GO:0035725|GO:0040011|GO:0046684|GO:0051899|GO:0060048|GO:0060078|GO:0060307|GO:0060371|GO:0061337|GO:0086002|GO:0086006|GO:0086012|GO:0086047|GO:0086062|GO:0086091|GO:2000649	protein-coding	sodium voltage-gated channel beta subunit 1	chr19	35030684	35040448
84063	0.00380104	0.0174254	-2.71471	-1.4408	2.71471	down	KIRREL2	ENSG00000126259	FILTRIN|NEPH3|NLG1	GO:0001933|GO:0005515|GO:0005886|GO:0007155|GO:0016021|GO:0016337|GO:0036057	protein-coding	kin of IRRE like 2 (Drosophila)	chr19	35855861	35867109
84518	1.19952e-07	7.44233e-07	-2.8666	-1.51934	2.8666	down	CNFN	ENSG00000105427	PLAC8L2	GO:0001533|GO:0005737|GO:0031424|GO:0070062	protein-coding	cornifelin	chr19	42387019	42390287
100533990	7.86038e-14	6.17545e-13	-2.59639	-1.37651	2.59639	down	APOC4-APOC2				ncRNA	APOC4-APOC2 readthrough (NMD candidate)	chr19	44942238	44949565
344	9.05692e-06	5.08389e-05	-2.27964	-1.1888	2.27964	down	APOC2	ENSG00000224916|ENSG00000234906	APO-CII|APOC-II	GO:0001523|GO:0005576|GO:0005615|GO:0005769|GO:0008289|GO:0010518|GO:0010898|GO:0010902|GO:0010916|GO:0016004|GO:0016042|GO:0032375|GO:0033344|GO:0033700|GO:0034361|GO:0034362|GO:0034363|GO:0034366|GO:0034370|GO:0034371|GO:0034372|GO:0034382|GO:0034384|GO:0042157|GO:0042627|GO:0042632|GO:0042803|GO:0043086|GO:0043274|GO:0043691|GO:0045723|GO:0045833|GO:0048261|GO:0051006|GO:0055102|GO:0060230|GO:…	protein-coding	apolipoprotein C2	chr19	44945982	44949565
147872	0.00170897	0.00813009	-2.78069	-1.47544	2.78069	down	CCDC155	ENSG00000161609	KASH5	GO:0000724|GO:0000781|GO:0000800|GO:0005515|GO:0005640|GO:0007015|GO:0007129|GO:0007283|GO:0016021|GO:0034397|GO:0034993|GO:0042802|GO:0048477|GO:0051225|GO:0051653|GO:0070840|GO:0090220|GO:0090619	protein-coding	coiled-coil domain containing 155	chr19	49388218	49417994
342918	0.00732579	0.0323423	-2.2706	-1.18307	2.2706	down	C19orf81	ENSG00000235034			protein-coding	chromosome 19 open reading frame 81	chr19	50649445	50659310
148170	2.05143e-06	1.19823e-05	-2.12629	-1.08834	2.12629	down	CDC42EP5	ENSG00000167617	Borg3|CEP5	GO:0005096|GO:0005737|GO:0005829|GO:0005856|GO:0005886|GO:0007254|GO:0007266|GO:0008360|GO:0012505|GO:0016020|GO:0017049|GO:0030838|GO:0031274|GO:0043547	protein-coding	CDC42 effector protein 5	chr19	54465026	54473264
729956	0.00142339	0.00682822	-3.07796	-1.62197	3.07796	down	SHISA7	ENSG00000187902		GO:0032281|GO:0045202|GO:0048172	protein-coding	shisa family member 7	chr19	55428740	55442863
107984104	0.00140416	0.00674016	-2.50522	-1.32494	2.50522	down	LOC107984104				protein-coding	uncharacterized LOC107984104	chr20	1804016	1817606
388780	0.00436591	0.0198644	-3.12739	-1.64496	3.12739	down	LOC388780				protein-coding	uncharacterized LOC388780	chr20	2207217	2213151
7053	0	0	-2.03692	-1.02639	2.03692	down	TGM3	ENSG00000125780	TGE	GO:0003810|GO:0003824|GO:0005509|GO:0005737|GO:0006464|GO:0016746|GO:0018149|GO:0030216|GO:0031069|GO:0031234|GO:0031424|GO:0043163|GO:0051262|GO:0070062	protein-coding	transglutaminase 3	chr20	2296001	2341078
7056	0	0	-2.3093	-1.20745	2.3093	down	THBD	ENSG00000178726	AHUS6|BDCA3|CD141|THPH12|THRM|TM	GO:0004872|GO:0004888|GO:0005509|GO:0005515|GO:0005615|GO:0005774|GO:0005886|GO:0005887|GO:0007165|GO:0007565|GO:0007596|GO:0009986|GO:0010165|GO:0010544|GO:0016327|GO:0030195|GO:0032496|GO:0050900|GO:0051591|GO:0051918	protein-coding	thrombomodulin	chr20	23045633	23049741
22918	0	0	-2.81282	-1.49202	2.81282	down	CD93	ENSG00000125810	C1QR1|C1qR(P)|C1qRP|CDw93|ECSM3|MXRA4|dJ737E23.1	GO:0001849|GO:0004872|GO:0005509|GO:0005515|GO:0005886|GO:0006909|GO:0009986|GO:0016021|GO:0016032|GO:0016337|GO:0030246|GO:0031012|GO:0031410|GO:0042116	protein-coding	CD93 molecule	chr20	23079349	23086340
200261	9.35568e-07	5.56176e-06	-3.70256	-1.88852	3.70256	down	LINC00656	ENSG00000233746			ncRNA	long intergenic non-protein coding RNA 656	chr20	23125068	23132621
100505664	1.66533e-14	1.33504e-13	-2.39455	-1.25975	2.39455	down	LOC100505664	ENSG00000230387			ncRNA	uncharacterized LOC100505664	chr20	23180176	23190307
3397	0.000134577	0.000702065	-2.0723	-1.05123	2.0723	down	ID1	ENSG00000125968	ID|bHLHb24	GO:0000122|GO:0001525|GO:0001886|GO:0003700|GO:0005515|GO:0005634|GO:0005654|GO:0005794|GO:0005813|GO:0006351|GO:0007179|GO:0007420|GO:0007507|GO:0007623|GO:0008022|GO:0008134|GO:0010621|GO:0010628|GO:0030182|GO:0030509|GO:0031648|GO:0032233|GO:0032963|GO:0036164|GO:0042803|GO:0043066|GO:0043408|GO:0043433|GO:0043534|GO:0043621|GO:0045602|GO:0045668|GO:0045765|GO:0045892|GO:0046677|GO:0047485|GO:…	protein-coding	inhibitor of DNA binding 1, HLH protein	chr20	31605283	31606515
128853	3.04271e-07	1.84988e-06	-2.0355	-1.02538	2.0355	down	DUSP15	ENSG00000149599	C20orf57|VHY	GO:0004725|GO:0005515|GO:0005737|GO:0005886|GO:0007179|GO:0008138|GO:0016311|GO:0016791|GO:0035335|GO:0042127|GO:0046330	protein-coding	dual specificity phosphatase 15	chr20	31847637	31870747
128434	0.00281279	0.013091	-2.09256	-1.06527	2.09256	down	VSTM2L	ENSG00000132821	C20orf102|dJ1118M15.2	GO:0005515|GO:0005576|GO:0005737|GO:0043524	protein-coding	V-set and transmembrane domain containing 2 like	chr20	37903104	37945350
101927932	0.00141787	0.00680294	-2.07976	-1.05642	2.07976	down	LOC101927932				ncRNA	uncharacterized LOC101927932	chr20	58863528	58888809
198437	0.000179268	0.000925705	-2.89689	-1.53451	2.89689	down	LKAAEAR1	ENSG00000171695	C20orf201		protein-coding	LKAAEAR motif containing 1	chr20	64083380	64084359
11096	1.15918e-09	7.84458e-09	-4.88715	-2.28899	4.88715	down	ADAMTS5	ENSG00000154736	ADAM-TS 11|ADAM-TS 5|ADAM-TS5|ADAMTS-11|ADAMTS-5|ADAMTS11|ADMP-2	GO:0004222|GO:0005178|GO:0005515|GO:0005576|GO:0005578|GO:0005615|GO:0005788|GO:0006508|GO:0008201|GO:0008237|GO:0008270|GO:0022617|GO:0036066|GO:0042742|GO:0044691|GO:0050840	protein-coding	ADAM metallopeptidase with thrombospondin type 1 motif 5	chr21	26917912	26966513
6573	0	0	-2.02032	-1.01458	2.02032	down	SLC19A1	ENSG00000173638	CHMD|FOLT|IFC1|REFC|RFC1	GO:0005542|GO:0005886|GO:0005887|GO:0008517|GO:0008518|GO:0015350|GO:0015884|GO:0016323|GO:0016324|GO:0046655|GO:0051958|GO:0098838	protein-coding	solute carrier family 19 member 1	chr21	45493572	45544411
150197	9.20389e-05	0.000484848	-2.19497	-1.1342	2.19497	down	LINC00896	ENSG00000236499			ncRNA	long intergenic non-protein coding RNA 896	chr22	20206397	20208524
440804	0.00030914	0.00157206	-2.01974	-1.01417	2.01974	down	RIMBP3B	ENSG00000274600	RIM-BP3.2|RIM-BP3.B|RIMBP3.2		protein-coding	RIMS binding protein 3B	chr22	21383374	21389478
1414	0.00141747	0.00680249	-2.57245	-1.36314	2.57245	down	CRYBB1	ENSG00000100122	CATCN3|CTRCT17	GO:0005212|GO:0005515|GO:0007601	protein-coding	crystallin beta B1	chr22	26599278	26618088
5988	0.00578747	0.0259099	-2.58822	-1.37196	2.58822	down	RFPL1	ENSG00000128250	RNF78	GO:0008270	protein-coding	ret finger protein like 1	chr22	29438583	29442455
150297	0	0	-2.22786	-1.15566	2.22786	down	C22orf42	ENSG00000205856	dJ90G24.6		protein-coding	chromosome 22 open reading frame 42	chr22	32149006	32160392
8224	0.000376179	0.00190024	-3.08679	-1.62611	3.08679	down	SYN3	ENSG00000185666		GO:0003824|GO:0005524|GO:0007269|GO:0008021|GO:0014069|GO:0030054|GO:0030672|GO:0032228	protein-coding	synapsin III	chr22	32512552	33058372
102723775	1.4352e-05	7.96481e-05	-2.02543	-1.01823	2.02543	down	LINC01315	ENSG00000229891	lnc-C22orf32-1		ncRNA	long intergenic non-protein coding RNA 1315	chr22	42364400	42369236
53947	2.88658e-15	2.37127e-14	-2.0708	-1.05019	2.0708	down	A4GALT	ENSG00000128274	A14GALT|A4GALT1|Gb3S|P(k)|P1|P1PK|PK	GO:0001576|GO:0006486|GO:0006688|GO:0007009|GO:0008378|GO:0015643|GO:0016020|GO:0030173|GO:0050512|GO:0070062	protein-coding	alpha 1,4-galactosyltransferase	chr22	42692121	42721298
57393	0.000238069	0.00122009	-3.55367	-1.82931	3.55367	down	TMEM27	ENSG00000147003	NX-17|NX17	GO:0005515|GO:0005737|GO:0006508|GO:0008237|GO:0008241|GO:0016021|GO:0031526|GO:0035543|GO:0035774|GO:0045956|GO:0051957|GO:0070062	protein-coding	transmembrane protein 27	chrX	15627318	15665031
2857	0	0	-2.3587	-1.23799	2.3587	down	GPR34	ENSG00000171659	LYPSR1	GO:0004930|GO:0005887|GO:0007186|GO:0035589|GO:0045028	protein-coding	G protein-coupled receptor 34	chrX	41688973	41697277
90737	0.00177704	0.00843678	-2.42967	-1.28076	2.42967	down	PAGE5	ENSG00000158639	CT16|CT16.1|CT16.2|GAGEE1|PAGE-5	GO:0005515	protein-coding	PAGE family member 5	chrX	55220355	55224108
407008	0	0	-2.21369	-1.14645	2.21369	down	MIR223	ENSG00000274536	MIRN223|miRNA223|mir-223		ncRNA	microRNA 223	chrX	66015461	66020422
170261	0.0037316	0.017126	-2.87666	-1.5244	2.87666	down	ZCCHC12	ENSG00000174460	PNMA7A|SIZN|SIZN1	GO:0003676|GO:0005515|GO:0006351|GO:0008270|GO:0016607|GO:0030374|GO:0030509	protein-coding	zinc finger CCHC-type containing 12	chrX	118823790	118826968
633	0.000626561	0.00311275	-2.75933	-1.46432	2.75933	down	BGN	ENSG00000182492	DSPG1|MRLS|PG-S1|PGI|SEMDX|SLRR1A	GO:0001974|GO:0004860|GO:0005201|GO:0005539|GO:0005576|GO:0005578|GO:0005615|GO:0005737|GO:0005796|GO:0006469|GO:0008150|GO:0009986|GO:0019221|GO:0019800|GO:0030133|GO:0030198|GO:0030203|GO:0030206|GO:0030207|GO:0030208|GO:0031012|GO:0042383|GO:0043202|GO:0046426|GO:0050840|GO:0070062	protein-coding	biglycan	chrX	153494939	153509554
770 upregulated differentially expressed genes in 4 unstimulated aged Vs 4 stimulated aged cases with corrected value p<0.05.
Gene ID	p-value	Corrected p-value	FC ([A-stim] vs [A-unstim])	Log FC ([A-stim] vs [A-unstim])	FC (abs) ([A-stim] vs [A-unstim])	Regulation ([A-stim] vs [A-unstim])	Gene Symbol	Ensembl ID	Aliases	GO Accession	Gene Type	Description	Chromosome	Start	End
84069	0	0	2.14719	1.10245	2.14719	up	PLEKHN1	ENSG00000187583		GO:0005515|GO:0005886	protein-coding	pleckstrin homology domain containing N1	chr1	966497	975865
84808	1.294e-11	9.41995e-11	2.46327	1.30058	2.46327	up	PERM1	ENSG00000187642	C1orf170	GO:0005634|GO:0005737|GO:0006351|GO:0006355|GO:0014850	protein-coding	PPARGC1 and ESRR induced regulator, muscle 1	chr1	975204	982093
57801	0	0	4.55768	2.1883	4.55768	up	HES4	ENSG00000188290	bHLHb42	GO:0003677|GO:0005634|GO:0006351|GO:0006355|GO:0007399|GO:0008134|GO:0030154|GO:0046983	protein-coding	hes family bHLH transcription factor 4	chr1	998962	1000172
9636	0	0	9.62118	3.26621	9.62118	up	ISG15	ENSG00000187608	G1P2|IFI15|IMD38|IP17|UCRP|hUCRP	GO:0005515|GO:0005576|GO:0005654|GO:0005829|GO:0019941|GO:0019985|GO:0030501|GO:0031386|GO:0031397|GO:0032020|GO:0032480|GO:0032649|GO:0034340|GO:0042742|GO:0045071|GO:0045648|GO:0051607|GO:0060337	protein-coding	ISG15 ubiquitin-like modifier	chr1	1001138	1014541
375790	0	0	3.80717	1.92872	3.80717	up	AGRN	ENSG00000188157	CMS8|CMSPPD	GO:0001523|GO:0002162|GO:0005200|GO:0005509|GO:0005515|GO:0005576|GO:0005605|GO:0005737|GO:0005796|GO:0005886|GO:0006024|GO:0006027|GO:0007010|GO:0007165|GO:0007213|GO:0016021|GO:0030054|GO:0030198|GO:0030203|GO:0031012|GO:0033691|GO:0035374|GO:0043113|GO:0043202|GO:0043236|GO:0043395|GO:0043547|GO:0045162|GO:0045202|GO:0045887|GO:0045944|GO:0050808|GO:0051491|GO:0070062	protein-coding	agrin	chr1	1020123	1056118
65220	0	0	2.30351	1.20384	2.30351	up	NADK	ENSG00000008130	dJ283E3.1	GO:0003951|GO:0005515|GO:0005524|GO:0005829|GO:0006741|GO:0016310|GO:0019674|GO:0046034|GO:0046872	protein-coding	NAD kinase	chr1	1751232	1780457
102724552	1.82679e-10	1.2762e-09	2.45464	1.29551	2.45464	up	LOC102724552				ncRNA	uncharacterized LOC102724552	chr1	8424645	8434838
644997	2.6434e-17	2.26443e-16	2.74016	1.45426	2.74016	up	PIK3CD-AS1	ENSG00000179840	C1orf200		ncRNA	PIK3CD antisense RNA 1	chr1	9652610	9654586
26270	0	0	3.43237	1.7792	3.43237	up	FBXO6	ENSG00000116663	FBG2|FBS2|FBX6|Fbx6b	GO:0000077|GO:0000209|GO:0001948|GO:0004842|GO:0005515|GO:0005737|GO:0005829|GO:0006281|GO:0006508|GO:0006516|GO:0006986|GO:0019005|GO:0030246|GO:0030433|GO:0031146|GO:0044322|GO:0061630	protein-coding	F-box protein 6	chr1	11664124	11674354
727684	0.000864518	0.00423398	2.93927	1.55546	2.93927	up	C1orf195				protein-coding	chromosome 1 open reading frame 195	chr1	15164344	15171317
353238	8.3478e-10	5.67996e-09	3.72339	1.89662	3.72339	up	PADI6	ENSG00000276747	PREMBL2|hPADVI	GO:0004668|GO:0005509|GO:0005634|GO:0005737|GO:0007010|GO:0007028|GO:0036414|GO:0043143|GO:0045111	protein-coding	peptidyl arginine deiminase 6	chr1	17372196	17401699
57576	8.51234e-06	4.78568e-05	3.73709	1.90192	3.73709	up	KIF17	ENSG00000117245	KIF17B|KIF3X|KLP-2|OSM-3	GO:0005524|GO:0005829|GO:0005871|GO:0005874|GO:0005929|GO:0005930|GO:0007018|GO:0008017|GO:0008574|GO:0015031|GO:0016192|GO:0022008|GO:0030030|GO:0030992|GO:0031503|GO:0032391|GO:0036064|GO:1990075	protein-coding	kinesin family member 17	chr1	20664014	20718017
713	0	0	2.64466	1.40308	2.64466	up	C1QB	ENSG00000173369		GO:0004252|GO:0005515|GO:0005576|GO:0005581|GO:0005602|GO:0006508|GO:0006956|GO:0006958|GO:0042803|GO:0045087|GO:0048839|GO:0070062|GO:0072562	protein-coding	complement C1q B chain	chr1	22652762	22661538
2048	0	0	3.13512	1.64852	3.13512	up	EPHB2	ENSG00000133216	CAPB|DRT|EK5|EPHT3|ERK|Hek5|PCBC|Tyro5	GO:0001525|GO:0001655|GO:0004713|GO:0005005|GO:0005102|GO:0005515|GO:0005524|GO:0005576|GO:0005829|GO:0005886|GO:0005887|GO:0007399|GO:0007411|GO:0007413|GO:0007612|GO:0008046|GO:0016310|GO:0018108|GO:0021631|GO:0021952|GO:0022038|GO:0030424|GO:0030425|GO:0031290|GO:0042472|GO:0042802|GO:0043025|GO:0048013|GO:0048170|GO:0048593|GO:0050771|GO:0050878|GO:0051965|GO:0060021|GO:0060996|GO:0060997|GO:…	protein-coding	EPH receptor B2	chr1	22710839	22921500
2537	0	0	10.3245	3.368	10.3245	up	IFI6	ENSG00000126709	6-16|FAM14C|G1P3|IFI-6-16|IFI616	GO:0001836|GO:0005515|GO:0005739|GO:0005886|GO:0006955|GO:0016021|GO:0043154|GO:0051902|GO:0060337|GO:2001240	protein-coding	interferon alpha inducible protein 6	chr1	27666061	27672218
106479753	0	0	29.1522	4.86553	29.1522	up	RNU6-424P				pseudo	RNA, U6 small nuclear 424, pseudogene	chr1	27669490	27703063
10076	0	0	3.09957	1.63207	3.09957	up	PTPRU	ENSG00000060656	FMI|PCP-2|PTP|PTP-J|PTP-PI|PTP-RO|PTPPSI|PTPRO|PTPU2|R-PTP-PSI|R-PTP-U|hPTP-J	GO:0004725|GO:0005001|GO:0005515|GO:0005886|GO:0005887|GO:0005911|GO:0006470|GO:0007155|GO:0007185|GO:0008013|GO:0008285|GO:0016337|GO:0030154|GO:0030336|GO:0031100|GO:0034109|GO:0034394|GO:0035335|GO:0051384|GO:0060070	protein-coding	protein tyrosine phosphatase, receptor type U	chr1	29236516	29326813
9672	0	0	2.61245	1.3854	2.61245	up	SDC3	ENSG00000162512	SDCN|SYND3	GO:0001523|GO:0005796|GO:0005886|GO:0006024|GO:0006027|GO:0009986|GO:0016020|GO:0016021|GO:0016477|GO:0030203|GO:0043202	protein-coding	syndecan 3	chr1	30869467	30908761
79570	0	0	9.39233	3.23148	9.39233	up	NKAIN1	ENSG00000084628	FAM77C	GO:0002028|GO:0005886|GO:0016021|GO:0051117	protein-coding	Sodium/potassium transporting ATPase interacting 1	chr1	31179745	31239554
57648	0	0	2.19993	1.13745	2.19993	up	KIAA1522	ENSG00000162522			protein-coding	KIAA1522	chr1	32741885	32774970
2701	0	0	7.39269	2.8861	7.39269	up	GJA4	ENSG00000187513	CX37	GO:0001568|GO:0003158|GO:0005515|GO:0005887|GO:0005921|GO:0005922|GO:0006810|GO:0006816|GO:0007043|GO:0007267|GO:0048265	protein-coding	gap junction protein alpha 4	chr1	34792998	34795747
1296	0	0	2.10065	1.07084	2.10065	up	COL8A2	ENSG00000171812	FECD|FECD1|PPCD|PPCD2	GO:0001525|GO:0005201|GO:0005576|GO:0005578|GO:0005581|GO:0005604|GO:0005788|GO:0016337|GO:0030198|GO:0030574|GO:0030674|GO:0031012|GO:0048593|GO:0050673	protein-coding	collagen type VIII alpha 2 chain	chr1	36095236	36125220
105378668	2.39983e-20	2.09375e-19	7.4409	2.89548	7.4409	up	LOC105378668	ENSG00000236546			ncRNA	uncharacterized LOC105378668	chr1	39897745	39899098
1996	1.76906e-12	1.32804e-11	3.8408	1.94141	3.8408	up	ELAVL4	ENSG00000162374	HUD|PNEM	GO:0000166|GO:0003723|GO:0003730|GO:0006396|GO:0006397|GO:0017091	protein-coding	ELAV like RNA binding protein 4	chr1	50048014	50203786
22996	5.43398e-14	4.29171e-13	2.33533	1.22363	2.33533	up	TTC39A	ENSG00000085831	C1orf34|DEME-6	GO:0003674|GO:0005575|GO:0008150	protein-coding	tetratricopeptide repeat domain 39A	chr1	51287258	51345116
1573	0	0	15.1225	3.91862	15.1225	up	CYP2J2	ENSG00000134716	CPJ2|CYPIIJ2	GO:0004497|GO:0005506|GO:0005789|GO:0006690|GO:0006805|GO:0008016|GO:0008392|GO:0008395|GO:0008404|GO:0008405|GO:0019373|GO:0020037|GO:0031090|GO:0043651|GO:0055114|GO:0070062|GO:0070330|GO:0071614	protein-coding	cytochrome P450 family 2 subfamily J member 2	chr1	59893308	59926790
27329	0.00874201	0.0382032	2.339	1.22589	2.339	up	ANGPTL3	ENSG00000132855	ANG-5|ANGPT5|ANL3|FHBL2	GO:0001525|GO:0004857|GO:0004859|GO:0005178|GO:0005615|GO:0005769|GO:0005794|GO:0006071|GO:0006631|GO:0006644|GO:0007160|GO:0007165|GO:0007229|GO:0008083|GO:0008201|GO:0008203|GO:0009395|GO:0009725|GO:0009986|GO:0010519|GO:0019915|GO:0030027|GO:0030335|GO:0042632|GO:0045766|GO:0048844|GO:0050996|GO:0051005|GO:0055088|GO:0055090|GO:0055091|GO:0070328	protein-coding	angiopoietin like 3	chr1	62597487	62606159
101927034	1.32851e-27	1.19848e-26	2.19346	1.13321	2.19346	up	ROR1-AS1	ENSG00000223949			ncRNA	ROR1 antisense RNA 1	chr1	64094442	64171297
200132	1.58148e-05	8.75317e-05	2.06307	1.04479	2.06307	up	TCTEX1D1	ENSG00000152760		GO:0005515	protein-coding	Tctex1 domain containing 1	chr1	66752459	66778787
5733	1.60063e-10	1.12067e-09	2.1292	1.09031	2.1292	up	PTGER3	ENSG00000050628	EP3|EP3-I|EP3-II|EP3-III|EP3-IV|EP3-VI|EP3e|PGE2-R	GO:0004957|GO:0005635|GO:0005886|GO:0005887|GO:0006954|GO:0007186|GO:0007189|GO:0007200|GO:0007204|GO:0008219|GO:0014827|GO:0016021|GO:0031622|GO:0060455	protein-coding	prostaglandin E receptor 3	chr1	70852353	71047808
127254	0	0	14.4189	3.84989	14.4189	up	ERICH3	ENSG00000178965	C1orf173		protein-coding	glutamate rich 3	chr1	74568111	74673738
91624	0	0	11.2169	3.4876	11.2169	up	NEXN	ENSG00000162614	CMH20|NELIN	GO:0005856|GO:0005925|GO:0008307|GO:0030018|GO:0030334|GO:0048739|GO:0051015|GO:0051493	protein-coding	nexilin F-actin binding protein	chr1	77888513	77943895
10964	0	0	20.4479	4.35388	20.4479	up	IFI44L	ENSG00000137959	C1orf29|GS3686	GO:0005525|GO:0005654|GO:0005737|GO:0051607	protein-coding	interferon induced protein 44 like	chr1	78619922	78646145
10561	0	0	8.55628	3.09698	8.55628	up	IFI44	ENSG00000137965	MTAP44|TLDC5|p44	GO:0005737|GO:0009615	protein-coding	interferon induced protein 44	chr1	78649796	78664078
255231	0	0	2.09098	1.06418	2.09098	up	MCOLN2	ENSG00000153898	TRP-ML2|TRPML2	GO:0005262|GO:0005886|GO:0016021|GO:0070588	protein-coding	mucolipin 2	chr1	84925583	84997113
55283	9.69031e-05	0.000509723	2.03634	1.02598	2.03634	up	MCOLN3	ENSG00000055732	TRP-ML3|TRPML3	GO:0005262|GO:0005737|GO:0005886|GO:0007626|GO:0016021|GO:0042491|GO:0070588	protein-coding	mucolipin 3	chr1	85018082	85048499
101927891	2.06197e-05	0.00011338	4.33415	2.11575	4.33415	up	PKN2-AS1	ENSG00000237505			ncRNA	PKN2 antisense RNA 1	chr1	88537513	88685204
2635	0	0	2.02938	1.02104	2.02938	up	GBP3	ENSG00000117226		GO:0000139|GO:0003924|GO:0005515|GO:0005525|GO:0048471|GO:0051607	protein-coding	guanylate binding protein 3	chr1	89006666	89022894
2633	0	0	4.9988	2.32158	4.9988	up	GBP1	ENSG00000117228		GO:0000139|GO:0003779|GO:0003924|GO:0005515|GO:0005525|GO:0005576|GO:0005829|GO:0005886|GO:0019899|GO:0019955|GO:0030507|GO:0042802|GO:0050848|GO:0050860|GO:0051607|GO:0051879|GO:0060333|GO:0070373|GO:1900025|GO:1900041|GO:1903076|GO:1903077	protein-coding	guanylate binding protein 1	chr1	89052319	89065360
388646	0	0	8.86999	3.14893	8.86999	up	GBP7	ENSG00000213512	GBP4L	GO:0003924|GO:0005525|GO:0016020	protein-coding	guanylate binding protein 7	chr1	89131751	89176040
115361	0	0	4.28535	2.09941	4.28535	up	GBP4	ENSG00000162654	Mpa2	GO:0000139|GO:0003924|GO:0005525|GO:0005634|GO:0048471	protein-coding	guanylate binding protein 4	chr1	89181148	89198932
115362	0	0	2.9991	1.58453	2.9991	up	GBP5	ENSG00000154451	GBP-5	GO:0000139|GO:0003924|GO:0005515|GO:0005525|GO:0006954|GO:0016020|GO:0031410|GO:0042802|GO:0045089|GO:0050702|GO:0051289|GO:0071346|GO:0072616|GO:1900017|GO:1900227	protein-coding	guanylate binding protein 5	chr1	89258950	89272804
100421401	5.13509e-10	3.52292e-09	4.55546	2.1876	4.55546	up	LOC100421401				pseudo	guanylate binding protein family member 6 pseudogene	chr1	89260582	89269754
106481042	4.59311e-11	3.28111e-10	2.50827	1.3267	2.50827	up	RN7SL440P				pseudo	RNA, 7SL, cytoplasmic 440, pseudogene	chr1	94150738	94151080
391059	0	0	2.06437	1.0457	2.06437	up	FRRS1	ENSG00000156869	SDFR2|SDR2	GO:0000293|GO:0016021|GO:0046872|GO:0055114	protein-coding	ferric chelate reductase 1	chr1	99708703	99766631
107985124	3.33172e-17	2.85316e-16	2.18671	1.12877	2.18671	up	LOC107985124				ncRNA	uncharacterized LOC107985124	chr1	108040263	108076020
164153	8.01737e-06	4.51873e-05	2.91687	1.54442	2.91687	up	UBL4B	ENSG00000186150		GO:0005515|GO:0005737|GO:1903955	protein-coding	ubiquitin like 4B	chr1	110112468	110113945
3737	1.13113e-26	1.01752e-25	2.00445	1.00321	2.00445	up	KCNA2	ENSG00000177301	EIEE32|HBK5|HK4|HUKIV|KV1.2|MK2|NGK1|RBK2	GO:0005249|GO:0005251|GO:0005267|GO:0005515|GO:0005789|GO:0005886|GO:0005887|GO:0006813|GO:0008076|GO:0014059|GO:0015271|GO:0019228|GO:0019233|GO:0019894|GO:0021633|GO:0030027|GO:0030054|GO:0030424|GO:0030425|GO:0031258|GO:0032809|GO:0034765|GO:0042734|GO:0043204|GO:0043679|GO:0044224|GO:0045188|GO:0051260|GO:0071805	protein-coding	potassium voltage-gated channel subfamily A member 2	chr1	110593580	110631474
4343	0	0	2.86931	1.5207	2.86931	up	MOV10	ENSG00000155363	fSAP113|gb110	GO:0000932|GO:0004386|GO:0005515|GO:0005524|GO:0005615|GO:0005829|GO:0006351|GO:0006355|GO:0007223|GO:0035195|GO:0035279|GO:0044822|GO:0048015	protein-coding	Mov10 RISC complex RNA helicase	chr1	112673141	112700746
333926	5.65422e-15	4.60339e-14	2.80676	1.4889	2.80676	up	PPM1J	ENSG00000155367	PP2CZ|PP2Czeta|PPP2CZ	GO:0004722|GO:0006470	protein-coding	protein phosphatase, Mg2+/Mn2+ dependent 1J	chr1	112709994	112715477
6847	0.0087175	0.0381146	3.49796	1.80652	3.49796	up	SYCP1	ENSG00000198765	CT8|HOM-TES-14|SCP-1|SCP1	GO:0000711|GO:0000775|GO:0000795|GO:0000801|GO:0000802|GO:0001673|GO:0003677|GO:0007129|GO:0007130|GO:0007131|GO:0007283|GO:0032880|GO:0035092|GO:0051026|GO:0051301|GO:0051878	protein-coding	synaptonemal complex protein 1	chr1	114854803	114995370
126868	8.20532e-06	4.62128e-05	2.81722	1.49427	2.81722	up	MAB21L3	ENSG00000173212	C1orf161	GO:0005515	protein-coding	mab-21 like 3	chr1	116111755	116135240
2210	0	0	2.29947	1.2013	2.29947	up	FCGR1B	ENSG00000198019	CD64b|IGFRB	GO:0002250|GO:0002479|GO:0005886|GO:0006898|GO:0006955|GO:0016021|GO:0019763|GO:0019864|GO:0030669|GO:0031901|GO:0038093|GO:0060333	protein-coding	Fc fragment of IgG receptor Ib	chr1	121087345	121096310
100996318	3.15272e-11	2.2675e-10	2.95554	1.56342	2.95554	up	LOC100996318				protein-coding	uncharacterized LOC100996318	chr1	121090289	121097655
653820	0	0	5.03133	2.33094	5.03133	up	FAM72B	ENSG00000188610	p17	GO:0005737|GO:0043231	protein-coding	family with sequence similarity 72 member B	chr1	121167646	121185539
653464	0	0	2.41365	1.27121	2.41365	up	SRGAP2C	ENSG00000171943	SRGAP2P1	GO:0005096|GO:0005737|GO:0021816|GO:0030336|GO:0042803|GO:0043547|GO:0046982|GO:0048365|GO:0051490|GO:0061000|GO:2001224	protein-coding	SLIT-ROBO Rho GTPase activating protein 2C	chr1	121184810	121392822
107985194	2.60128e-15	2.14344e-14	2.50851	1.32683	2.50851	up	LOC107985194				ncRNA	uncharacterized LOC107985194	chr1	121396754	121463129
100996713	2.83545e-06	1.64299e-05	3.74605	1.90537	3.74605	up	LOC100996713				protein-coding	uncharacterized LOC100996713	chr1	143877731	143885076
554282	6.89135e-14	5.42601e-13	5.03443	2.33183	5.03443	up	FAM72C	ENSG00000263513		GO:0005737|GO:0043231	protein-coding	family with sequence similarity 72 member C	chr1	143955364	143971965
101927429	9.69688e-05	0.000510019	3.57095	1.83631	3.57095	up	LOC101927429				pseudo	lysine methyltransferase 2C pseudogene	chr1	144641371	144919902
647135	0	0	2.30268	1.20331	2.30268	up	SRGAP2B	ENSG00000196369	SRGAP2L|SRGAP2P2	GO:0007399	protein-coding	SLIT-ROBO Rho GTPase activating protein 2B	chr1	144887265	145095528
728833	1.20431e-11	8.7813e-11	3.52915	1.81932	3.52915	up	FAM72D	ENSG00000215784	GCUD2	GO:0005737|GO:0043231	protein-coding	family with sequence similarity 72 member D	chr1	145096000	145112696
2209	0	0	2.41855	1.27414	2.41855	up	FCGR1A	ENSG00000150337	CD64|CD64A|FCRI|IGFR1	GO:0002479|GO:0005057|GO:0005515|GO:0005886|GO:0006898|GO:0006911|GO:0006955|GO:0007165|GO:0016021|GO:0019864|GO:0030669|GO:0031901|GO:0038096|GO:0050776|GO:0060333	protein-coding	Fc fragment of IgG receptor Ia	chr1	149782671	149792518
100874097	6.90325e-05	0.000366992	2.76759	1.46863	2.76759	up	UBE2Q1-AS1	ENSG00000229780			ncRNA	UBE2Q1 antisense RNA 1	chr1	154553609	154555017
1141	6.69618e-14	5.27466e-13	4.10155	2.03617	4.10155	up	CHRNB2	ENSG00000160716	EFNL3|nAChRB2	GO:0001508|GO:0001661|GO:0001666|GO:0005515|GO:0005886|GO:0005892|GO:0006811|GO:0006816|GO:0006939|GO:0007165|GO:0007271|GO:0007274|GO:0007601|GO:0007605|GO:0007612|GO:0007613|GO:0007626|GO:0008144|GO:0008306|GO:0008542|GO:0009897|GO:0014059|GO:0015276|GO:0015464|GO:0016021|GO:0019233|GO:0021562|GO:0021631|GO:0021771|GO:0021952|GO:0030054|GO:0030890|GO:0032225|GO:0032226|GO:0033603|GO:0035094|GO:…	protein-coding	cholinergic receptor nicotinic beta 2 subunit	chr1	154567781	154580026
103	0	0	2.35004	1.23269	2.35004	up	ADAR	ENSG00000160710	ADAR1|AGS6|DRADA|DSH|DSRAD|G1P1|IFI-4|IFI4|K88DSRBP|P136	GO:0001649|GO:0001701|GO:0002244|GO:0002566|GO:0003677|GO:0003726|GO:0005515|GO:0005634|GO:0005654|GO:0005730|GO:0005737|GO:0006382|GO:0006397|GO:0009615|GO:0016020|GO:0016553|GO:0030218|GO:0031054|GO:0035280|GO:0035455|GO:0043066|GO:0044387|GO:0044530|GO:0044822|GO:0045070|GO:0045071|GO:0045087|GO:0046872|GO:0051607|GO:0060216|GO:0060337|GO:0060339|GO:0061484|GO:0098586|GO:1900369	protein-coding	adenosine deaminase, RNA specific	chr1	154582062	154627999
4582	0	0	2.39478	1.25989	2.39478	up	MUC1	ENSG00000185499	ADMCKD|ADMCKD1|CA 15-3|CD227|EMA|H23AG|KL-6|MAM6|MCD|MCKD|MCKD1|MUC-1|MUC-1/SEC|MUC-1/X|MUC1/ZD|PEM|PEMT|PUM	GO:0000790|GO:0000978|GO:0002039|GO:0003712|GO:0005515|GO:0005615|GO:0005796|GO:0005887|GO:0006977|GO:0006978|GO:0010944|GO:0016266|GO:0016324|GO:0031982|GO:0033629|GO:0036003|GO:0043618|GO:0070062|GO:0090240|GO:1902166	protein-coding	mucin 1, cell surface associated	chr1	155185824	155192916
10763	7.18527e-05	0.00038142	3.08421	1.6249	3.08421	up	NES	ENSG00000132688	Nbla00170	GO:0000086|GO:0003674|GO:0005198|GO:0005737|GO:0005882|GO:0007417|GO:0007420|GO:0019215|GO:0030844|GO:0031012|GO:0031076|GO:0032091|GO:0043086|GO:0043524|GO:0045111|GO:0048858|GO:0072089|GO:2000179	protein-coding	nestin	chr1	156668763	156677397
9826	0	0	2.21622	1.1481	2.21622	up	ARHGEF11	ENSG00000132694	GTRAP48|PDZ-RHOGEF	GO:0000910|GO:0001558|GO:0001664|GO:0005085|GO:0005089|GO:0005096|GO:0005515|GO:0005622|GO:0005737|GO:0005829|GO:0006928|GO:0006941|GO:0007186|GO:0007266|GO:0016020|GO:0030010|GO:0030036|GO:0035023|GO:0043065|GO:0043547|GO:0045893|GO:0051056	protein-coding	Rho guanine nucleotide exchange factor 11	chr1	156934840	157045370
107985211	1.39392e-05	7.7453e-05	3.68053	1.87991	3.68053	up	LOC107985211				ncRNA	uncharacterized LOC107985211	chr1	157185388	157187405
922	0.0013376	0.00642983	2.25597	1.17375	2.25597	up	CD5L	ENSG00000073754	AIM|API6|CT-2|PRO229|SP-ALPHA|Spalpha|hAIM	GO:0002376|GO:0005044|GO:0005576|GO:0005615|GO:0005737|GO:0006898|GO:0006915|GO:0006954|GO:0006968|GO:0016020|GO:0070062|GO:0072562	protein-coding	CD5 molecule like	chr1	157830914	157898256
6708	0.00376643	0.0172829	2.50905	1.32714	2.50905	up	SPTA1	ENSG00000163554	EL2|HPP|HS3|SPH3|SPTA	GO:0000165|GO:0002260|GO:0005088|GO:0005200|GO:0005509|GO:0005515|GO:0005829|GO:0006779|GO:0006888|GO:0007009|GO:0007015|GO:0007411|GO:0008091|GO:0008360|GO:0014731|GO:0015629|GO:0030097|GO:0030424|GO:0031235|GO:0032092|GO:0032437|GO:0042102|GO:0043547|GO:0046982|GO:0051015|GO:0051693	protein-coding	spectrin alpha, erythrocytic 1	chr1	158610706	158686698
4332	0	0	2.31861	1.21326	2.31861	up	MNDA	ENSG00000163563	PYHIN3	GO:0003677|GO:0005515|GO:0005634|GO:0005737|GO:0006351|GO:0006355|GO:0006968|GO:0006974|GO:0030889|GO:0043065|GO:0050853|GO:0070062	protein-coding	myeloid cell nuclear differentiation antigen	chr1	158831317	158849506
3428	0	0	2.42831	1.27995	2.42831	up	IFI16	ENSG00000163565	IFNGIP1|PYHIN2	GO:0000122|GO:0000978|GO:0001047|GO:0001078|GO:0001819|GO:0002218|GO:0003690|GO:0005515|GO:0005634|GO:0005654|GO:0005730|GO:0005737|GO:0005829|GO:0006351|GO:0006914|GO:0006954|GO:0008134|GO:0008283|GO:0010506|GO:0016020|GO:0016607|GO:0030097|GO:0030099|GO:0030224|GO:0032481|GO:0032731|GO:0040029|GO:0042149|GO:0042771|GO:0043392|GO:0044822|GO:0045071|GO:0045087|GO:0045824|GO:0045892|GO:0045944|GO:…	protein-coding	interferon gamma inducible protein 16	chr1	158999968	159055155
9447	0	0	4.72575	2.24054	4.72575	up	AIM2	ENSG00000163568	PYHIN4	GO:0002218|GO:0002230|GO:0003690|GO:0005515|GO:0005634|GO:0005737|GO:0005829|GO:0006915|GO:0006954|GO:0006955|GO:0032088|GO:0032461|GO:0032731|GO:0033209|GO:0035458|GO:0035690|GO:0042802|GO:0045087|GO:0050702|GO:0050718|GO:0051092|GO:0070269|GO:0097169|GO:2001056	protein-coding	absent in melanoma 2	chr1	159062484	159147096
3766	7.13118e-24	6.33872e-23	2.06553	1.04651	2.06553	up	KCNJ10	ENSG00000177807	BIRK-10|KCNJ13-PEN|KIR1.2|KIR4.1|SESAME	GO:0005242|GO:0005515|GO:0005524|GO:0005886|GO:0005887|GO:0006813|GO:0007601|GO:0007628|GO:0010107|GO:0015272|GO:0015467|GO:0016323|GO:0022010|GO:0034765|GO:0048169|GO:0051935|GO:0055075|GO:0060075|GO:0098793	protein-coding	potassium voltage-gated channel subfamily J member 10	chr1	160037467	160070248
100129738	0.00533709	0.0240214	2.98709	1.57874	2.98709	up	SETP9				pseudo	SET pseudogene 9	chr1	160670778	160686692
57823	0	0	2.27644	1.18678	2.27644	up	SLAMF7	ENSG00000026751	19A|CD319|CRACC|CS1	GO:0002250|GO:0005886|GO:0007155|GO:0016021|GO:0030101|GO:0042267|GO:0050776	protein-coding	SLAM family member 7	chr1	160739057	160754821
9722	1.20779e-05	6.7319e-05	2.49934	1.32155	2.49934	up	NOS1AP	ENSG00000198929	6330408P19Rik|CAPON	GO:0003062|GO:0005515|GO:0005634|GO:0005739|GO:0005829|GO:0005901|GO:0010628|GO:0010750|GO:0030018|GO:0030315|GO:0031965|GO:0033017|GO:0042383|GO:0042981|GO:0045428|GO:0045429|GO:0048471|GO:0050998|GO:0050999|GO:0051000|GO:0060307|GO:0098901|GO:1901381|GO:1901841|GO:1902261|GO:1902514|GO:1902937|GO:1903762|GO:1990454|GO:2000170	protein-coding	nitric oxide synthase 1 adaptor protein	chr1	162069774	162382115
400793	4.27833e-09	2.82952e-08	2.05538	1.0394	2.05538	up	C1orf226	ENSG00000239887			protein-coding	chromosome 1 open reading frame 226	chr1	162366908	162386818
23432	8.39674e-35	7.72374e-34	2.31255	1.20948	2.31255	up	GPR161	ENSG00000143147	RE2	GO:0004930|GO:0005929|GO:0007186|GO:0007275|GO:0016021|GO:0030666|GO:0030819|GO:0055037|GO:0060170|GO:1901621	protein-coding	G protein-coupled receptor 161	chr1	168079543	168137667
101928565	0.0111216	0.0480137	2.64242	1.40186	2.64242	up	LOC101928565	ENSG00000228697			ncRNA	uncharacterized LOC101928565	chr1	168464214	168495644
57821	8.27542e-05	0.000437263	4.35472	2.12258	4.35472	up	CCDC181	ENSG00000117477	C1orf114	GO:0005654	protein-coding	coiled-coil domain containing 181	chr1	169394870	169460669
105371610	0.00685065	0.0303691	2.07424	1.05259	2.07424	up	LOC105371610				ncRNA	uncharacterized LOC105371610	chr1	170598854	170647339
8995	0	0	17.0348	4.09042	17.0348	up	TNFSF18	ENSG00000120337	AITRL|GITRL|TL6|TNLG2A|hGITRL	GO:0002250|GO:0002309|GO:0002687|GO:0005102|GO:0005125|GO:0005615|GO:0005886|GO:0007165|GO:0007267|GO:0009986|GO:0010759|GO:0016021|GO:0032813|GO:0033209|GO:0042129|GO:0042511|GO:0043066|GO:0045785|GO:0050729|GO:0051092|GO:0090026|GO:0090073|GO:2000329|GO:2000508	protein-coding	tumor necrosis factor superfamily member 18	chr1	173039960	173050963
339416	0.0107267	0.0463943	2.26518	1.17963	2.26518	up	ANKRD45	ENSG00000183831	CT117	GO:0003674|GO:0005515|GO:0005575|GO:0008150	protein-coding	ankyrin repeat domain 45	chr1	173609561	173669862
9674	0	0	2.38324	1.25293	2.38324	up	KIAA0040	ENSG00000235750		GO:0005515	protein-coding	KIAA0040	chr1	175156987	175192999
284648	1.23985e-11	9.03429e-11	5.59456	2.48402	5.59456	up	LINC01686	ENSG00000261504			ncRNA	long intergenic non-protein coding RNA 1686	chr1	182615254	182616629
23179	0	0	4.53956	2.18255	4.53956	up	RGL1	ENSG00000143344	RGL	GO:0005575|GO:0005829|GO:0007264|GO:0008321|GO:0043547	protein-coding	ral guanine nucleotide dissociation stimulator like 1	chr1	183636085	183928531
163486	0	0	2.07598	1.05379	2.07598	up	DENND1B	ENSG00000213047	C1ORF18|C1orf218|FAM31B	GO:0005829|GO:0015031|GO:0017112|GO:0017137|GO:0030136|GO:0032456|GO:0035745|GO:0043547|GO:0050776|GO:0050852	protein-coding	DENN domain containing 1B	chr1	197504748	197775696
10446	0	0	2.0671	1.04761	2.0671	up	LRRN2	ENSG00000170382	FIGLER7|GAC1|LRANK1|LRRN5	GO:0004872|GO:0007155|GO:0007165|GO:0007409|GO:0016021	protein-coding	leucine rich repeat neuronal 2	chr1	204617170	204685733
5129	0	0	2.38323	1.25292	2.38323	up	CDK18	ENSG00000117266	PCTAIRE|PCTAIRE3|PCTK3	GO:0004693|GO:0005515|GO:0005524|GO:0005575|GO:0006468|GO:0051726	protein-coding	cyclin dependent kinase 18	chr1	205504595	205532793
729533	0	0	3.71209	1.89223	3.71209	up	FAM72A	ENSG00000196550	LMPIP|Ugene	GO:0005515|GO:0005737|GO:0005739|GO:0043231	protein-coding	family with sequence similarity 72 member A	chr1	206186179	206204414
23380	0	0	3.11377	1.63866	3.11377	up	SRGAP2	ENSG00000266028	ARHGAP34|FNBP2|SRGAP2A|SRGAP3	GO:0003363|GO:0005096|GO:0005515|GO:0005634|GO:0005737|GO:0005829|GO:0005886|GO:0007165|GO:0008283|GO:0014069|GO:0021816|GO:0030027|GO:0030054|GO:0034446|GO:0042803|GO:0043547|GO:0044327|GO:0045211|GO:0045335|GO:0046847|GO:0048365|GO:0048812|GO:0051014|GO:0051056|GO:0060548|GO:0060996|GO:2001223	protein-coding	SLIT-ROBO Rho GTPase activating protein 2	chr1	206203345	206464443
107984109	0.00708295	0.0313293	2.6055	1.38156	2.6055	up	LOC107984109				ncRNA	uncharacterized LOC107984109	chr1	207034416	207049635
1379	0	0	9.75967	3.28683	9.75967	up	CR1L	ENSG00000197721		GO:0005576|GO:0005737|GO:0016020|GO:0043235	protein-coding	complement C3b/C4b receptor 1 like	chr1	207645113	207738416
102723761	2.88035e-10	1.99744e-09	4.62378	2.20907	4.62378	up	LOC102723761				ncRNA	uncharacterized LOC102723761	chr1	212653999	212665434
55509	0	0	4.40598	2.13946	4.40598	up	BATF3	ENSG00000123685	JDP1|JUNDM1|SNFT	GO:0000122|GO:0000978|GO:0001078|GO:0003700|GO:0003714|GO:0005515|GO:0005634|GO:0006366|GO:0009615|GO:0043011|GO:0097028	protein-coding	basic leucine zipper ATF-like transcription factor 3	chr1	212686418	212699985
5629	0.00249893	0.011696	2.26273	1.17806	2.26273	up	PROX1	ENSG00000117707		GO:0000122|GO:0001046|GO:0001078|GO:0001709|GO:0001822|GO:0001889|GO:0001938|GO:0001946|GO:0002088|GO:0002194|GO:0003677|GO:0003700|GO:0003705|GO:0003714|GO:0005515|GO:0005634|GO:0005737|GO:0006351|GO:0007420|GO:0007623|GO:0008284|GO:0008285|GO:0010468|GO:0010595|GO:0016922|GO:0021516|GO:0021542|GO:0021707|GO:0021915|GO:0030182|GO:0030240|GO:0030324|GO:0030910|GO:0031016|GO:0031667|GO:0042752|GO:…	protein-coding	prospero homeobox 1	chr1	213983181	214041502
27185	0	0	2.03634	1.02598	2.03634	up	DISC1	ENSG00000162946	C1orf136|SCZD9	GO:0000226|GO:0001764|GO:0001954|GO:0002052|GO:0005515|GO:0005634|GO:0005739|GO:0005783|GO:0005813|GO:0005871|GO:0005874|GO:0008021|GO:0014069|GO:0019894|GO:0021846|GO:0021852|GO:0030054|GO:0030177|GO:0030286|GO:0030424|GO:0031929|GO:0032403|GO:0032947|GO:0036064|GO:0044297|GO:0045211|GO:0045773|GO:0048471|GO:0051560|GO:0051602|GO:0051966|GO:0060070|GO:0060998|GO:0071539|GO:0090128|GO:0097546|GO:…	protein-coding	disrupted in schizophrenia 1	chr1	231626815	232041272
88	1.24413e-08	8.0803e-08	3.83925	1.94082	3.83925	up	ACTN2	ENSG00000077522	CMD1AA|CMH23	GO:0000165|GO:0002576|GO:0005088|GO:0005178|GO:0005509|GO:0005515|GO:0005546|GO:0005576|GO:0005829|GO:0005856|GO:0005884|GO:0005886|GO:0005925|GO:0007155|GO:0008092|GO:0008307|GO:0019904|GO:0030018|GO:0030035|GO:0030049|GO:0030175|GO:0030274|GO:0030375|GO:0030864|GO:0031093|GO:0031143|GO:0031432|GO:0042391|GO:0042802|GO:0042803|GO:0042981|GO:0043197|GO:0043267|GO:0043268|GO:0043547|GO:0044325|GO:…	protein-coding	actinin alpha 2	chr1	236686454	236764631
128025	1.46503e-05	8.12534e-05	2.8466	1.50924	2.8466	up	WDR64	ENSG00000162843			protein-coding	WD repeat domain 64	chr1	241652278	241802133
646627	0.0013376	0.00642983	2.06254	1.04442	2.06254	up	LYPD8	ENSG00000259823		GO:0005615|GO:0005886|GO:0031225|GO:0050829	protein-coding	LY6/PLAUR domain containing 8	chr1	248718649	248755739
400941	0	0	15.0053	3.9074	15.0053	up	LINC00487	ENSG00000205837			ncRNA	long intergenic non-protein coding RNA 487	chr2	6728177	6770311
104326052	0	0	14.2909	3.83702	14.2909	up	NRIR		lncRNA-CMPK2		ncRNA	negative regulator of interferon response (non-protein coding)	chr2	6828514	6840464
129607	0	0	20.941	4.38826	20.941	up	CMPK2	ENSG00000134326	NDK|TMPK2|TYKi|UMP-CMPK2	GO:0004127|GO:0004550|GO:0004798|GO:0005524|GO:0005634|GO:0005654|GO:0005739|GO:0005829|GO:0006165|GO:0006227|GO:0006233|GO:0006235|GO:0009142|GO:0033862|GO:0071222	protein-coding	cytidine/uridine monophosphate kinase 2	chr2	6840570	6866635
91543	0	0	41.536	5.37629	41.536	up	RSAD2	ENSG00000134321	2510004L01Rik|cig33|cig5|vig1	GO:0003824|GO:0005515|GO:0005739|GO:0005741|GO:0005743|GO:0005783|GO:0005789|GO:0005794|GO:0005811|GO:0009615|GO:0034157|GO:0034165|GO:0035710|GO:0043367|GO:0043621|GO:0045071|GO:0046872|GO:0050709|GO:0051539|GO:0051607|GO:0060337|GO:2000553	protein-coding	radical S-adenosyl methionine domain containing 2	chr2	6865806	6898239
3398	0	0	12.2445	3.61407	12.2445	up	ID2	ENSG00000115738	GIG8|ID2A|ID2H|bHLHb26	GO:0000122|GO:0001656|GO:0001779|GO:0001966|GO:0003149|GO:0003166|GO:0005515|GO:0005634|GO:0005654|GO:0005737|GO:0005813|GO:0005829|GO:0006351|GO:0007275|GO:0008344|GO:0010628|GO:0010629|GO:0014003|GO:0019216|GO:0021772|GO:0032922|GO:0033598|GO:0042752|GO:0043153|GO:0043234|GO:0043353|GO:0043392|GO:0043433|GO:0044325|GO:0045475|GO:0045578|GO:0045600|GO:0045648|GO:0045651|GO:0045665|GO:0045668|GO:…	protein-coding	inhibitor of DNA binding 2, HLH protein	chr2	8681983	8684451
100996549	0.00823367	0.036149	2.28503	1.19221	2.28503	up	LOC100996549				ncRNA	uncharacterized LOC100996549	chr2	9757496	9770341
106479524	4.80773e-07	2.89712e-06	2.11269	1.07908	2.11269	up	RN7SL832P				pseudo	RNA, 7SL, cytoplasmic 832, pseudogene	chr2	10690344	10692099
3790	7.61378e-14	5.98521e-13	3.4293	1.77791	3.4293	up	KCNS3	ENSG00000170745	KV9.3	GO:0005251|GO:0005737|GO:0005794|GO:0005886|GO:0006813|GO:0008076|GO:0015459|GO:0016021|GO:0034765|GO:0050796|GO:0051260|GO:0071805	protein-coding	potassium voltage-gated channel modifier subfamily S member 3	chr2	17877847	18361616
92749	1.21261e-06	7.16283e-06	5.63989	2.49567	5.63989	up	DRC1	ENSG00000157856	C2orf39|CCDC164|CILD21	GO:0005737|GO:0005930|GO:0007368|GO:0007507|GO:0060285|GO:0070286|GO:0071973	protein-coding	dynein regulatory complex subunit 1	chr2	26401916	26456711
9381	0	0	40.9873	5.35711	40.9873	up	OTOF	ENSG00000115155	AUNB1|DFNB6|DFNB9|FER1L2|NSRD9	GO:0003674|GO:0005509|GO:0005789|GO:0005829|GO:0007605|GO:0016021|GO:0016079|GO:0016323|GO:0030054|GO:0030672|GO:0061025	protein-coding	otoferlin	chr2	26457203	26558698
25780	0	0	2.06325	1.04492	2.06325	up	RASGRP3	ENSG00000152689	GRP3	GO:0000165|GO:0004871|GO:0005085|GO:0005088|GO:0005096|GO:0005509|GO:0005515|GO:0005886|GO:0005887|GO:0007264|GO:0007265|GO:0017016|GO:0019900|GO:0019992|GO:0032045|GO:0043547|GO:0048471	protein-coding	RAS guanyl releasing protein 3	chr2	33436324	33564750
5610	0	0	7.07267	2.82226	7.07267	up	EIF2AK2	ENSG00000055332	EIF2AK1|PKR|PPP1R83|PRKR	GO:0000186|GO:0001819|GO:0003725|GO:0004672|GO:0004674|GO:0004694|GO:0004715|GO:0005515|GO:0005524|GO:0005634|GO:0005737|GO:0005829|GO:0005840|GO:0006351|GO:0006412|GO:0006468|GO:0008285|GO:0009615|GO:0009636|GO:0010998|GO:0016020|GO:0017148|GO:0018108|GO:0019888|GO:0030683|GO:0030968|GO:0032722|GO:0032874|GO:0033689|GO:0034198|GO:0035455|GO:0043066|GO:0044822|GO:0045071|GO:0045087|GO:0046777|GO:…	protein-coding	eukaryotic translation initiation factor 2 alpha kinase 2	chr2	37099210	37157065
87178	0	0	6.6171	2.7262	6.6171	up	PNPT1	ENSG00000138035	COXPD13|DFNB70|OLD35|PNPASE|old-35	GO:0000175|GO:0000957|GO:0000958|GO:0000962|GO:0000964|GO:0000965|GO:0004654|GO:0005515|GO:0005634|GO:0005737|GO:0005739|GO:0005758|GO:0005789|GO:0006401|GO:0006402|GO:0008266|GO:0034046|GO:0034599|GO:0035198|GO:0035458|GO:0035927|GO:0035928|GO:0042788|GO:0043457|GO:0043631|GO:0044822|GO:0045025|GO:0045926|GO:0051260|GO:0051591|GO:0060416|GO:0061014|GO:0070207|GO:0070584|GO:0071042|GO:0071850|GO:…	protein-coding	polyribonucleotide nucleotidyltransferase 1	chr2	55634265	55693910
106660609	0.000105667	0.000554524	2.95533	1.56332	2.95533	up	MIR4432HG	ENSG00000223929			ncRNA	MIR4432 host gene	chr2	60359216	60391375
729209	3.75619e-07	2.27441e-06	3.965	1.98732	3.965	up	RPSAP26		RPSA_3_227		pseudo	ribosomal protein SA pseudogene 26	chr2	62135845	62146926
307	0	0	2.06618	1.04696	2.06618	up	ANXA4	ENSG00000196975	ANX4|HEL-S-274|P32.5|PAP-II|PIG28|PP4-X|ZAP36	GO:0004859|GO:0005509|GO:0005515|GO:0005544|GO:0005634|GO:0005737|GO:0005886|GO:0006357|GO:0007165|GO:0007219|GO:0009986|GO:0012506|GO:0030855|GO:0031965|GO:0032088|GO:0042802|GO:0043066|GO:0043086|GO:0048306|GO:0048471|GO:0051059|GO:0070062|GO:2000483	protein-coding	annexin A4	chr2	69644425	69827100
165530	4.24663e-39	3.95081e-38	2.72147	1.44438	2.72147	up	CLEC4F	ENSG00000152672	CLECSF13|KCLR	GO:0006897|GO:0016021|GO:0030246	protein-coding	C-type lectin domain family 4 member F	chr2	70808643	70820600
8291	0	0	4.5586	2.18859	4.5586	up	DYSF	ENSG00000135636	FER1L1|LGMD2B|MMD1	GO:0001778|GO:0005509|GO:0005515|GO:0005543|GO:0005544|GO:0005768|GO:0005769|GO:0005770|GO:0005886|GO:0006906|GO:0006936|GO:0016021|GO:0030027|GO:0030139|GO:0030315|GO:0030659|GO:0042383|GO:0070062	protein-coding	dysferlin	chr2	71453722	71686768
9027	5.51555e-16	4.62979e-15	7.44785	2.89682	7.44785	up	NAT8	ENSG00000144035	ATase2|CCNAT|CML1|GLA|Hcml1|TSC501|TSC510	GO:0004468|GO:0005515|GO:0005789|GO:0005793|GO:0006749|GO:0010628|GO:0016021|GO:0018003|GO:0033116|GO:0042493|GO:0043066|GO:0044267|GO:0047198|GO:0050435|GO:0070062	protein-coding	N-acetyltransferase 8 (putative)	chr2	73640832	73642393
51471	1.09551e-12	8.27826e-12	2.21697	1.14859	2.21697	up	NAT8B	ENSG00000204872	CML2|Hcml2|NAT8BP	GO:0001702|GO:0004468|GO:0005515|GO:0005789|GO:0005793|GO:0008080|GO:0010628|GO:0016021|GO:0018003|GO:0033116|GO:0043066|GO:0044267|GO:0050435	protein-coding	N-acetyltransferase 8B (putative, gene/pseudogene)	chr2	73700576	73701340
8869	0	0	2.35063	1.23305	2.35063	up	ST3GAL5	ENSG00000115525	SATI|SIAT9|SIATGM3S|SPDRS|ST3GalV	GO:0000139|GO:0001574|GO:0003836|GO:0004513|GO:0005887|GO:0005975|GO:0006688|GO:0008373|GO:0009311|GO:0016021|GO:0018279|GO:0030173|GO:0047291|GO:0097503	protein-coding	ST3 beta-galactoside alpha-2,3-sialyltransferase 5	chr2	85839144	85889014
101928113	1.5875e-10	1.11162e-09	2.57129	1.36249	2.57129	up	ST3GAL5-AS1				ncRNA	ST3GAL5 antisense RNA 1 (head to head)	chr2	85889280	85890980
93082	0	0	5.74402	2.52206	5.74402	up	NEURL3	ENSG00000163121	LINCR	GO:0008270|GO:0016567|GO:0016874|GO:0061630	protein-coding	neuralized E3 ubiquitin protein ligase 3	chr2	96497643	96508109
200403	2.67171e-09	1.78339e-08	5.52559	2.46613	5.52559	up	VWA3B	ENSG00000168658	SCAR22	GO:0005737	protein-coding	von Willebrand factor A domain containing 3B	chr2	98087116	98313299
105373984	0.000168965	0.000874595	3.21556	1.68507	3.21556	up	LINC01918	ENSG00000226508			ncRNA	long intergenic non-protein coding RNA 1918	chr2	105144113	105145424
3557	0	0	4.74822	2.24739	4.74822	up	IL1RN	ENSG00000136689	DIRA|ICIL-1RA|IL-1RN|IL-1ra|IL-1ra3|IL1F3|IL1RA|IRAP|MVCD4	GO:0005125|GO:0005150|GO:0005151|GO:0005152|GO:0005515|GO:0005615|GO:0005622|GO:0005737|GO:0005886|GO:0006629|GO:0006955|GO:0030073|GO:0034115|GO:0045352|GO:0045353|GO:0051384|GO:0070062|GO:2000660	protein-coding	interleukin 1 receptor antagonist	chr2	113107214	113134016
101927400	3.89253e-05	0.000210341	2.12824	1.08966	2.12824	up	LOC101927400				ncRNA	uncharacterized LOC101927400	chr2	113406396	113425324
150472	0	0	2.78148	1.47585	2.78148	up	CBWD2	ENSG00000136682		GO:0005524	protein-coding	COBW domain containing 2	chr2	113437691	113496189
106479580	0.000679542	0.00336447	2.0052	1.00374	2.0052	up	RNU4-48P				pseudo	RNA, U4 small nuclear 48, pseudogene	chr2	127455394	127514623
375287	0	0	2.10496	1.07379	2.10496	up	RBM43	ENSG00000184898	C2orf38	GO:0000166|GO:0003723	protein-coding	RNA binding motif protein 43	chr2	151247940	151261879
9111	0	0	2.89047	1.5313	2.89047	up	NMI	ENSG00000123609		GO:0003712|GO:0005515|GO:0005654|GO:0005737|GO:0006366|GO:0006954|GO:0007259|GO:0042802|GO:0045355|GO:0045358|GO:0045824|GO:0060333|GO:1902524|GO:1903506	protein-coding	N-myc and STAT interactor	chr2	151270465	151290057
7130	0	0	2.67293	1.41842	2.67293	up	TNFAIP6	ENSG00000123610	TSG-6|TSG6	GO:0005515|GO:0005540|GO:0005615|GO:0006954|GO:0007155|GO:0007165|GO:0007267|GO:0030335|GO:0030728|GO:0050728	protein-coding	TNF alpha induced protein 6	chr2	151357592	151380048
114793	0	0	3.47805	1.79828	3.47805	up	FMNL2	ENSG00000157827	FHOD2	GO:0003779|GO:0005829|GO:0005913|GO:0007010|GO:0017048|GO:0022604|GO:0030866|GO:0098609|GO:0098641	protein-coding	formin like 2	chr2	152335237	152649834
2191	1.36253e-08	8.83543e-08	3.50152	1.80798	3.50152	up	FAP	ENSG00000078098	DPPIV|FAPA|FAPalpha|SIMP	GO:0001525|GO:0002020|GO:0004175|GO:0004222|GO:0004252|GO:0005178|GO:0005515|GO:0005615|GO:0005737|GO:0005886|GO:0005925|GO:0006508|GO:0007155|GO:0008233|GO:0008236|GO:0008239|GO:0009986|GO:0010710|GO:0010716|GO:0016021|GO:0030027|GO:0031258|GO:0032587|GO:0042803|GO:0043542|GO:0045177|GO:0045178|GO:0046983|GO:0051603|GO:0051917|GO:0060244|GO:0071158|GO:0071438|GO:0071850|GO:0097325|GO:1900119|GO:…	protein-coding	fibroblast activation protein alpha	chr2	162170684	162245151
64135	0	0	5.6814	2.50625	5.6814	up	IFIH1	ENSG00000115267	AGS7|Hlcd|IDDM19|MDA-5|MDA5|RLR-2|SGMRT1	GO:0003677|GO:0003725|GO:0003727|GO:0004386|GO:0005515|GO:0005524|GO:0005634|GO:0005829|GO:0008270|GO:0009597|GO:0009615|GO:0016925|GO:0032480|GO:0032727|GO:0032728|GO:0034344|GO:0039528|GO:0039530|GO:0043021|GO:0045087	protein-coding	interferon induced with helicase C domain 1	chr2	162267079	162318703
8647	0.0104193	0.0451558	2.49917	1.32145	2.49917	up	ABCB11	ENSG00000073734	ABC16|BRIC2|BSEP|PFIC-2|PFIC2|PGY4|SPGP	GO:0005215|GO:0005524|GO:0005886|GO:0005887|GO:0006699|GO:0006810|GO:0008554|GO:0015126|GO:0015432|GO:0015721|GO:0015722|GO:0016020|GO:0035725|GO:0045177|GO:0046581|GO:0070062	protein-coding	ATP binding cassette subfamily B member 11	chr2	168922938	169031322
6741	0	0	2.00739	1.00532	2.00739	up	SSB	ENSG00000138385	LARP3|La|La/SSB	GO:0000049|GO:0000166|GO:0000784|GO:0003729|GO:0005515|GO:0005634|GO:0006400|GO:0008334|GO:0030529|GO:0044822|GO:0075522|GO:1903608	protein-coding	Sjogren syndrome antigen B	chr2	169791933	169812064
339751	1.25945e-20	1.10096e-19	2.18254	1.126	2.18254	up	MAP3K20-AS1	ENSG00000238133	MLK7-AS1		ncRNA	MAP3K20 antisense RNA 1	chr2	173166446	173282036
101927027	0	0	2.77433	1.47214	2.77433	up	LOC101927027	ENSG00000223960			ncRNA	uncharacterized LOC101927027	chr2	178413939	178440243
6772	0	0	3.45083	1.78694	3.45083	up	STAT1	ENSG00000115415	CANDF7|IMD31A|IMD31B|IMD31C|ISGF-3|STAT91	GO:0000122|GO:0000790|GO:0000978|GO:0000979|GO:0000983|GO:0001937|GO:0002053|GO:0003340|GO:0003690|GO:0003700|GO:0004871|GO:0005164|GO:0005515|GO:0005634|GO:0005654|GO:0005730|GO:0005737|GO:0005829|GO:0005913|GO:0006351|GO:0006915|GO:0007259|GO:0008015|GO:0010742|GO:0016525|GO:0019899|GO:0030424|GO:0030425|GO:0033209|GO:0034097|GO:0035257|GO:0035456|GO:0035458|GO:0042802|GO:0042803|GO:0042981|GO:…	protein-coding	signal transducer and activator of transcription 1	chr2	190964358	191020960
401027	5.29563e-07	3.184e-06	4.6672	2.22256	4.6672	up	C2orf66	ENSG00000187944	IIDS6411|UNQ6411	GO:0005576	protein-coding	chromosome 2 open reading frame 66	chr2	196805002	196810276
80055	0	0	2.56564	1.35932	2.56564	up	PGAP1	ENSG00000197121	Bst1|ISPD3024|MRT42|SPG67	GO:0004518|GO:0005783|GO:0005789|GO:0007605|GO:0009880|GO:0009948|GO:0015031|GO:0015798|GO:0016021|GO:0016255|GO:0016788|GO:0021871|GO:0042578|GO:0090305	protein-coding	post-GPI attachment to proteins 1	chr2	196833004	196927796
26010	0	0	7.32066	2.87197	7.32066	up	SPATS2L	ENSG00000196141	DNAPTP6|SGNP	GO:0005730|GO:0005737|GO:0043234|GO:0044822	protein-coding	spermatogenesis associated serine rich 2 like	chr2	200305881	200482263
7855	2.7e-44	2.51e-43	2.00498	1.00358	2.00498	up	FZD5	ENSG00000163251	C2orf31|HFZ5	GO:0000139|GO:0000578|GO:0001525|GO:0001540|GO:0002726|GO:0004930|GO:0005515|GO:0005886|GO:0005923|GO:0007186|GO:0007223|GO:0007416|GO:0008285|GO:0008595|GO:0009986|GO:0016021|GO:0017147|GO:0019901|GO:0030182|GO:0030669|GO:0031077|GO:0031625|GO:0031901|GO:0032729|GO:0033077|GO:0035567|GO:0042813|GO:0043507|GO:0044332|GO:0045944|GO:0048469|GO:0048471|GO:0048596|GO:0060061|GO:0060070|GO:0060071|GO:…	protein-coding	frizzled class receptor 5	chr2	207762586	207769563
285180	0	0	11.207	3.48633	11.207	up	RUFY4	ENSG00000188282	ZFYVE31	GO:0005515|GO:0046872	protein-coding	RUN and FYVE domain containing 4	chr2	218034960	218090581
3579	0	0	2.34627	1.23037	2.34627	up	CXCR2	ENSG00000180871	CD182|CDw128b|CMKAR2|IL8R2|IL8RA|IL8RB	GO:0002407|GO:0004871|GO:0004918|GO:0005515|GO:0005622|GO:0005886|GO:0005887|GO:0006935|GO:0006954|GO:0006968|GO:0007165|GO:0007166|GO:0007200|GO:0008284|GO:0009986|GO:0016020|GO:0016494|GO:0019959|GO:0030593|GO:0031623|GO:0038112|GO:0042119|GO:0042629|GO:0070098	protein-coding	C-X-C motif chemokine receptor 2	chr2	218125289	218137253
151306	0	0	4.55936	2.18883	4.55936	up	GPBAR1	ENSG00000179921	BG37|GPCR19|GPR131|M-BAR|TGR5	GO:0005737|GO:0005886|GO:0007186|GO:0016021|GO:0038181|GO:0038182|GO:0038184|GO:2000810	protein-coding	G protein-coupled bile acid receptor 1	chr2	218259496	218263859
5077	7.18527e-05	0.00038142	2.61307	1.38574	2.61307	up	PAX3	ENSG00000135903	CDHS|HUP2|WS1|WS3	GO:0003700|GO:0005515|GO:0005654|GO:0006366|GO:0006915|GO:0007399|GO:0007517|GO:0007605|GO:0009887|GO:0014029|GO:0043565|GO:0045893|GO:0045944|GO:0071837	protein-coding	paired box 3	chr2	222199888	222298996
107985997	0	0	2.13179	1.09206	2.13179	up	LOC107985997				ncRNA	uncharacterized LOC107985997	chr2	230121370	230174106
3431	0	0	2.86751	1.5198	2.86751	up	SP110	ENSG00000135899|ENSG00000280755	IFI41|IFI75|IPR1|VODI	GO:0003677|GO:0004871|GO:0005634|GO:0005730|GO:0006351|GO:0006355|GO:0007165|GO:0008270|GO:0016032	protein-coding	SP110 nuclear body protein	chr2	230167293	230225729
6672	0	0	2.05787	1.04115	2.05787	up	SP100	ENSG00000067066	lysp100b	GO:0000122|GO:0000723|GO:0000784|GO:0003677|GO:0003713|GO:0003714|GO:0005125|GO:0005515|GO:0005634|GO:0005654|GO:0005737|GO:0006351|GO:0006954|GO:0006978|GO:0010596|GO:0016032|GO:0016605|GO:0016925|GO:0019900|GO:0019904|GO:0030870|GO:0034340|GO:0034341|GO:0042803|GO:0043392|GO:0043433|GO:0045765|GO:0045893|GO:0046826|GO:0051271|GO:0060333|GO:0060337|GO:0070087|GO:1902041|GO:1902044	protein-coding	SP100 nuclear antigen	chr2	230415942	230544090
106481148	2.46506e-06	1.433e-05	3.65113	1.86834	3.65113	up	RN7SL834P				pseudo	RNA, 7SL, cytoplasmic 834, pseudogene	chr2	230507101	230507386
6694	1.59582e-05	8.82889e-05	2.75845	1.46386	2.75845	up	SPP2	ENSG00000072080	SPP-24|SPP24	GO:0001501|GO:0002576|GO:0004866|GO:0005576|GO:0010951|GO:0031089|GO:0046849|GO:0070062	protein-coding	secreted phosphoprotein 2	chr2	234050679	234077134
643387	1.70321e-06	9.982e-06	4.76019	2.25102	4.76019	up	LOC643387				pseudo	TAR DNA binding protein pseudogene	chr2	238231684	238255633
107986005	2.67926e-08	1.71284e-07	2.08727	1.06162	2.08727	up	LOC107986005				ncRNA	uncharacterized LOC107986005	chr2	241844380	241845036
7068	1.00285e-15	8.36063e-15	2.3362	1.22416	2.3362	up	THRB	ENSG00000151090	C-ERBA-2|C-ERBA-BETA|ERBA2|GRTH|NR1A2|PRTH|THR1|THRB1|THRB2	GO:0000122|GO:0000790|GO:0003677|GO:0003700|GO:0003707|GO:0003714|GO:0004887|GO:0005515|GO:0005634|GO:0005654|GO:0006351|GO:0006367|GO:0007605|GO:0007621|GO:0008016|GO:0008050|GO:0008270|GO:0009887|GO:0019899|GO:0030522|GO:0031490|GO:0043401|GO:0043565|GO:0045944|GO:0060509|GO:0070062|GO:0070324	protein-coding	thyroid hormone receptor beta	chr3	24117160	24495282
107986041	0.00998406	0.0433636	2.48959	1.31591	2.48959	up	LINC01967				ncRNA	long intergenic non-protein coding RNA 1967	chr3	27997210	28028604
105377031	1.66686e-06	9.77425e-06	3.9499	1.98182	3.9499	up	LINC02033				ncRNA	long intergenic non-protein coding RNA 2033	chr3	36819276	36822498
9881	0	0	2.41261	1.2706	2.41261	up	TRANK1	ENSG00000168016	LBA1		protein-coding	tetratricopeptide repeat and ankyrin repeat containing 1	chr3	36826820	36945057
199223	0	0	3.27957	1.71351	3.27957	up	TTC21A	ENSG00000168026	IFT139A|STI2	GO:0005929|GO:0030991|GO:0035721|GO:0060271|GO:0061512	protein-coding	tetratricopeptide repeat domain 21A	chr3	39107704	39138903
165904	5.69184e-08	3.58851e-07	4.00352	2.00127	4.00352	up	XIRP1	ENSG00000168334	CMYA1|Xin	GO:0003779|GO:0005515|GO:0007507|GO:0030036|GO:0030054|GO:0044822	protein-coding	xin actin binding repeat containing 1	chr3	39183210	39192596
106481064	0.00874201	0.0382032	2.86581	1.51894	2.86581	up	RN7SL517P				pseudo	RNA, 7SL, cytoplasmic 517, pseudogene	chr3	43314951	43315255
2829	0	0	3.11658	1.63996	3.11658	up	XCR1	ENSG00000173578	CCXCR1|GPR5	GO:0004950|GO:0005886|GO:0005887|GO:0006935|GO:0006954|GO:0007186|GO:0007187|GO:0007204|GO:0070098	protein-coding	X-C motif chemokine receptor 1	chr3	46017024	46027742
1230	0	0	2.26691	1.18073	2.26691	up	CCR1	ENSG00000163823	CD191|CKR-1|CKR1|CMKBR1|HM145|MIP1aR|SCYAR1	GO:0002407|GO:0004435|GO:0004950|GO:0005515|GO:0005886|GO:0005887|GO:0006816|GO:0006874|GO:0006887|GO:0006935|GO:0006954|GO:0006955|GO:0007155|GO:0007166|GO:0007187|GO:0007204|GO:0007267|GO:0009611|GO:0009897|GO:0010629|GO:0016493|GO:0019221|GO:0019957|GO:0030335|GO:0030502|GO:0035717|GO:0045672|GO:0051928|GO:0070098|GO:0070374|GO:0071791|GO:0090026	protein-coding	C-C motif chemokine receptor 1	chr3	46201709	46208396
1234	0	0	2.46659	1.30252	2.46659	up	CCR5	ENSG00000160791	CC-CKR-5|CCCKR5|CCR-5|CD195|CKR-5|CKR5|CMKBR5|IDDM22	GO:0000165|GO:0001618|GO:0002407|GO:0003779|GO:0004435|GO:0004950|GO:0005515|GO:0005737|GO:0005768|GO:0005886|GO:0005887|GO:0006816|GO:0006935|GO:0006954|GO:0006955|GO:0006968|GO:0007166|GO:0007186|GO:0007204|GO:0007267|GO:0009897|GO:0009986|GO:0014808|GO:0015026|GO:0016493|GO:0019064|GO:0019722|GO:0019957|GO:0023052|GO:0030260|GO:0070098|GO:0070723|GO:0071222|GO:0071791	protein-coding	C-C motif chemokine receptor 5 (gene/pseudogene)	chr3	46370854	46376206
84126	0	0	2.94979	1.56061	2.94979	up	ATRIP	ENSG00000164053|ENSG00000282827		GO:0000077|GO:0005515|GO:0005654|GO:0006260|GO:0036297|GO:0070530|GO:1901796	protein-coding	ATR interacting protein	chr3	48446710	48467645
100526772	0	0	2.03104	1.02222	2.03104	up	TMEM110-MUSTN1	ENSG00000248592			protein-coding	TMEM110-MUSTN1 readthrough	chr3	52833121	52897562
8820	0	0	45.471	5.50687	45.471	up	HESX1	ENSG00000163666	ANF|CPHD5|RPX	GO:0003677|GO:0003682|GO:0005515|GO:0005634|GO:0006351|GO:0007420|GO:0008022|GO:0030916|GO:0043565|GO:0043584|GO:0045892|GO:0047485|GO:0048853	protein-coding	HESX homeobox 1	chr3	57197843	57226521
201625	6.36313e-15	5.17195e-14	5.20567	2.38008	5.20567	up	DNAH12	ENSG00000174844	DHC3|DLP12|DLP3|DNAH12L|DNAH7L|DNAHC12|DNAHC3|DNHD2|HDHC3|HL-19|HL19	GO:0003777|GO:0005524|GO:0005737|GO:0005874|GO:0005929|GO:0007018|GO:0016887|GO:0030286	protein-coding	dynein axonemal heavy chain 12	chr3	57293699	57544344
6091	6.91525e-13	5.26173e-12	2.13923	1.09709	2.13923	up	ROBO1	ENSG00000169855	DUTT1|SAX3	GO:0002042|GO:0005515|GO:0005737|GO:0005886|GO:0005887|GO:0006919|GO:0007155|GO:0007156|GO:0007399|GO:0007411|GO:0007507|GO:0008046|GO:0009986|GO:0016199|GO:0021836|GO:0030275|GO:0030336|GO:0030424|GO:0033600|GO:0035025|GO:0035385|GO:0042802|GO:0050772|GO:0050925|GO:0070100	protein-coding	roundabout guidance receptor 1	chr3	78597240	79767815
344595	1.16118e-07	7.21025e-07	3.02404	1.59648	3.02404	up	DUBR	ENSG00000243701	DUM|LINC00883|LINC0883		ncRNA	DPPA2 upstream binding RNA	chr3	107240692	107326964
22989	1.66793e-05	9.21841e-05	3.69926	1.88724	3.69926	up	MYH15	ENSG00000144821		GO:0002074|GO:0003774|GO:0003779|GO:0005516|GO:0005524|GO:0030016|GO:0032982	protein-coding	myosin heavy chain 15	chr3	108380369	108529322
285335	0.0037876	0.0173756	2.42799	1.27976	2.42799	up	SLC9C1	ENSG00000172139	NHE|NHE-10|SLC9A10|sperm-NHE	GO:0005216|GO:0005886|GO:0007275|GO:0007283|GO:0015385|GO:0015386|GO:0016021|GO:0030154|GO:0030317|GO:0031514|GO:0051453|GO:0071805|GO:0098719|GO:1902600	protein-coding	solute carrier family 9 member C1	chr3	112140887	112294258
941	0	0	3.00193	1.58589	3.00193	up	CD80	ENSG00000121594	B7|B7-1|B7.1|BB1|CD28LG|CD28LG1|LAB7	GO:0001618|GO:0005515|GO:0005622|GO:0005886|GO:0007267|GO:0009897|GO:0009967|GO:0009986|GO:0014066|GO:0015026|GO:0016021|GO:0031295|GO:0035556|GO:0042110|GO:0045086|GO:0045425|GO:0045627|GO:0045893|GO:0046641|GO:0046718|GO:0046854|GO:0046934|GO:0048015|GO:0050731|GO:0071222|GO:0098636	protein-coding	CD80 molecule	chr3	119524293	119559602
141	0	0	2.88363	1.52789	2.88363	up	ADPRH	ENSG00000144843	ARH1	GO:0000287|GO:0003875|GO:0005096|GO:0005515|GO:0005622|GO:0006464|GO:0006886|GO:0012505|GO:0017137|GO:0031338|GO:0051725|GO:0090630	protein-coding	ADP-ribosylarginine hydrolase	chr3	119579268	119589945
10721	0.000470117	0.00235509	2.05477	1.03898	2.05477	up	POLQ	ENSG00000051341	PRO0327	GO:0000724|GO:0003682|GO:0003684|GO:0003887|GO:0005515|GO:0005524|GO:0005654|GO:0005694|GO:0006261|GO:0006281|GO:0006284|GO:0006302|GO:0006974|GO:0016446|GO:0043142|GO:0051260|GO:0051575|GO:0071897|GO:0097681|GO:2000042	protein-coding	DNA polymerase theta	chr3	121431427	121546641
51725	0.000602933	0.00299979	2.71924	1.4432	2.71924	up	FBXO40	ENSG00000163833	FBX40	GO:0003674|GO:0005737|GO:0008270|GO:0016567|GO:0042692|GO:0061630	protein-coding	F-box protein 40	chr3	121593119	121630295
83666	0	0	5.46295	2.44968	5.46295	up	PARP9	ENSG00000138496	ARTD9|BAL|BAL1|MGC:7868	GO:0003950|GO:0005515|GO:0005634|GO:0005654|GO:0005737|GO:0005739|GO:0005829|GO:0006302|GO:0016020|GO:0016477|GO:0060330	protein-coding	poly(ADP-ribose) polymerase family member 9	chr3	122527924	122564577
151636	0	0	4.51818	2.17574	4.51818	up	DTX3L	ENSG00000163840	BBAP	GO:0000209|GO:0004842|GO:0005515|GO:0005634|GO:0005654|GO:0005737|GO:0005829|GO:0006302|GO:0006974|GO:0008270|GO:0010390|GO:0016874|GO:0042393	protein-coding	deltex E3 ubiquitin ligase 3L	chr3	122564238	122575203
54625	0	0	3.75129	1.90739	3.75129	up	PARP14	ENSG00000173193	ARTD8|BAL2|PARP-14|pART8	GO:0003950|GO:0005634|GO:0005737|GO:0006351|GO:0006355|GO:0016020	protein-coding	poly(ADP-ribose) polymerase family member 14	chr3	122680618	122730840
51421	0	0	24.2394	4.59928	24.2394	up	AMOTL2	ENSG00000114019	LCCP	GO:0005515|GO:0005829|GO:0005923|GO:0016055|GO:0016324|GO:0035329|GO:0042802|GO:0055037	protein-coding	angiomotin like 2	chr3	134355874	134375479
401089	0.00258356	0.0120732	3.31802	1.73032	3.31802	up	FOXL2NB	ENSG00000206262	C3orf72		protein-coding	FOXL2 neighbor	chr3	138947234	138953451
92369	0.000643954	0.0031962	2.33852	1.2256	2.33852	up	SPSB4	ENSG00000175093	SSB-4|SSB4	GO:0005515|GO:0005737|GO:0016567|GO:0035556	protein-coding	splA/ryanodine receptor domain and SOCS box containing 4	chr3	141051402	141148611
54464	0	0	2.25214	1.1713	2.25214	up	XRN1	ENSG00000114127	2023-09-01	GO:0000956|GO:0003677|GO:0004527|GO:0005515|GO:0005634|GO:0005737|GO:0005794|GO:0005829|GO:0005886|GO:0016020|GO:0016075|GO:0017148|GO:0030425|GO:0033574|GO:0043025|GO:0043488|GO:0044822|GO:0045111|GO:0045202|GO:0071028|GO:0071044|GO:0071409|GO:0090305	protein-coding	5'-3' exoribonuclease 1	chr3	142306607	142448062
57088	0	0	11.41	3.51223	11.41	up	PLSCR4	ENSG00000114698	TRA1	GO:0005509|GO:0005515|GO:0005886|GO:0016021|GO:0017121|GO:0017124|GO:0017128|GO:0019899|GO:0042609|GO:0070062|GO:0071222	protein-coding	phospholipid scramblase 4	chr3	146192339	146251179
5359	0	0	2.90551	1.53879	2.90551	up	PLSCR1	ENSG00000188313	MMTRA1B	GO:0001077|GO:0003677|GO:0005154|GO:0005509|GO:0005515|GO:0005634|GO:0005730|GO:0005794|GO:0005829|GO:0005886|GO:0005887|GO:0006366|GO:0006659|GO:0006915|GO:0006953|GO:0010628|GO:0016020|GO:0017121|GO:0017124|GO:0017128|GO:0019899|GO:0030168|GO:0031012|GO:0033003|GO:0035456|GO:0042609|GO:0045071|GO:0045089|GO:0045121|GO:0045944|GO:0051607|GO:0060368|GO:0070062|GO:2000373	protein-coding	phospholipid scramblase 1	chr3	146515180	146544864
9934	0	0	2.23033	1.15726	2.23033	up	P2RY14	ENSG00000174944	BPR105|GPR105|P2Y14	GO:0005886|GO:0005887|GO:0007186|GO:0016021|GO:0035589|GO:0045028|GO:0045029	protein-coding	purinergic receptor P2Y14	chr3	151212117	151278467
100498859	0.00874201	0.0382032	2.21648	1.14827	2.21648	up	LINC00881	ENSG00000241135			ncRNA	long intergenic non-protein coding RNA 881	chr3	157089881	157101135
6474	0.000380432	0.00192064	2.0395	1.02822	2.0395	up	SHOX2	ENSG00000168779	OG12|OG12X|SHOT	GO:0000122|GO:0001501|GO:0001649|GO:0002053|GO:0002063|GO:0003170|GO:0003209|GO:0005634|GO:0007399|GO:0007507|GO:0032330|GO:0035115|GO:0043565|GO:0045880|GO:0045944|GO:0048557|GO:0048743|GO:0050772|GO:0060272|GO:0060351|GO:0060415|GO:2000172	protein-coding	short stature homeobox 2	chr3	158095954	158106503
3592	4.72549e-08	2.988e-07	2.56955	1.36152	2.56955	up	IL12A	ENSG00000168811	CLMF|IL-12A|NFSK|NKSF1|P35	GO:0001916|GO:0002860|GO:0005125|GO:0005143|GO:0005515|GO:0005576|GO:0005615|GO:0005737|GO:0006955|GO:0007050|GO:0008083|GO:0009615|GO:0010224|GO:0016477|GO:0032496|GO:0032700|GO:0032729|GO:0032816|GO:0032946|GO:0034393|GO:0042102|GO:0042163|GO:0042520|GO:0042832|GO:0043514|GO:0045513|GO:0045582|GO:0045785|GO:0045954|GO:0046982|GO:0048662|GO:0050671|GO:0050830|GO:0051135|GO:0071222|GO:0097191|GO:…	protein-coding	interleukin 12A	chr3	159988750	159996019
8743	0	0	7.38914	2.88541	7.38914	up	TNFSF10	ENSG00000121858	APO2L|Apo-2L|CD253|TL2|TNLG6A|TRAIL	GO:0005102|GO:0005125|GO:0005164|GO:0005515|GO:0005576|GO:0005615|GO:0005887|GO:0006915|GO:0006919|GO:0006955|GO:0007165|GO:0007166|GO:0007267|GO:0008584|GO:0032868|GO:0043065|GO:0043123|GO:0043280|GO:0046872|GO:0070062|GO:0090200|GO:0097296|GO:1902041|GO:1902042|GO:2001238	protein-coding	tumor necrosis factor superfamily member 10	chr3	172505508	172523507
105374219	0	0	11.3187	3.50064	11.3187	up	LINC02068				ncRNA	long intergenic non-protein coding RNA 2068	chr3	172560888	172595607
254827	0.00825402	0.0362265	2.00993	1.00715	2.00993	up	NAALADL2	ENSG00000177694		GO:0005515|GO:0016021	protein-coding	N-acetylated alpha-linked acidic dipeptidase like 2	chr3	174438573	175810552
59345	0	0	3.00328	1.58654	3.00328	up	GNB4	ENSG00000114450	CMTD1F	GO:0004871|GO:0005765|GO:0005829|GO:0005886|GO:0006457|GO:0007165|GO:0021762|GO:0032403|GO:0043209|GO:0070062|GO:0071377	protein-coding	G protein subunit beta 4	chr3	179396089	179451590
64108	0	0	4.47935	2.16329	4.47935	up	RTP4	ENSG00000136514	IFRG28|Z3CXXC4	GO:0001580|GO:0005515|GO:0005737|GO:0006612|GO:0016021|GO:0031849|GO:0051205	protein-coding	receptor transporter protein 4	chr3	187368332	187372076
105374293	0.00194218	0.00919003	2.25426	1.17265	2.25426	up	LINC01972	ENSG00000230401			ncRNA	long intergenic non-protein coding RNA 1972	chr3	194765238	194768712
100129931	0	0	2.42886	1.28028	2.42886	up	LOC100129931	ENSG00000245748			ncRNA	uncharacterized LOC100129931	chr4	7030554	7046231
952	0	0	5.5539	2.4735	5.5539	up	CD38	ENSG00000004468	ADPRC 1|ADPRC1	GO:0001666|GO:0003953|GO:0005634|GO:0005886|GO:0007165|GO:0007204|GO:0007565|GO:0009986|GO:0016020|GO:0016021|GO:0016740|GO:0016849|GO:0030307|GO:0030890|GO:0032024|GO:0032355|GO:0032526|GO:0032570|GO:0033194|GO:0042493|GO:0043066|GO:0045779|GO:0045892|GO:0045893|GO:0045907|GO:0050135|GO:0050853|GO:0060292|GO:0061809|GO:0070062|GO:0070555|GO:0097190	protein-coding	CD38 molecule	chr4	15778275	15853230
51056	0	0	4.09676	2.03448	4.09676	up	LAP3	ENSG00000002549	HEL-S-106|LAP|LAPEP|PEPS	GO:0004177|GO:0005634|GO:0005654|GO:0005737|GO:0005739|GO:0005802|GO:0005925|GO:0006508|GO:0008235|GO:0030145|GO:0070062	protein-coding	leucine aminopeptidase 3	chr4	17577192	17607972
55300	0	0	3.25906	1.70445	3.25906	up	PI4K2B	ENSG00000038210|ENSG00000281028	PI4KIIB|PIK42B	GO:0004430|GO:0005524|GO:0005737|GO:0005829|GO:0006661|GO:0016020|GO:0046854	protein-coding	phosphatidylinositol 4-kinase type 2 beta	chr4	25160663	25279092
132671	0.00854783	0.0374245	2.59244	1.37431	2.59244	up	SPATA18	ENSG00000163071	Mieap|SPETEX1	GO:0005515|GO:0005737|GO:0005741|GO:0006974|GO:0035694|GO:0035695|GO:0043231	protein-coding	spermatogenesis associated 18	chr4	52051331	52097292
255130	3.35497e-08	2.1357e-07	6.57134	2.71619	6.57134	up	IGFBP7-AS1	ENSG00000245067			ncRNA	IGFBP7 antisense RNA 1	chr4	57109762	57205510
26228	0	0	2.35054	1.23299	2.35054	up	STAP1	ENSG00000035720	BRDG1|STAP-1	GO:0001784|GO:0005068|GO:0005070|GO:0005157|GO:0005515|GO:0005543|GO:0005634|GO:0005737|GO:0005739|GO:0007169|GO:0010628|GO:0010760|GO:0019901|GO:0042326|GO:0043234|GO:0050861|GO:0060100|GO:0071222|GO:1900028|GO:1902227|GO:1903980|GO:1903997|GO:1904140|GO:1904151|GO:2000251	protein-coding	signal transducing adaptor family member 1	chr4	67558728	67607337
3347	0.00296915	0.013783	3.37633	1.75545	3.37633	up	HTN3	ENSG00000205649	HIS2|HTN2|HTN5	GO:0005515|GO:0005576|GO:0031214|GO:0031640|GO:0042742|GO:0046872|GO:0050832	protein-coding	histatin 3	chr4	70028413	70036538
4283	0	0	7.27615	2.86318	7.27615	up	CXCL9	ENSG00000138755	CMK|Humig|MIG|SCYB9|crg-10	GO:0002690|GO:0005125|GO:0005515|GO:0005576|GO:0005615|GO:0006935|GO:0006952|GO:0006954|GO:0006955|GO:0006968|GO:0007165|GO:0007186|GO:0007267|GO:0008009|GO:0009897|GO:0030816|GO:0032496|GO:0042127|GO:0043950|GO:0045663|GO:0048248|GO:0051281|GO:0051607|GO:0060326|GO:0070098|GO:1901741	protein-coding	C-X-C motif chemokine ligand 9	chr4	76001275	76007488
419	0.000493372	0.00246745	2.50846	1.3268	2.50846	up	ART3	ENSG00000156219	ARTC3	GO:0003950|GO:0003956|GO:0005887|GO:0006471|GO:0031225|GO:0070062	protein-coding	ADP-ribosyltransferase 3	chr4	76011184	76112802
3627	0	0	29.7855	4.89654	29.7855	up	CXCL10	ENSG00000169245	C7|IFI10|INP10|IP-10|SCYB10|crg-2|gIP-10|mob-1	GO:0005102|GO:0005515|GO:0005576|GO:0005615|GO:0006935|GO:0006954|GO:0006955|GO:0007165|GO:0007166|GO:0007186|GO:0007267|GO:0007517|GO:0008009|GO:0008015|GO:0008201|GO:0008284|GO:0008603|GO:0009409|GO:0009897|GO:0010332|GO:0010818|GO:0010819|GO:0010996|GO:0016525|GO:0030816|GO:0033280|GO:0034605|GO:0042118|GO:0042127|GO:0043950|GO:0045662|GO:0045859|GO:0045944|GO:0048248|GO:0051281|GO:0051607|GO:…	protein-coding	C-X-C motif chemokine ligand 10	chr4	76021117	76023497
6373	0	0	60.9062	5.92852	60.9062	up	CXCL11	ENSG00000169248	H174|I-TAC|IP-9|IP9|SCYB11|SCYB9B|b-R1	GO:0002690|GO:0005515|GO:0005576|GO:0005615|GO:0006935|GO:0006954|GO:0006955|GO:0007165|GO:0007186|GO:0007267|GO:0008009|GO:0008201|GO:0010818|GO:0030816|GO:0032496|GO:0042127|GO:0043950|GO:0048248|GO:0051281|GO:0070098	protein-coding	C-X-C motif chemokine ligand 11	chr4	76033682	76041415
950	0	0	2.47449	1.30713	2.47449	up	SCARB2	ENSG00000138760	AMRF|CD36L2|EPM4|HLGP85|LGP85|LIMP-2|LIMPII|SR-BII	GO:0001618|GO:0005515|GO:0005765|GO:0005925|GO:0006622|GO:0010976|GO:0016020|GO:0016021|GO:0019899|GO:0031902|GO:0043202|GO:0046718|GO:0070062|GO:1904978|GO:1905123|GO:1905671	protein-coding	scavenger receptor class B member 2	chr4	76158737	76213893
10563	1.47107e-34	1.35224e-33	2.0988	1.06957	2.0988	up	CXCL13	ENSG00000156234	ANGIE|ANGIE2|BCA-1|BCA1|BLC|BLR1L|SCYB13	GO:0002467|GO:0002518|GO:0002544|GO:0002920|GO:0005576|GO:0005615|GO:0005623|GO:0006954|GO:0006955|GO:0007166|GO:0007186|GO:0007204|GO:0007267|GO:0008009|GO:0008201|GO:0010820|GO:0017134|GO:0031724|GO:0031735|GO:0032496|GO:0033625|GO:0033634|GO:0035754|GO:0035768|GO:0035769|GO:0042127|GO:0042742|GO:0045765|GO:0046982|GO:0048018|GO:0048248|GO:0048535|GO:0070098|GO:0090630|GO:2000545	protein-coding	C-X-C motif chemokine ligand 13	chr4	77511753	77611834
10855	0	0	2.5813	1.3681	2.5813	up	HPSE	ENSG00000173083	HPA|HPA1|HPR1|HPSE1|HSE1	GO:0004566|GO:0005515|GO:0005578|GO:0005634|GO:0005654|GO:0005764|GO:0005765|GO:0005975|GO:0006027|GO:0006029|GO:0007160|GO:0010575|GO:0030194|GO:0030198|GO:0030200|GO:0030305|GO:0033690|GO:0043202|GO:0043231|GO:0043395|GO:0045121|GO:0045545|GO:0046983|GO:0051797|GO:0051798|GO:0051897|GO:0060055|GO:0061042	protein-coding	heparanase	chr4	83292461	83335153
152926	0	0	2.22779	1.15561	2.22779	up	PPM1K	ENSG00000163644	BDP|MSUDMV|PP2Ckappa|PP2Cm|PTMP|UG0882E07	GO:0004722|GO:0005515|GO:0005739|GO:0005759|GO:0006470|GO:0009083|GO:0046872	protein-coding	protein phosphatase, Mg2+/Mn2+ dependent 1K	chr4	88257620	88284769
105369192	9.6783e-23	8.55057e-22	10.4063	3.37938	10.4063	up	LOC105369192	ENSG00000246375			ncRNA	uncharacterized LOC105369192	chr4	88284942	88331421
55008	0	0	4.30067	2.10456	4.30067	up	HERC6	ENSG00000138642		GO:0000209|GO:0002244|GO:0004842|GO:0005634|GO:0005737|GO:0005829|GO:0042787	protein-coding	HECT and RLD domain containing E3 ubiquitin protein ligase family member 6	chr4	88378739	88443111
51191	0	0	10.8347	3.43759	10.8347	up	HERC5	ENSG00000138646	CEB1|CEBP1	GO:0000079|GO:0000209|GO:0004842|GO:0005515|GO:0005634|GO:0005737|GO:0005829|GO:0032020|GO:0032480|GO:0042296|GO:0042787|GO:0044822|GO:0045087|GO:0048471|GO:0050688|GO:0051607	protein-coding	HECT and RLD domain containing E3 ubiquitin protein ligase 5	chr4	88457117	88506163
8633	0	0	10.4898	3.39091	10.4898	up	UNC5C	ENSG00000182168	UNC5H3	GO:0005042|GO:0005886|GO:0006915|GO:0007411|GO:0007420|GO:0016021|GO:0030054|GO:0030334|GO:0033564|GO:0038007|GO:0043005|GO:0043065|GO:0045202	protein-coding	unc-5 netrin receptor C	chr4	95162504	95549206
105377335	2.76999e-33	2.53929e-32	6.80949	2.76755	6.80949	up	LOC105377335				ncRNA	uncharacterized LOC105377335	chr4	95549129	95552457
4547	0.00394989	0.0180785	2.69825	1.43202	2.69825	up	MTTP	ENSG00000138823	ABL|MTP	GO:0005319|GO:0005515|GO:0005548|GO:0005783|GO:0005788|GO:0006629|GO:0008289|GO:0015914|GO:0034197|GO:0034377|GO:0042158|GO:0043235|GO:0046982	protein-coding	microsomal triglyceride transfer protein	chr4	99563761	99623999
132320	0	0	2.11026	1.07742	2.11026	up	SCLT1	ENSG00000151466	CAP-1A|CAP1A	GO:0005813|GO:0005814|GO:0005829|GO:0008022|GO:0017080|GO:0030276|GO:0045162|GO:0060271|GO:0070062|GO:0071439|GO:0097539	protein-coding	sodium channel and clathrin linker 1	chr4	128864921	129093607
3600	0	0	2.56961	1.36155	2.56961	up	IL15	ENSG00000164136	IL-15	GO:0001779|GO:0001866|GO:0005125|GO:0005126|GO:0005515|GO:0005576|GO:0005615|GO:0005654|GO:0005737|GO:0005768|GO:0005794|GO:0005887|GO:0006954|GO:0006955|GO:0007165|GO:0007267|GO:0007568|GO:0008284|GO:0009986|GO:0014732|GO:0016020|GO:0030212|GO:0032740|GO:0032819|GO:0032825|GO:0034105|GO:0042102|GO:0042506|GO:0042517|GO:0045062|GO:0045580|GO:0048469|GO:0048535|GO:0048662|GO:0050691|GO:0050729|GO:…	protein-coding	interleukin 15	chr4	141636599	141733987
102191832	0.00415177	0.0189445	2.52331	1.33532	2.52331	up	FBXW7-AS1	ENSG00000270751	DEAR|DEspR		pseudo	FBXW7 antisense RNA 1	chr4	152337655	152338098
105377507	0.000641298	0.00318479	2.84488	1.50837	2.84488	up	LOC105377507				ncRNA	uncharacterized LOC105377507	chr4	155854738	155910110
6999	3.34738e-19	2.90257e-18	8.3474	3.06133	8.3474	up	TDO2	ENSG00000151790	TDO|TO|TPH2|TRPO	GO:0004833|GO:0005515|GO:0005829|GO:0006569|GO:0016597|GO:0019441|GO:0019442|GO:0019825|GO:0020037|GO:0042802|GO:0046872|GO:0055114	protein-coding	tryptophan 2,3-dioxygenase	chr4	155903693	155920406
59350	0	0	53.957	5.75374	53.957	up	RXFP1	ENSG00000171509	LGR7|RXFPR1	GO:0004930|GO:0005515|GO:0005886|GO:0007188|GO:0016021|GO:0046872	protein-coding	relaxin/insulin like family peptide receptor 1	chr4	158315311	158653372
55601	0	0	6.35495	2.66788	6.35495	up	DDX60	ENSG00000137628		GO:0003690|GO:0003725|GO:0003727|GO:0004386|GO:0005515|GO:0005524|GO:0005737|GO:0009615|GO:0045087|GO:0045111|GO:0051607|GO:1900245|GO:1900246	protein-coding	DExD/H-box helicase 60	chr4	168216293	168318807
91351	0	0	4.91257	2.29648	4.91257	up	DDX60L	ENSG00000181381		GO:0003723|GO:0004386|GO:0005524	protein-coding	DEAD-box helicase 60-like	chr4	168356735	168480514
7424	0.00144275	0.0069186	2.32533	1.21744	2.32533	up	VEGFC	ENSG00000150630	Flt4-L|LMPH1D|VRP	GO:0001525|GO:0001666|GO:0001938|GO:0001954|GO:0002052|GO:0002576|GO:0005515|GO:0005576|GO:0005615|GO:0006929|GO:0007165|GO:0008083|GO:0008284|GO:0008285|GO:0009887|GO:0016020|GO:0016331|GO:0030947|GO:0031093|GO:0031954|GO:0042056|GO:0042493|GO:0043185|GO:0043536|GO:0045766|GO:0045776|GO:0048010|GO:0050714|GO:0050731|GO:0050918|GO:0050930|GO:0051781|GO:0060754|GO:1901492	protein-coding	vascular endothelial growth factor C	chr4	176683538	176792727
105377586	0.00823367	0.036149	2.40715	1.26733	2.40715	up	LVCAT8	ENSG00000254233			ncRNA	liver cancer-associated transcript 8	chr4	184584093	184625030
2180	0	0	2.0119	1.00856	2.0119	up	ACSL1	ENSG00000151726	ACS1|FACL1|FACL2|LACS|LACS1|LACS2	GO:0001676|GO:0004467|GO:0005524|GO:0005739|GO:0005741|GO:0005778|GO:0005789|GO:0005886|GO:0006641|GO:0007584|GO:0008610|GO:0014070|GO:0016020|GO:0016021|GO:0033211|GO:0034201|GO:0035338|GO:0036109|GO:0042178|GO:0042493|GO:0043651|GO:0044539|GO:0071902|GO:0102391	protein-coding	acyl-CoA synthetase long-chain family member 1	chr4	184755595	184826818
731424	0	0	2.5347	1.34182	2.5347	up	MIR3945HG				ncRNA	MIR3945 host gene	chr4	184844585	184855751
100506229	7.52017e-05	0.000398491	3.26612	1.70758	3.26612	up	LINC01093				ncRNA	long intergenic non-protein coding RNA 1093	chr4	184893871	184899454
7098	0	0	2.24416	1.16617	2.24416	up	TLR3	ENSG00000164342	CD283|IIAE2	GO:0000139|GO:0002224|GO:0002282|GO:0002730|GO:0002756|GO:0003725|GO:0004872|GO:0004888|GO:0005515|GO:0005622|GO:0005737|GO:0005765|GO:0005769|GO:0005789|GO:0005887|GO:0006954|GO:0006972|GO:0007165|GO:0007249|GO:0007250|GO:0007252|GO:0008584|GO:0009597|GO:0009986|GO:0010008|GO:0010628|GO:0016020|GO:0032722|GO:0032728|GO:0032735|GO:0032755|GO:0032757|GO:0032760|GO:0034123|GO:0034128|GO:0034138|GO:…	protein-coding	toll like receptor 3	chr4	186069152	186088069
100288687	1.50366e-09	1.01363e-08	3.06749	1.61706	3.06749	up	DUX4	ENSG00000260596	DUX4L	GO:0000976|GO:0005515|GO:0005634|GO:0005654|GO:0006351|GO:0006915|GO:0008285|GO:0031965|GO:0045944|GO:0070317	protein-coding	double homeobox 4	chr4	190173774	190175845
389257	0.0013376	0.00642983	2.35783	1.23746	2.35783	up	LRRC14B	ENSG00000185028			protein-coding	leucine rich repeat containing 14B	chr5	191511	195353
4651	0	0	2.14616	1.10176	2.14616	up	MYO10	ENSG00000145555		GO:0001726|GO:0003774|GO:0005515|GO:0005516|GO:0005524|GO:0005547|GO:0005730|GO:0005737|GO:0005829|GO:0005886|GO:0005938|GO:0008360|GO:0016459|GO:0022409|GO:0030027|GO:0030507|GO:0030705|GO:0030898|GO:0031527|GO:0032433|GO:0038096|GO:0043005|GO:0043025|GO:0051015|GO:0051489|GO:0060002	protein-coding	myosin X	chr5	16661914	16936276
5618	0	0	6.73587	2.75186	6.73587	up	PRLR	ENSG00000113494	HPRL|MFAB|hPRLrI	GO:0004925|GO:0005515|GO:0005576|GO:0005886|GO:0006694|GO:0007166|GO:0007171|GO:0007566|GO:0007595|GO:0009986|GO:0016021|GO:0017046|GO:0031904|GO:0038161|GO:0042110|GO:0042803|GO:0042977|GO:0042978|GO:0043066|GO:0046872|GO:0060397	protein-coding	prolactin receptor	chr5	35048756	35230589
167127	1.39845e-05	7.76889e-05	4.04046	2.01452	4.04046	up	UGT3A2	ENSG00000168671		GO:0008194|GO:0009813|GO:0015020|GO:0016021|GO:0043231|GO:0052696|GO:0071412	protein-coding	UDP glycosyltransferase family 3 member A2	chr5	36035017	36071358
6507	0	0	2.26487	1.17943	2.26487	up	SLC1A3	ENSG00000079215	EA6|EAAT1|GLAST|GLAST1	GO:0001504|GO:0005313|GO:0005314|GO:0005886|GO:0006537|GO:0006811|GO:0007268|GO:0007605|GO:0009416|GO:0009449|GO:0009611|GO:0009986|GO:0014047|GO:0015171|GO:0016020|GO:0016021|GO:0016595|GO:0021545|GO:0031223|GO:0042493|GO:0043005|GO:0043025|GO:0046677|GO:0048667|GO:0050806|GO:0050885|GO:0051938|GO:0070779|GO:0089711	protein-coding	solute carrier family 1 member 3	chr5	36606355	36688334
3977	0	0	11.3521	3.50488	11.3521	up	LIFR	ENSG00000113594	CD118|LIF-R|SJS2|STWS|SWS	GO:0004897|GO:0004923|GO:0004924|GO:0005127|GO:0005515|GO:0005615|GO:0005886|GO:0005887|GO:0007166|GO:0008284|GO:0019221|GO:0019838|GO:0034097|GO:0038165|GO:0043235|GO:0048861|GO:0070062|GO:0070120	protein-coding	leukemia inhibitory factor receptor alpha	chr5	38474963	38608354
100506495	3.12054e-08	1.99022e-07	2.50248	1.32336	2.50248	up	LIFR-AS1	ENSG00000244968			ncRNA	LIFR antisense RNA 1	chr5	38556786	38671216
3673	2.27299e-08	1.45814e-07	2.04953	1.03529	2.04953	up	ITGA2	ENSG00000164171	BR|CD49B|GPIa|HPA-5|VLA-2|VLAA2	GO:0001618|GO:0001666|GO:0002687|GO:0005178|GO:0005515|GO:0005518|GO:0005634|GO:0005886|GO:0005925|GO:0006929|GO:0006971|GO:0007155|GO:0007160|GO:0007229|GO:0007565|GO:0007596|GO:0008283|GO:0008305|GO:0009887|GO:0009897|GO:0009986|GO:0010634|GO:0010694|GO:0014075|GO:0014850|GO:0014911|GO:0030198|GO:0030424|GO:0030879|GO:0031346|GO:0031589|GO:0032403|GO:0032967|GO:0033343|GO:0033591|GO:0033627|GO:…	protein-coding	integrin subunit alpha 2	chr5	52989326	53094779
133396	0	0	2.92488	1.54838	2.92488	up	IL31RA	ENSG00000164509	CRL|CRL3|GLM-R|GLMR|GPL|IL-31RA|PLCA2|PRO21384|hGLM-R	GO:0000165|GO:0002067|GO:0002438|GO:0003713|GO:0004896|GO:0005622|GO:0005886|GO:0006952|GO:0007169|GO:0007259|GO:0008284|GO:0009897|GO:0016021|GO:0019221|GO:0019901|GO:0019955|GO:0030054|GO:0030224|GO:0030225|GO:0030424|GO:0035745|GO:0042517|GO:0042523|GO:0042592|GO:0042734|GO:0043031|GO:0043066|GO:0045893|GO:0098542	protein-coding	interleukin 31 receptor A	chr5	55851379	55922853
79993	4.49047e-07	2.70927e-06	2.07581	1.05368	2.07581	up	ELOVL7	ENSG00000164181		GO:0005515|GO:0005783|GO:0005789|GO:0009922|GO:0019367|GO:0030148|GO:0030176|GO:0034625|GO:0034626|GO:0035338|GO:0042761|GO:0102336|GO:0102337|GO:0102338	protein-coding	ELOVL fatty acid elongase 7	chr5	60751791	60844389
167465	0	0	2.31539	1.21125	2.31539	up	ZNF366	ENSG00000178175	DCSCRIPT	GO:0000122|GO:0003677|GO:0003714|GO:0005515|GO:0005634|GO:0006351|GO:0030331|GO:0033147|GO:0043627|GO:0046872	protein-coding	zinc finger protein 366	chr5	72439903	72507727
10184	0	0	2.33665	1.22444	2.33665	up	LHFPL2	ENSG00000145685		GO:0003674|GO:0005575|GO:0008150|GO:0016021	protein-coding	lipoma HMGIC fusion partner-like 2	chr5	78485215	78648895
105379111	0.00823148	0.0361452	2.27851	1.18809	2.27851	up	LOC105379111				ncRNA	uncharacterized LOC105379111	chr5	104917492	105246364
105379143	0.00499268	0.0225447	2.23668	1.16136	2.23668	up	LOC105379143	ENSG00000249494			ncRNA	uncharacterized LOC105379143	chr5	119006347	119070890
102723557	0.000310016	0.00157607	2.36117	1.2395	2.36117	up	LOC102723557	ENSG00000251072			ncRNA	uncharacterized LOC102723557	chr5	126751963	126776486
3562	2.83545e-06	1.64299e-05	2.91039	1.54121	2.91039	up	IL3	ENSG00000164399	IL-3|MCGF|MULTI-CSF	GO:0000165|GO:0002763|GO:0004713|GO:0005088|GO:0005125|GO:0005135|GO:0005576|GO:0005615|GO:0005622|GO:0006955|GO:0007267|GO:0007399|GO:0008083|GO:0008284|GO:0018108|GO:0019221|GO:0035162|GO:0042523|GO:0043547|GO:0045740|GO:0050731|GO:0070668	protein-coding	interleukin 3	chr5	132060529	132063204
105379175	0	0	2.36712	1.24313	2.36712	up	LOC105379175				ncRNA	uncharacterized LOC105379175	chr5	132468890	132473043
5459	0.00480726	0.0217573	2.33905	1.22592	2.33905	up	POU4F3	ENSG00000091010	BRN3C|DFNA15|DFNA42|DFNA52	GO:0000978|GO:0001077|GO:0001228|GO:0003700|GO:0005654|GO:0006366|GO:0007601|GO:0007605|GO:0021562|GO:0031290|GO:0042472|GO:0042491|GO:0045944|GO:0048675|GO:0050885|GO:0051402	protein-coding	POU class 4 homeobox 3	chr5	146339024	146340520
3360	0.000643954	0.0031962	2.36117	1.2395	2.36117	up	HTR4	ENSG00000164270	5-HT4|5-HT4R	GO:0004993|GO:0005737|GO:0005768|GO:0005886|GO:0005887|GO:0007186|GO:0007187|GO:0007210|GO:0007214|GO:0007268|GO:0016020|GO:0032098	protein-coding	5-hydroxytryptamine receptor 4	chr5	148451032	148677235
3779	0	0	2.1433	1.09983	2.1433	up	KCNMB1	ENSG00000145936	BKbeta1|K(VCA)beta|SLO-BETA|hbeta1|hslo-beta|k(VCA)beta-1|slo-beta-1	GO:0005513|GO:0005886|GO:0006813|GO:0007268|GO:0007568|GO:0008076|GO:0015269|GO:0015459|GO:0045909|GO:0071361|GO:0071456|GO:0071805|GO:1901381|GO:1903413	protein-coding	potassium calcium-activated channel subfamily M regulatory beta subunit 1	chr5	170374671	170389677
101928033	0.000140293	0.000731176	2.3403	1.22669	2.3403	up	CTD-2270F17.1	ENSG00000253647			ncRNA	uncharacterized LOC101928033	chr5	170389493	170422844
285676	3.78799e-07	2.29285e-06	2.19757	1.13591	2.19757	up	ZNF454	ENSG00000178187		GO:0003677|GO:0003700|GO:0005634|GO:0006351|GO:0006355|GO:0046872	protein-coding	zinc finger protein 454	chr5	178941191	178966433
2296	0	0	13.6413	3.76991	13.6413	up	FOXC1	ENSG00000054598	ARA|FKHL7|FREAC-3|FREAC3|IGDA|IHG1|IRID1|RIEG3	GO:0000977|GO:0000981|GO:0001228|GO:0001501|GO:0001503|GO:0001541|GO:0001654|GO:0001657|GO:0001701|GO:0001756|GO:0001945|GO:0001974|GO:0003677|GO:0003700|GO:0003705|GO:0005515|GO:0005634|GO:0005654|GO:0005720|GO:0005737|GO:0006355|GO:0006366|GO:0007219|GO:0007420|GO:0007507|GO:0008134|GO:0008283|GO:0008301|GO:0008354|GO:0014031|GO:0014032|GO:0016477|GO:0016525|GO:0030199|GO:0030203|GO:0032808|GO:…	protein-coding	forkhead box C1	chr6	1609972	1613897
101928076	0.00014925	0.000775978	2.78098	1.4756	2.78098	up	LOC101928076				ncRNA	uncharacterized LOC101928076	chr6	7540451	7541338
1832	0	0	10.1287	3.34038	10.1287	up	DSP	ENSG00000096696	DCWHKTA|DP	GO:0001533|GO:0002934|GO:0003223|GO:0005080|GO:0005198|GO:0005200|GO:0005515|GO:0005634|GO:0005737|GO:0005882|GO:0005886|GO:0005916|GO:0008544|GO:0014704|GO:0016323|GO:0018149|GO:0030057|GO:0030216|GO:0030674|GO:0031012|GO:0034332|GO:0042060|GO:0044822|GO:0045109|GO:0050839|GO:0070062|GO:0071896|GO:0086073|GO:0086083|GO:0086091|GO:0097110|GO:0098911	protein-coding	desmoplakin	chr6	7541575	7586717
4117	0	0	2.87586	1.52399	2.87586	up	MAK	ENSG00000111837	RP62	GO:0001750|GO:0001917|GO:0003713|GO:0004672|GO:0004674|GO:0005515|GO:0005524|GO:0005634|GO:0005737|GO:0005813|GO:0005930|GO:0006351|GO:0006355|GO:0006468|GO:0007275|GO:0007283|GO:0030154|GO:0030496|GO:0031514|GO:0032391|GO:0045494|GO:0046777|GO:0072686|GO:0097542|GO:1902856	protein-coding	male germ cell associated kinase	chr6	10762723	10838555
1906	3.92853e-28	3.54879e-27	2.25649	1.17408	2.25649	up	EDN1	ENSG00000078401	ARCND3|ET1|HDLCQ7|PPET1|QME	GO:0000122|GO:0001516|GO:0001569|GO:0001701|GO:0001821|GO:0003100|GO:0005125|GO:0005179|GO:0005515|GO:0005576|GO:0005615|GO:0005737|GO:0006885|GO:0007166|GO:0007186|GO:0007204|GO:0007205|GO:0007267|GO:0007507|GO:0007585|GO:0007589|GO:0008284|GO:0009953|GO:0010193|GO:0010259|GO:0010460|GO:0010595|GO:0010613|GO:0010870|GO:0014032|GO:0014065|GO:0014823|GO:0014824|GO:0014826|GO:0015758|GO:0016049|GO:…	protein-coding	endothelin 1	chr6	12290363	12297194
2766	0	0	10.7432	3.42536	10.7432	up	GMPR	ENSG00000137198	GMPR 1|GMPR1	GO:0003920|GO:0005737|GO:0005829|GO:0006144|GO:0009409|GO:0015951|GO:0043101|GO:0046872|GO:0055114|GO:1902560	protein-coding	guanosine monophosphate reductase	chr6	16238580	16295549
282890	0.00397594	0.0181854	2.1863	1.12849	2.1863	up	ZNF311	ENSG00000197935	zf31	GO:0003677|GO:0003700|GO:0005634|GO:0006351|GO:0006355|GO:0046872	protein-coding	zinc finger protein 311	chr6	28994785	29005316
11074	0	0	4.39376	2.13546	4.39376	up	TRIM31	ENSG00000204616	C6orf13|HCG1|HCGI|RNF	GO:0005515|GO:0005739|GO:0005829|GO:0008270|GO:0016567|GO:0016874|GO:0032897|GO:0045087|GO:0046597|GO:0051091|GO:0060333|GO:1902186	protein-coding	tripartite motif containing 31	chr6	30102897	30113106
106478956	3.55046e-25	3.17741e-24	4.21092	2.07413	4.21092	up	MDC1-AS1	ENSG00000224328	MDC1-AS		ncRNA	MDC1 antisense RNA 1	chr6	30703067	30713184
717	0	0	4.89108	2.29015	4.89108	up	C2	ENSG00000166278	ARMD14|CO2	GO:0004252|GO:0005576|GO:0005615|GO:0006508|GO:0006956|GO:0006958|GO:0007584|GO:0030449|GO:0045087|GO:0046872|GO:0070062|GO:2000427	protein-coding	complement C2	chr6	31897785	31952048
102060414	0.000676907	0.00335204	2.95181	1.5616	2.95181	up	C2-AS1	ENSG00000281756			ncRNA	C2 antisense RNA 1	chr6	31934474	31941724
629	0	0	14.2566	3.83356	14.2566	up	CFB	ENSG00000243649	AHUS4|ARMD14|BF|BFD|CFAB|CFBD|FB|FBI12|GBG|H2-Bf|PBF2	GO:0001848|GO:0004252|GO:0005576|GO:0005615|GO:0005886|GO:0006508|GO:0006956|GO:0006957|GO:0030449|GO:0070062|GO:0072562	protein-coding	complement factor B	chr6	31945650	31952084
721	9.01285e-19	7.78886e-18	2.90606	1.53906	2.90606	up	C4B	ENSG00000224389	C4B1|C4B12|C4B2|C4B3|C4B5|C4BD|C4B_2|C4F|CH|CO4|CPAMD3	GO:0001848|GO:0004252|GO:0004866|GO:0005576|GO:0005615|GO:0005886|GO:0006508|GO:0006954|GO:0006956|GO:0006958|GO:0008228|GO:0010951|GO:0030054|GO:0030246|GO:0030424|GO:0030425|GO:0030449|GO:0032490|GO:0044216|GO:0045087|GO:0045202|GO:0070062|GO:0072562|GO:2000427	protein-coding	complement C4B (Chido blood group)	chr6	32014762	32035418
6891	0	0	2.12099	1.08474	2.12099	up	TAP2	ENSG00000204267	ABC18|ABCB3|APT2|D6S217E|PSF-2|PSF2|RING11	GO:0002250|GO:0002474|GO:0002481|GO:0002485|GO:0002489|GO:0002591|GO:0005215|GO:0005515|GO:0005524|GO:0005789|GO:0015197|GO:0015433|GO:0016020|GO:0016021|GO:0019060|GO:0019885|GO:0023029|GO:0030176|GO:0042825|GO:0043657|GO:0046967|GO:0046968|GO:0046978|GO:0046980|GO:0055085	protein-coding	transporter 2, ATP binding cassette subfamily B member	chr6	32813767	32838822
51513	0	0	6.42952	2.68471	6.42952	up	ETV7	ENSG00000010030	TEL-2|TEL2|TELB	GO:0000122|GO:0000977|GO:0001227|GO:0005515|GO:0005634|GO:0005654|GO:0006366|GO:0009887|GO:0030154	protein-coding	ETS variant 7	chr6	36354091	36387800
105375037	0.000560866	0.00279643	2.27015	1.18279	2.27015	up	LOC105375037				ncRNA	uncharacterized LOC105375037	chr6	36386831	36391994
101154753	9.29834e-17	7.94127e-16	4.7507	2.24814	4.7507	up	PANDAR	ENSG00000281450	PANDA		ncRNA	promoter of CDKN1A antisense DNA damage activated RNA	chr6	36673621	36675126
221472	0	0	4.23168	2.08123	4.23168	up	FGD2	ENSG00000146192	ZFYVE4	GO:0001726|GO:0005085|GO:0005089|GO:0005515|GO:0005634|GO:0005737|GO:0005794|GO:0005829|GO:0005856|GO:0007010|GO:0008360|GO:0030027|GO:0030036|GO:0031267|GO:0031901|GO:0032587|GO:0035023|GO:0043065|GO:0043087|GO:0043507|GO:0043547|GO:0046847|GO:0046872|GO:0051056|GO:1901981	protein-coding	FYVE, RhoGEF and PH domain containing 2	chr6	37005646	37029070
221468	8.19453e-10	5.57709e-09	2.87074	1.52142	2.87074	up	TMEM217	ENSG00000172738	C6orf128|dJ355M6.2	GO:0016021	protein-coding	transmembrane protein 217	chr6	37212180	37258155
23070	0	0	2.65315	1.40771	2.65315	up	CMTR1	ENSG00000137200	FTSJD2|KIAA0082|MTr1|hMTr1	GO:0003676|GO:0004483|GO:0005634|GO:0005654|GO:0005737|GO:0006370|GO:0080009|GO:0097309	protein-coding	cap methyltransferase 1	chr6	37433219	37482827
1769	1.95175e-22	1.72207e-21	2.50337	1.32387	2.50337	up	DNAH8	ENSG00000124721	ATPase|hdhc9	GO:0003777|GO:0005524|GO:0005737|GO:0005858|GO:0005874|GO:0007018|GO:0016887|GO:0030286|GO:0060285	protein-coding	dynein axonemal heavy chain 8	chr6	38715341	39030529
221458	0.000679986	0.00336636	2.34592	1.23016	2.34592	up	KIF6	ENSG00000164627	C6orf102|dJ1043E3.1|dJ137F1.4|dJ188D3.1	GO:0001673|GO:0003777|GO:0005515|GO:0005524|GO:0005737|GO:0005871|GO:0005874|GO:0007018|GO:0008017|GO:0016887	protein-coding	kinesin family member 6	chr6	39329990	39725405
23607	0	0	2.1648	1.11423	2.1648	up	CD2AP	ENSG00000198087	CMS	GO:0001726|GO:0005172|GO:0005200|GO:0005515|GO:0005730|GO:0005737|GO:0005886|GO:0005913|GO:0006461|GO:0006930|GO:0007010|GO:0007067|GO:0007165|GO:0008013|GO:0008022|GO:0015629|GO:0016050|GO:0016337|GO:0017124|GO:0030139|GO:0031941|GO:0032403|GO:0032911|GO:0043161|GO:0048259|GO:0048471|GO:0051301|GO:0070062|GO:0098641|GO:1900182|GO:2000249	protein-coding	CD2 associated protein	chr6	47477789	47627263
202559	1.14195e-07	7.09414e-07	2.6865	1.42573	2.6865	up	KHDRBS2	ENSG00000112232	SLM-1|SLM1	GO:0005515|GO:0005654|GO:0006351|GO:0006355|GO:0006397|GO:0008143|GO:0008266|GO:0017124|GO:0042169|GO:0042802|GO:0046982|GO:0048024	protein-coding	KH RNA binding domain containing, signal transduction associated 2	chr6	61585946	62286227
115004	0	0	2.18178	1.12551	2.18178	up	MB21D1	ENSG00000164430	C6orf150|cGAS|h-cGAS	GO:0002218|GO:0002230|GO:0003677|GO:0005524|GO:0005525|GO:0005829|GO:0009190|GO:0032481|GO:0045087|GO:0046872|GO:0051607|GO:0061501|GO:0071360	protein-coding	Mab-21 domain containing 1	chr6	73413515	73452276
105377871	7.78764e-18	6.69245e-17	2.09989	1.07032	2.09989	up	LOC105377871				ncRNA	uncharacterized LOC105377871	chr6	81491439	81751812
55603	0	0	2.23995	1.16347	2.23995	up	FAM46A	ENSG00000112773	C6orf37|XTP11	GO:0005515|GO:0010468|GO:0030193|GO:0044822	protein-coding	family with sequence similarity 46 member A	chr6	81745730	81752774
106480867	0.00262238	0.0122461	3.36213	1.74938	3.36213	up	RN7SKP110				pseudo	RNA, 7SK small nuclear pseudogene 110	chr6	90001222	90001506
55084	2.38842e-30	2.17286e-29	10.3501	3.37158	10.3501	up	SOBP	ENSG00000112320	JXC1|MRAMS	GO:0005634|GO:0007605|GO:0007626|GO:0032184|GO:0042472|GO:0046872|GO:0050890|GO:0090102	protein-coding	sine oculis binding protein homolog	chr6	107489958	107660167
8528	0	0	4.26001	2.09086	4.26001	up	DDO	ENSG00000203797	DASOX|DDO-1|DDO-2	GO:0005102|GO:0005515|GO:0005777|GO:0005782|GO:0006531|GO:0007320|GO:0007625|GO:0008445|GO:0019478|GO:0042445|GO:0046487|GO:0048037|GO:0055114|GO:0071949	protein-coding	D-aspartate oxidase	chr6	110391771	110415562
85413	0	0	7.11412	2.83069	7.11412	up	SLC22A16	ENSG00000004809	CT2|FLIPT2|HEL-S-18|OAT6|OCT6|OKB1|dJ261K5.1	GO:0005275|GO:0005886|GO:0005887|GO:0007275|GO:0007283|GO:0007338|GO:0015101|GO:0015226|GO:0015695|GO:0015837|GO:0015879|GO:0016021|GO:0030154|GO:0030317|GO:0046717|GO:1902603	protein-coding	solute carrier family 22 member 16	chr6	110424687	110476641
105377938	3.31201e-21	2.90701e-20	9.32931	3.22177	9.32931	up	LOC105377938				ncRNA	uncharacterized LOC105377938	chr6	110477907	110479436
4082	0	0	2.49893	1.32131	2.49893	up	MARCKS	ENSG00000277443	80K-L|MACS|PKCSL|PRKCSL	GO:0005080|GO:0005516|GO:0005813|GO:0005886|GO:0005925|GO:0005938|GO:0015629|GO:0042585|GO:0050796|GO:0051015|GO:0070062	protein-coding	myristoylated alanine rich protein kinase C substrate	chr6	113857362	113863471
285758	0.000102964	0.000540761	2.44577	1.29029	2.44577	up	LINC01268	ENSG00000227502			ncRNA	long intergenic non-protein coding RNA 1268	chr6	113868013	113873351
441168	0	0	3.84306	1.94226	3.84306	up	FAM26F	ENSG00000188820	C6orf187|INAM|dJ93H18.5	GO:0005261|GO:0005887|GO:0034220|GO:0098655	protein-coding	family with sequence similarity 26 member F	chr6	116461370	116463779
254228	0.000784797	0.00385934	2.87155	1.52183	2.87155	up	FAM26E	ENSG00000178033	C6orf188|dJ493F7.3	GO:0005261|GO:0005887|GO:0034220|GO:0070062|GO:0098655	protein-coding	family with sequence similarity 26 member E	chr6	116511646	116524792
135112	0	0	2.24575	1.1672	2.24575	up	NCOA7	ENSG00000111912	ERAP140|ESNA1|NCOA7-AS|Nbla00052|Nbla10993|TLDC4|dJ187J11.3	GO:0005515|GO:0005622|GO:0005634|GO:0006351|GO:0030374|GO:0035257|GO:0045944	protein-coding	nuclear receptor coactivator 7	chr6	125781161	125932030
116843	0	0	2.5288	1.33845	2.5288	up	SLC18B1	ENSG00000146409	C6orf192|dJ55C23.6	GO:0005887|GO:0022857|GO:0055085	protein-coding	solute carrier family 18 member B1	chr6	132769370	132798553
154091	0	0	18.9638	4.24518	18.9638	up	SLC2A12	ENSG00000146411	GLUT12|GLUT8	GO:0005351|GO:0005355|GO:0005886|GO:0005887|GO:0012505|GO:0015992|GO:0046323|GO:0048471|GO:0055056|GO:1904659	protein-coding	solute carrier family 2 member 12	chr6	133988697	134052636
105378020	0	0	8.25163	3.04468	8.25163	up	LOC105378020				ncRNA	uncharacterized LOC105378020	chr6	137943079	137945802
57224	1.746e-42	1.632e-41	2.52399	1.3357	2.52399	up	NHSL1	ENSG00000135540	C6orf63		protein-coding	NHS like 1	chr6	138422043	138692571
153918	2.08414e-09	1.39777e-08	3.41357	1.77128	3.41357	up	ZC2HC1B	ENSG00000118491	C6orf94|FAM164B|dJ468K18.5	GO:0046872	protein-coding	zinc finger C2HC-type containing 1B	chr6	143857318	143938471
23328	0	0	3.8913	1.96025	3.8913	up	SASH1	ENSG00000111961	SH3D6A|dJ323M4.1	GO:0000209|GO:0008022|GO:0010595|GO:0019901|GO:0031435|GO:0031666|GO:0032947|GO:0043234|GO:0043507|GO:0045766|GO:1900044|GO:1900745|GO:1901224|GO:1902498	protein-coding	SAM and SH3 domain containing 1	chr6	148272304	148552050
4988	0.0017597	0.00835899	2.42122	1.27574	2.42122	up	OPRM1	ENSG00000112038	LMOR|M-OR-1|MOP|MOR|MOR1|OPRM	GO:0001965|GO:0002438|GO:0004930|GO:0004979|GO:0005245|GO:0005515|GO:0005783|GO:0005794|GO:0005886|GO:0005887|GO:0005925|GO:0007187|GO:0007191|GO:0007194|GO:0007200|GO:0007218|GO:0007268|GO:0007600|GO:0007626|GO:0008022|GO:0008285|GO:0009314|GO:0019233|GO:0019904|GO:0031005|GO:0031635|GO:0031681|GO:0032094|GO:0032100|GO:0032496|GO:0032590|GO:0032839|GO:0033554|GO:0038047|GO:0042060|GO:0042220|GO:…	protein-coding	opioid receptor mu 1	chr6	154010496	154246867
49861	0.000693236	0.00342817	2.98579	1.57811	2.98579	up	CLDN20	ENSG00000171217		GO:0005198|GO:0005886|GO:0005923|GO:0016021|GO:0016338|GO:0042802	protein-coding	claudin 20	chr6	155264013	155276548
107986769	1.05737e-11	7.72451e-11	4.03535	2.01269	4.03535	up	LOC107986769				ncRNA	uncharacterized LOC107986769	chr7	12570125	12571392
85477	0	0	3.09764	1.63117	3.09764	up	SCIN	ENSG00000006747		GO:0001786|GO:0002102|GO:0003779|GO:0005509|GO:0005545|GO:0005546|GO:0005737|GO:0005903|GO:0005938|GO:0008285|GO:0017156|GO:0030054|GO:0032330|GO:0042989|GO:0042995|GO:0043065|GO:0045010|GO:0045654|GO:0051014|GO:0051015|GO:0051047|GO:0051127|GO:0051693|GO:0070062	protein-coding	scinderin	chr7	12570577	12660179
10643	0	0	2.87195	1.52203	2.87195	up	IGF2BP3	ENSG00000136231	CT98|IMP-3|IMP3|KOC|KOC1|VICKZ3	GO:0000166|GO:0003723|GO:0003730|GO:0005515|GO:0005634|GO:0005737|GO:0005829|GO:0006412|GO:0009653|GO:0010467|GO:0017148|GO:0042035|GO:0044822|GO:0045182|GO:0048027|GO:0051028	protein-coding	insulin like growth factor 2 mRNA binding protein 3	chr7	23310209	23470467
9603	0	0	2.77463	1.4723	2.77463	up	NFE2L3	ENSG00000050344	NRF3	GO:0000122|GO:0000976|GO:0000978|GO:0001078|GO:0003700|GO:0003713|GO:0005515|GO:0005634|GO:0005737|GO:0006357|GO:0006366|GO:0045893	protein-coding	nuclear factor, erythroid 2 like 3	chr7	26152240	26187125
29887	0	0	2.15436	1.10726	2.15436	up	SNX10	ENSG00000086300	OPTB8	GO:0005515|GO:0005545|GO:0005634|GO:0005783|GO:0005813|GO:0006897|GO:0007032|GO:0015031|GO:0016050|GO:0030316|GO:0031313|GO:0051117|GO:0060271|GO:0061512|GO:0071539	protein-coding	sorting nexin 10	chr7	26291895	26374329
105375304	0.00111862	0.00542269	2.24335	1.16565	2.24335	up	LOC105375304	ENSG00000225792			ncRNA	uncharacterized LOC105375304	chr7	26372144	26376701
9865	0	0	36.4546	5.18803	36.4546	up	TRIL	ENSG00000255690		GO:0001530|GO:0002718|GO:0006954|GO:0034142|GO:0045087|GO:0046696	protein-coding	TLR4 interactor with leucine rich repeats	chr7	28953358	28958292
100506497	1.53873e-05	8.52357e-05	3.73851	1.90246	3.73851	up	LOC100506497	ENSG00000272568			ncRNA	uncharacterized LOC100506497	chr7	28979967	29013367
105375217	2.63645e-16	2.22415e-15	4.22581	2.07923	4.22581	up	LOC105375217				ncRNA	uncharacterized LOC105375217	chr7	30176387	30179014
51251	0	0	5.04494	2.33484	5.04494	up	NT5C3A	ENSG00000122643	NT5C3|P5'N-1|P5N-1|PN-I|POMP|PSN1|UMPH|UMPH1|cN-III|hUMP1|p36	GO:0000166|GO:0000287|GO:0005737|GO:0005739|GO:0005783|GO:0005829|GO:0006213|GO:0008253|GO:0008665|GO:0009117|GO:0016311|GO:0046085|GO:0046135	protein-coding	5'-nucleotidase, cytosolic IIIA	chr7	33014114	33062797
6424	0.00190957	0.0090421	2.84887	1.51039	2.84887	up	SFRP4	ENSG00000106483	FRP-4|FRPHE|PYL|sFRP-4	GO:0002092|GO:0004930|GO:0005515|GO:0005615|GO:0005634|GO:0005737|GO:0007186|GO:0008285|GO:0009725|GO:0009986|GO:0010628|GO:0016021|GO:0017147|GO:0030154|GO:0030178|GO:0030510|GO:0035567|GO:0042813|GO:0043065|GO:0043433|GO:0045606|GO:0055062|GO:0060349|GO:0090090|GO:0090263|GO:1902174|GO:2000051|GO:2000119	protein-coding	secreted frizzled related protein 4	chr7	37905932	38025695
101928716	0	0	5.9625	2.57592	5.9625	up	LOC101928716				ncRNA	uncharacterized LOC101928716	chr7	40538127	40546928
105375254	0.00581386	0.0260172	2.61482	1.38671	2.61482	up	LOC105375254				protein-coding	uncharacterized LOC105375254	chr7	42956022	43113931
23242	1.3633e-19	1.18462e-18	3.87178	1.953	3.87178	up	COBL	ENSG00000106078		GO:0000578|GO:0001726|GO:0001757|GO:0001843|GO:0001889|GO:0003785|GO:0005884|GO:0005886|GO:0005938|GO:0016020|GO:0030041|GO:0030424|GO:0030425|GO:0030903|GO:0033504|GO:0043025|GO:0044294|GO:0044295|GO:0048471|GO:0048565|GO:0048669|GO:0051639|GO:1900006|GO:1900029	protein-coding	cordon-bleu WH2 repeat protein	chr7	51016212	51316818
155368	4.81149e-09	3.17512e-08	2.36939	1.24452	2.36939	up	WBSCR27	ENSG00000165171		GO:0005515|GO:0005737|GO:0008757|GO:0032259	protein-coding	Williams Beuren syndrome chromosome region 27	chr7	73834590	73842535
107986710	0.00162997	0.0077687	2.8633	1.51768	2.8633	up	LOC107986710				ncRNA	uncharacterized LOC107986710	chr7	75225433	75234310
10875	0	0	2.31672	1.21208	2.31672	up	FGL2	ENSG00000127951	T49|pT49	GO:0005577|GO:0006508|GO:0008233|GO:0070062	protein-coding	fibrinogen like 2	chr7	77193371	77199826
54809	0	0	6.14128	2.61854	6.14128	up	SAMD9	ENSG00000205413	C7orf5|DRIF1|MIRAGE|NFTC|OEF1|OEF2	GO:0005515|GO:0005737|GO:0043231	protein-coding	sterile alpha motif domain containing 9	chr7	93099513	93118023
219285	0	0	7.50452	2.90776	7.50452	up	SAMD9L	ENSG00000177409	ATXPC|C7orf6|DRIF2|UEF1	GO:0005769|GO:0034058	protein-coding	sterile alpha motif domain containing 9 like	chr7	93130055	93148369
1576	0.00539536	0.0242674	2.5476	1.34914	2.5476	up	CYP3A4	ENSG00000160868	CP33|CP34|CYP3A|CYP3A3|CYPIIIA3|CYPIIIA4|HLP|NF-25|P450C3|P450PCN1	GO:0002933|GO:0004497|GO:0005496|GO:0005506|GO:0005737|GO:0005789|GO:0006629|GO:0006706|GO:0006805|GO:0008202|GO:0008209|GO:0008395|GO:0009822|GO:0016021|GO:0016098|GO:0016491|GO:0017144|GO:0019825|GO:0019899|GO:0020037|GO:0030343|GO:0031090|GO:0033780|GO:0034875|GO:0036378|GO:0042359|GO:0042737|GO:0042738|GO:0043231|GO:0046483|GO:0047638|GO:0050591|GO:0050649|GO:0055114|GO:0070330|GO:0070576|GO:…	protein-coding	cytochrome P450 family 3 subfamily A member 4	chr7	99756960	99784265
22797	0	0	3.34454	1.74181	3.34454	up	TFEC	ENSG00000105967	TCFEC|TFE-C|TFEC-L|TFECL|bHLHe34|hTFEC-L	GO:0003677|GO:0003700|GO:0003713|GO:0003714|GO:0005515|GO:0005654|GO:0005737|GO:0006351|GO:0006355|GO:0034605|GO:0046983|GO:1903507	protein-coding	transcription factor EC	chr7	115935148	116159896
27099	0.00454959	0.0206495	3.06386	1.61535	3.06386	up	SND1-IT1	ENSG00000279078	C7orf54|NAG8|NSG-X		ncRNA	SND1 intronic transcript 1	chr7	127997597	128000077
800	1.69104e-13	1.3138e-12	2.00275	1.00198	2.00275	up	CALD1	ENSG00000122786	CDM|H-CAD|HCAD|L-CAD|LCAD|NAG22	GO:0003779|GO:0005515|GO:0005516|GO:0005523|GO:0005829|GO:0005856|GO:0005886|GO:0005913|GO:0006928|GO:0006936|GO:0015629|GO:0017022|GO:0030016|GO:0098609|GO:0098641	protein-coding	caldesmon 1	chr7	134744252	134970728
64761	0	0	4.69578	2.23137	4.69578	up	PARP12	ENSG00000059378	ARTD12|MST109|MSTP109|ZC3H1|ZC3HDC1	GO:0003950|GO:0005634|GO:0044822|GO:0046872	protein-coding	poly(ADP-ribose) polymerase family member 12	chr7	140023744	140063721
135932	3.12137e-05	0.000169829	2.29971	1.20145	2.29971	up	TMEM139	ENSG00000178826		GO:0005515|GO:0016021	protein-coding	transmembrane protein 139	chr7	143279957	143288048
155038	0	0	2.19333	1.13312	2.19333	up	GIMAP8	ENSG00000171115	IAN-9|IAN6|IAN9|IANT	GO:0005525|GO:0005654|GO:0005737|GO:0005739|GO:0005783|GO:0005794|GO:0005829|GO:0070232	protein-coding	GTPase, IMAP family member 8	chr7	150450630	150479392
1672	0	0	46.1107	5.52703	46.1107	up	DEFB1	ENSG00000164825	BD1|DEFB-1|DEFB101|HBD1	GO:0002227|GO:0002526|GO:0005515|GO:0005576|GO:0005615|GO:0005796|GO:0006935|GO:0006955|GO:0007186|GO:0009617|GO:0019731|GO:0019933|GO:0031731|GO:0033574|GO:0035584|GO:0042742|GO:0045087|GO:0050829|GO:0050830|GO:0060474|GO:0070062|GO:0097225	protein-coding	defensin beta 1	chr8	6870575	6878022
137075	0	0	2.25952	1.17602	2.25952	up	CLDN23	ENSG00000253958	CLDNL|hCG1646163	GO:0005198|GO:0005886|GO:0005923|GO:0016021|GO:0016338|GO:0042802	protein-coding	claudin 23	chr8	8701938	8704106
101929191	0.000310016	0.00157607	2.5935	1.3749	2.5935	up	LINCR-0001	ENSG00000253641			ncRNA	uncharacterized LINCR-0001	chr8	10474565	10481974
4481	0	0	8.66535	3.11526	8.66535	up	MSR1	ENSG00000038945	CD204|SCARA1|SR-A|SRA|phSR1|phSR2	GO:0005044|GO:0005515|GO:0005581|GO:0005829|GO:0005886|GO:0005887|GO:0006898|GO:0010744|GO:0010886|GO:0030169|GO:0030301|GO:0030666|GO:0034362|GO:0034381|GO:0042953|GO:0071407	protein-coding	macrophage scavenger receptor 1	chr8	16107878	16215074
101929028	0	0	6.67957	2.73975	6.67957	up	LOC101929028				ncRNA	uncharacterized LOC101929028	chr8	16175263	16567490
5157	0	0	19.6073	4.29332	19.6073	up	PDGFRL	ENSG00000104213	PDGRL|PRLTS	GO:0004992|GO:0005019|GO:0005575|GO:0005576|GO:0007186|GO:0008150|GO:0035791	protein-coding	platelet derived growth factor receptor like	chr8	17576433	17644071
100128993	2.42846e-20	2.11804e-19	4.19983	2.07033	4.19983	up	LOC100128993				ncRNA	uncharacterized LOC100128993	chr8	19084992	19259469
27299	0	0	2.20384	1.14002	2.20384	up	ADAMDEC1	ENSG00000134028	M12.219	GO:0004222|GO:0005575|GO:0005576|GO:0006508|GO:0006955|GO:0007162|GO:0008270	protein-coding	ADAM like decysin 1	chr8	24384285	24406013
105379337	0.000291609	0.00148473	2.04379	1.03124	2.04379	up	LOC105379337				ncRNA	uncharacterized LOC105379337	chr8	26440491	26442595
55872	0.000358899	0.00181584	3.03905	1.60362	3.03905	up	PBK	ENSG00000168078	CT84|HEL164|Nori-3|SPK|TOPK	GO:0004674|GO:0005515|GO:0005524|GO:0005575|GO:0005634|GO:0006468|GO:0007067|GO:0032435|GO:0032873|GO:0034644|GO:0050728	protein-coding	PDZ binding kinase	chr8	27809620	27838095
56154	0.000310016	0.00157607	2.71445	1.44066	2.71445	up	TEX15	ENSG00000133863	CT42	GO:0005634|GO:0005737|GO:0006281|GO:0007130|GO:0007140|GO:0007283|GO:0009566|GO:0010569|GO:0030154|GO:0030539|GO:0032880|GO:0034502|GO:0048873	protein-coding	testis expressed 15, meiosis and synapsis associated	chr8	30831544	30890606
3620	0	0	3.66415	1.87348	3.66415	up	IDO1	ENSG00000131203	IDO|IDO-1|INDO	GO:0002376|GO:0002534|GO:0002666|GO:0002678|GO:0002830|GO:0004833|GO:0005829|GO:0006569|GO:0007565|GO:0009055|GO:0019441|GO:0020037|GO:0030485|GO:0032421|GO:0032496|GO:0032693|GO:0032735|GO:0033555|GO:0033754|GO:0034276|GO:0036269|GO:0042130|GO:0046006|GO:0046872|GO:0055114|GO:0070233|GO:0070234	protein-coding	indoleamine 2,3-dioxygenase 1	chr8	39902275	39928444
169355	0	0	2.72963	1.4487	2.72963	up	IDO2	ENSG00000188676	INDOL1	GO:0002376|GO:0004833|GO:0005737|GO:0005829|GO:0006569|GO:0019441|GO:0020037|GO:0033754|GO:0046872|GO:0055114	protein-coding	indoleamine 2,3-dioxygenase 2	chr8	39934614	40016391
8973	3.63307e-06	2.09167e-05	2.7645	1.46702	2.7645	up	CHRNA6	ENSG00000147434	CHNRA6	GO:0005886|GO:0005892|GO:0006810|GO:0007165|GO:0007268|GO:0007271|GO:0007274|GO:0014059|GO:0015276|GO:0015464|GO:0030054|GO:0035094|GO:0042166|GO:0045211|GO:0051899	protein-coding	cholinergic receptor nicotinic alpha 6 subunit	chr8	42752620	42796392
137902	0.00429123	0.0195378	2.58174	1.36834	2.58174	up	PXDNL	ENSG00000147485	PMR1|PRM1|VPO2	GO:0004519|GO:0004601|GO:0005615|GO:0005737|GO:0006979|GO:0020037|GO:0042744|GO:0046872|GO:0055114|GO:0090305|GO:0098869	protein-coding	peroxidasin like	chr8	51319578	51810681
8601	0.00325561	0.0150414	2.52186	1.33449	2.52186	up	RGS20	ENSG00000147509	RGSZ1|ZGAP1|g(z)GAP|gz-GAP	GO:0005096|GO:0005515|GO:0005634|GO:0005737|GO:0005802|GO:0005881|GO:0005886|GO:0005938|GO:0006355|GO:0008013|GO:0008219|GO:0008277|GO:0009950|GO:0014069|GO:0019901|GO:0030154|GO:0030877|GO:0035412|GO:0043547|GO:0070016|GO:0071407|GO:0090090|GO:0090244	protein-coding	regulator of G-protein signaling 20	chr8	53851808	53959303
27319	4.77418e-05	0.00025626	2.85227	1.51211	2.85227	up	BHLHE22	ENSG00000180828	BHLHB5|Beta3|Beta3a|CAGL85|TNRC20	GO:0000981|GO:0005634|GO:0006351|GO:0006357|GO:0022008|GO:0046983	protein-coding	basic helix-loop-helix family member e22	chr8	64580367	64583628
57094	1.88311e-07	1.15689e-06	3.95785	1.98472	3.95785	up	CPA6	ENSG00000165078	CPAH|ETL5|FEB11	GO:0004181|GO:0005578|GO:0005615|GO:0006508|GO:0008270	protein-coding	carboxypeptidase A6	chr8	67422125	67746345
101927040	0.000174791	0.000903538	2.42436	1.2776	2.42436	up	LOC101927040	ENSG00000249328			ncRNA	uncharacterized LOC101927040	chr8	79769372	79871759
1807	7.50172e-06	4.23653e-05	2.16951	1.11737	2.16951	up	DPYS	ENSG00000147647	DHP|DHPase	GO:0002058|GO:0002059|GO:0004157|GO:0005829|GO:0006208|GO:0006210|GO:0006212|GO:0008270|GO:0016597|GO:0019482|GO:0046135|GO:0051219|GO:0051289|GO:0070062	protein-coding	dihydropyrimidinase	chr8	104330324	104467053
5168	0	0	4.434	2.14861	4.434	up	ENPP2	ENSG00000136960	ATX|ATX-X|AUTOTAXIN|LysoPLD|NPP2|PD-IALPHA|PDNP2	GO:0003676|GO:0004528|GO:0004551|GO:0004622|GO:0005044|GO:0005509|GO:0005615|GO:0005886|GO:0005887|GO:0006796|GO:0006898|GO:0006928|GO:0006935|GO:0006955|GO:0007186|GO:0008134|GO:0008270|GO:0009395|GO:0010634|GO:0016787|GO:0030247|GO:0030334|GO:0034638|GO:0045765|GO:0047391|GO:0050731|GO:0090305|GO:2000394	protein-coding	ectonucleotide pyrophosphatase/phosphodiesterase 2	chr8	119557086	119673453
641384	0.0104193	0.0451558	2.58163	1.36828	2.58163	up	TMEM75	ENSG00000280055		GO:0016021	ncRNA	transmembrane protein 75	chr8	127946559	127948723
100133669	3.35556e-23	2.97188e-22	5.61564	2.48945	5.61564	up	LOC100133669				ncRNA	uncharacterized LOC100133669	chr8	142981738	143018437
4061	0	0	6.23088	2.63944	6.23088	up	LY6E	ENSG00000160932	RIG-E|RIGE|SCA-2|SCA2|TSA-1	GO:0005887|GO:0007166|GO:0031225	protein-coding	lymphocyte antigen 6 complex, locus E	chr8	143017982	143023832
286122	1.60009e-13	1.24421e-12	3.21861	1.68644	3.21861	up	C8orf31	ENSG00000177335			protein-coding	chromosome 8 open reading frame 31	chr8	143039209	143059942
84875	0	0	2.93392	1.55283	2.93392	up	PARP10	ENSG00000178685	ARTD10	GO:0003950|GO:0005515|GO:0005634|GO:0005654|GO:0005730|GO:0005737|GO:0005794|GO:0006471|GO:0010629|GO:0010847|GO:0032088|GO:0033159|GO:0045071|GO:0048147|GO:0070212|GO:0070213|GO:0070530|GO:1900045	protein-coding	poly(ADP-ribose) polymerase family member 10	chr8	143977153	144012772
3717	0	0	3.07611	1.62111	3.07611	up	JAK2	ENSG00000096968	JTK10|THCYT3	GO:0000165|GO:0000186|GO:0002250|GO:0004672|GO:0004713|GO:0004715|GO:0005088|GO:0005102|GO:0005131|GO:0005143|GO:0005515|GO:0005524|GO:0005634|GO:0005654|GO:0005737|GO:0005829|GO:0005856|GO:0005901|GO:0006468|GO:0006915|GO:0006919|GO:0006928|GO:0007165|GO:0007167|GO:0007186|GO:0007204|GO:0007259|GO:0007260|GO:0007262|GO:0007498|GO:0007596|GO:0008022|GO:0008285|GO:0008631|GO:0010667|GO:0010811|GO:…	protein-coding	Janus kinase 2	chr9	4985033	5128183
11172	0.00228684	0.01075	2.07046	1.04995	2.07046	up	INSL6	ENSG00000120210	RIF1	GO:0005179|GO:0005575|GO:0005576|GO:0007286|GO:0008150|GO:0008584|GO:0009566|GO:0030317|GO:0043066	protein-coding	insulin like 6	chr9	5131979	5185668
29126	0	0	4.15324	2.05424	4.15324	up	CD274	ENSG00000120217	B7-H|B7H1|PD-L1|PDCD1L1|PDCD1LG1|PDL1	GO:0005515|GO:0005886|GO:0006955|GO:0007165|GO:0007166|GO:0009897|GO:0012505|GO:0016021|GO:0030335|GO:0031295|GO:0032689|GO:0032693|GO:0034097|GO:0042102|GO:0046006|GO:0046007|GO:0070062|GO:0070232|GO:1901998|GO:1903556|GO:1905399|GO:1905404|GO:2001181	protein-coding	CD274 molecule	chr9	5450503	5470566
80380	0	0	3.19593	1.67623	3.19593	up	PDCD1LG2	ENSG00000197646	B7DC|Btdc|CD273|PD-L2|PDCD1L2|PDL2|bA574F11.2	GO:0003674|GO:0005886|GO:0006955|GO:0012505|GO:0016021|GO:0031295|GO:0032689|GO:0032693|GO:0042102|GO:0046007|GO:0070062	protein-coding	programmed cell death 1 ligand 2	chr9	5510570	5571254
3456	0	0	9.37407	3.22868	9.37407	up	IFNB1	ENSG00000171855	IFB|IFF|IFN-beta|IFNB	GO:0002250|GO:0002286|GO:0002312|GO:0002323|GO:0005125|GO:0005132|GO:0005576|GO:0005615|GO:0006959|GO:0007166|GO:0007596|GO:0008811|GO:0009615|GO:0030101|GO:0030183|GO:0033141|GO:0035458|GO:0042100|GO:0042742|GO:0043330|GO:0045071|GO:0045089|GO:0045343|GO:0045581|GO:0045944|GO:0051607|GO:0060337|GO:0060338|GO:0071360|GO:0071549|GO:0098586|GO:2000552|GO:2001235	protein-coding	interferon beta 1	chr9	21077105	21077963
3467	7.72866e-36	7.13725e-35	7.48053	2.90314	7.48053	up	IFNW1	ENSG00000177047		GO:0002250|GO:0002286|GO:0002323|GO:0005125|GO:0005126|GO:0005132|GO:0005615|GO:0006959|GO:0007050|GO:0009615|GO:0019221|GO:0030183|GO:0033141|GO:0042100|GO:0043330|GO:0045087|GO:0051607	protein-coding	interferon omega 1	chr9	21140214	21142145
3452	0	0	14.3385	3.84182	14.3385	up	IFNA21	ENSG00000137080	IFN-alphaI|LeIF F|leIF-F	GO:0002250|GO:0002286|GO:0002323|GO:0005125|GO:0005126|GO:0005132|GO:0005576|GO:0005615|GO:0006959|GO:0007596|GO:0019221|GO:0030183|GO:0033141|GO:0042100|GO:0043330|GO:0045087|GO:0051607|GO:0060337|GO:0060338	protein-coding	interferon alpha 21	chr9	21165637	21166660
3441	0	0	12.9323	3.69291	12.9323	up	IFNA4	ENSG00000236637	IFN-alpha4a|INFA4	GO:0002250|GO:0002286|GO:0002323|GO:0005125|GO:0005132|GO:0005515|GO:0005576|GO:0005615|GO:0006959|GO:0007596|GO:0009615|GO:0019221|GO:0030183|GO:0033141|GO:0042100|GO:0043330|GO:0045087|GO:0051607|GO:0060337|GO:0060338	protein-coding	interferon alpha 4	chr9	21186694	21187671
3446	0	0	13.0332	3.70412	13.0332	up	IFNA10	ENSG00000186803	IFN-alphaC	GO:0002250|GO:0002286|GO:0002323|GO:0005125|GO:0005132|GO:0005576|GO:0005615|GO:0006959|GO:0007596|GO:0019221|GO:0030183|GO:0033141|GO:0042100|GO:0043330|GO:0045087|GO:0051607|GO:0060337|GO:0060338	protein-coding	interferon alpha 10	chr9	21186965	21228173
3444	0	0	9.44373	3.23936	9.44373	up	IFNA7	ENSG00000214042	IFN-alphaJ|IFNA-J	GO:0002250|GO:0002286|GO:0002323|GO:0005125|GO:0005132|GO:0005576|GO:0005615|GO:0006959|GO:0007267|GO:0007596|GO:0009615|GO:0019221|GO:0030183|GO:0033141|GO:0042100|GO:0043330|GO:0045087|GO:0051607|GO:0060337|GO:0060338	protein-coding	interferon alpha 7	chr9	21201469	21202205
3449	2.4952e-32	2.2835e-31	7.45094	2.89742	7.45094	up	IFNA16	ENSG00000147885	IFN-alpha-16|IFN-alphaO	GO:0002250|GO:0002286|GO:0002323|GO:0005125|GO:0005132|GO:0005576|GO:0005615|GO:0006959|GO:0007596|GO:0019221|GO:0030183|GO:0033141|GO:0042100|GO:0043330|GO:0045087|GO:0051607|GO:0060337|GO:0060338	protein-coding	interferon alpha 16	chr9	21216373	21217311
3451	0	0	9.78374	3.29039	9.78374	up	IFNA17	ENSG00000234829	IFN-alphaI|IFNA|INFA|LEIF2C1	GO:0002250|GO:0002286|GO:0002323|GO:0005125|GO:0005132|GO:0005576|GO:0005615|GO:0006959|GO:0007596|GO:0009615|GO:0019221|GO:0030183|GO:0033141|GO:0042100|GO:0043330|GO:0045087|GO:0051607|GO:0060337|GO:0060338	protein-coding	interferon alpha 17	chr9	21227243	21228222
3448	0	0	11.2063	3.48624	11.2063	up	IFNA14	ENSG00000228083	IFN-alphaH|LEIF2H	GO:0002250|GO:0002286|GO:0002323|GO:0005125|GO:0005126|GO:0005132|GO:0005576|GO:0005615|GO:0006959|GO:0007596|GO:0019221|GO:0030183|GO:0033141|GO:0042100|GO:0043330|GO:0045087|GO:0051607|GO:0060337|GO:0060338	protein-coding	interferon alpha 14	chr9	21239002	21239991
3442	0	0	20.9895	4.39159	20.9895	up	IFNA5	ENSG00000147873	IFN-alpha-5|IFN-alphaG|INA5|INFA5|leIF G	GO:0002250|GO:0002286|GO:0002323|GO:0005125|GO:0005126|GO:0005132|GO:0005576|GO:0005615|GO:0006959|GO:0007596|GO:0019221|GO:0030183|GO:0033141|GO:0042100|GO:0043330|GO:0045087|GO:0051607|GO:0060337|GO:0060338	protein-coding	interferon alpha 5	chr9	21304326	21305312
3443	3.99549e-33	3.66149e-32	7.52815	2.91229	7.52815	up	IFNA6	ENSG00000120235	IFN-alphaK	GO:0002250|GO:0002286|GO:0002323|GO:0005125|GO:0005132|GO:0005575|GO:0005576|GO:0005615|GO:0006959|GO:0007596|GO:0019221|GO:0030183|GO:0033141|GO:0042100|GO:0043330|GO:0045087|GO:0051607|GO:0060337|GO:0060338	protein-coding	interferon alpha 6	chr9	21349835	21351378
3447	0	0	9.3431	3.2239	9.3431	up	IFNA13	ENSG00000233816		GO:0002250|GO:0002286|GO:0002323|GO:0005125|GO:0005132|GO:0005576|GO:0005615|GO:0006959|GO:0007596|GO:0019221|GO:0030183|GO:0033141|GO:0042100|GO:0043330|GO:0045087|GO:0051607|GO:0060337|GO:0060338	protein-coding	interferon alpha 13	chr9	21367424	21368962
3440	0	0	12.7797	3.67579	12.7797	up	IFNA2	ENSG00000188379	IFN-alphaA|IFNA|IFNA2B|INFA2	GO:0002286|GO:0002323|GO:0005125|GO:0005132|GO:0005515|GO:0005576|GO:0005615|GO:0006915|GO:0006954|GO:0006959|GO:0007166|GO:0007267|GO:0007596|GO:0010629|GO:0019221|GO:0030183|GO:0033141|GO:0042100|GO:0042327|GO:0042517|GO:0043330|GO:0045087|GO:0045581|GO:0045892|GO:0045893|GO:0046597|GO:0051607|GO:0060337|GO:0060338|GO:2000552|GO:2000663|GO:2000666	protein-coding	interferon alpha 2	chr9	21384254	21385388
3445	0	0	10.8537	3.44011	10.8537	up	IFNA8	ENSG00000120242	IFN-alphaB	GO:0002250|GO:0002286|GO:0002323|GO:0005125|GO:0005126|GO:0005132|GO:0005576|GO:0005615|GO:0006959|GO:0007596|GO:0019221|GO:0030183|GO:0033141|GO:0042100|GO:0043330|GO:0045087|GO:0051607|GO:0060337|GO:0060338	protein-coding	interferon alpha 8	chr9	21409147	21441139
3439	0	0	9.16895	3.19676	9.16895	up	IFNA1	ENSG00000197919	IFL|IFN|IFN-ALPHA|IFN-alphaD|IFNA13|IFNA@	GO:0002250|GO:0002286|GO:0002323|GO:0005125|GO:0005132|GO:0005576|GO:0005615|GO:0006959|GO:0007596|GO:0019221|GO:0030183|GO:0033141|GO:0042100|GO:0043330|GO:0045087|GO:0051607|GO:0060337|GO:0060338	protein-coding	interferon alpha 1	chr9	21440454	21441316
554202	0.00014925	0.000775978	2.45394	1.2951	2.45394	up	MIR31HG		hsa-lnc-31		ncRNA	MIR31 host gene	chr9	21455642	21559669
338376	5.45512e-08	3.44128e-07	4.61336	2.20582	4.61336	up	IFNE	ENSG00000184995	IFN-E|IFNE1|IFNT1|INFE1|PRO655	GO:0002250|GO:0002286|GO:0002323|GO:0005125|GO:0005132|GO:0005615|GO:0006959|GO:0019221|GO:0030183|GO:0033141|GO:0042100|GO:0042742|GO:0043330|GO:0045087|GO:0051607	protein-coding	interferon epsilon	chr9	21480839	21482313
23586	0	0	7.82556	2.96819	7.82556	up	DDX58	ENSG00000107201	RIG-I|RIGI|RLR-1|SGMRT2	GO:0002230|GO:0003690|GO:0003725|GO:0003727|GO:0004386|GO:0005515|GO:0005524|GO:0005737|GO:0005829|GO:0005923|GO:0008270|GO:0009597|GO:0009615|GO:0010628|GO:0015629|GO:0030334|GO:0032480|GO:0032587|GO:0032725|GO:0032727|GO:0032728|GO:0032755|GO:0032757|GO:0034344|GO:0039528|GO:0039529|GO:0042802|GO:0042993|GO:0043330|GO:0045087|GO:0045944|GO:0051091	protein-coding	DExD/H-box helicase 58	chr9	32455705	32526324
6363	2.18356e-07	1.33751e-06	2.28058	1.1894	2.28058	up	CCL19	ENSG00000172724	CKb11|ELC|MIP-3b|MIP3B|SCYA19	GO:0001768|GO:0001771|GO:0002407|GO:0002408|GO:0002548|GO:0002606|GO:0005576|GO:0005615|GO:0005622|GO:0006874|GO:0006954|GO:0006955|GO:0007154|GO:0007186|GO:0007257|GO:0008009|GO:0009615|GO:0010560|GO:0031295|GO:0031732|GO:0031735|GO:0032735|GO:0032760|GO:0034695|GO:0042102|GO:0042346|GO:0042379|GO:0043123|GO:0043547|GO:0043552|GO:0045627|GO:0045807|GO:0045860|GO:0046330|GO:0048020|GO:0048247|GO:…	protein-coding	C-C motif chemokine ligand 19	chr9	34689567	34691277
9827	9.35529e-10	6.35183e-09	2.29232	1.19681	2.29232	up	RGP1	ENSG00000107185	KIAA0258	GO:0000139|GO:0005515|GO:0005829|GO:0016020|GO:0017112|GO:0017137|GO:0032588|GO:0034066|GO:0042147|GO:0043234|GO:0043547|GO:1903363	protein-coding	RGP1 homolog, RAB6A GEF complex partner 1	chr9	35749291	35754142
692094	1.02737e-05	5.74771e-05	3.25068	1.70074	3.25068	up	MSMP	ENSG00000215183	PSMP	GO:0003674|GO:0005615|GO:0005737|GO:0008150	protein-coding	microseminoprotein, prostate associated	chr9	35752990	35756613
392307	0.00132782	0.00639023	2.68092	1.42273	2.68092	up	FAM221B	ENSG00000204930	C9orf128		protein-coding	family with sequence similarity 221 member B	chr9	35816391	35828747
9833	4.42189e-25	3.954e-24	2.51514	1.33064	2.51514	up	MELK	ENSG00000165304	HPK38	GO:0000086|GO:0004674|GO:0004715|GO:0005509|GO:0005515|GO:0005524|GO:0005634|GO:0005886|GO:0005938|GO:0006915|GO:0008283|GO:0008289|GO:0008631|GO:0016020|GO:0018108|GO:0030097|GO:0035556|GO:0043065|GO:0046777|GO:0061351	protein-coding	maternal embryonic leucine zipper kinase	chr9	36572862	36677683
105376037	0.0104578	0.0452976	2.62863	1.39431	2.62863	up	LOC105376037				ncRNA	uncharacterized LOC105376037	chr9	37780691	37801437
5735	0.00326822	0.0150945	2.10187	1.07168	2.10187	up	PTGER4P1				pseudo	prostaglandin E receptor 4 pseudogene 1	chr9	41276280	41282846
101927827	0.0013376	0.00642983	2.11225	1.07878	2.11225	up	LOC101927827	ENSG00000229311			ncRNA	uncharacterized LOC101927827	chr9	42579414	42586534
103352539	0	0	2.33025	1.22049	2.33025	up	LINC01410	ENSG00000238113			ncRNA	long intergenic non-protein coding RNA 1410	chr9	62801461	62813486
105379818	0.00264595	0.0123497	2.13259	1.09261	2.13259	up	LOC105379818				ncRNA	uncharacterized LOC105379818	chr9	63802144	63814159
169693	4.40576e-12	3.26689e-11	7.71744	2.94812	7.71744	up	TMEM252	ENSG00000181778	C9orf71	GO:0016021	protein-coding	transmembrane protein 252	chr9	68536580	68540867
101927015	1.3772e-41	1.28593e-40	5.13197	2.35951	5.13197	up	LINC01506	ENSG00000234506			ncRNA	long intergenic non-protein coding RNA 1506	chr9	68543541	68546589
2650	0	0	3.30094	1.72288	3.30094	up	GCNT1	ENSG00000187210	C2GNT|C2GNT-L|C2GNT1|G6NT|NACGT2|NAGCT2	GO:0000139|GO:0003829|GO:0005515|GO:0005615|GO:0005802|GO:0009101|GO:0016021|GO:0016266|GO:0031985|GO:0032868|GO:0048729|GO:0050901|GO:0060352|GO:0060993	protein-coding	glucosaminyl (N-acetyl) transferase 1, core 2	chr9	76419850	76507416
158471	1.013e-42	9.474e-42	2.3696	1.24465	2.3696	up	PRUNE2	ENSG00000106772	BMCC1|BNIPXL|C9orf65|KIAA0367	GO:0005737|GO:0006915|GO:0016462|GO:0046872	protein-coding	prune homolog 2	chr9	76611376	76906087
257019	0	0	4.17676	2.06238	4.17676	up	FRMD3	ENSG00000172159	4.1O|EPB41L4O|EPB41LO|P410	GO:0005200|GO:0005737|GO:0005856|GO:0008092|GO:0016021|GO:0019898|GO:0031032	protein-coding	FERM domain containing 3	chr9	83242990	83538546
51280	0	0	2.20391	1.14007	2.20391	up	GOLM1	ENSG00000135052	C9orf155|GOLPH2|GP73|HEL46|PSEC0257|bA379P1.3	GO:0005515|GO:0005615|GO:0005794|GO:0005887|GO:0006997|GO:0019216|GO:0070062	protein-coding	golgi membrane protein 1	chr9	86026146	86100173
389766	0.0048078	0.0217573	2.70332	1.43473	2.70332	up	C9orf153	ENSG00000187753	bA507D14.1		protein-coding	chromosome 9 open reading frame 153	chr9	86220265	86259657
1514	0	0	2.45639	1.29654	2.45639	up	CTSL	ENSG00000135047	CATL|CTSL1|MEP	GO:0001968|GO:0002224|GO:0002250|GO:0004197|GO:0004252|GO:0005515|GO:0005518|GO:0005576|GO:0005615|GO:0005634|GO:0005764|GO:0006508|GO:0008234|GO:0019882|GO:0019886|GO:0022617|GO:0030574|GO:0036021|GO:0042393|GO:0043202|GO:0043394|GO:0051603|GO:0070062|GO:0071888|GO:0097067|GO:0097655	protein-coding	cathepsin L	chr9	87725519	87731393
23424	0	0	3.55295	1.82902	3.55295	up	TDRD7	ENSG00000196116	CATC4|PCTAIRE2BP|TRAP	GO:0002089|GO:0003729|GO:0005515|GO:0005737|GO:0005759|GO:0007283|GO:0010608|GO:0033391|GO:0035770|GO:0047485|GO:0070306	protein-coding	tudor domain containing 7	chr9	97411950	97496125
9830	0	0	2.55248	1.3519	2.55248	up	TRIM14	ENSG00000106785		GO:0003674|GO:0005622|GO:0008270|GO:0032897|GO:0045087|GO:0051091|GO:0051092	protein-coding	tripartite motif containing 14	chr9	98069275	98119212
116443	0	0	4.36045	2.12448	4.36045	up	GRIN3A	ENSG00000198785	GluN3A|NMDAR-L|NR3A	GO:0004972|GO:0005234|GO:0005262|GO:0005515|GO:0006816|GO:0014069|GO:0016020|GO:0016021|GO:0016358|GO:0016594|GO:0017146|GO:0030054|GO:0035235|GO:0042802|GO:0043005|GO:0043025|GO:0045202|GO:0045211|GO:0045471|GO:0051721|GO:0060134|GO:0070588	protein-coding	glutamate ionotropic receptor NMDA type subunit 3A	chr9	101569353	101738580
5774	0.00151838	0.0072593	2.15881	1.11024	2.15881	up	PTPN3	ENSG00000070159	PTP-H1|PTPH1	GO:0001784|GO:0004725|GO:0005515|GO:0005737|GO:0005856|GO:0006470|GO:0008092|GO:0009898|GO:0017080|GO:0035335|GO:0045930|GO:0051045|GO:0051117|GO:0097421|GO:0098902|GO:2000649	protein-coding	protein tyrosine phosphatase, non-receptor type 3	chr9	109375466	109498313
445815	0	0	2.09075	1.06402	2.09075	up	PALM2-AKAP2	ENSG00000157654	AKAP2		protein-coding	PALM2-AKAP2 readthrough	chr9	109780309	110172512
11217	0	0	2.10527	1.07401	2.10527	up	AKAP2	ENSG00000241978	AKAP-2|AKAPKL|MISP2|PRKA2		protein-coding	A-kinase anchoring protein 2	chr9	110048598	110172512
105376219	1.52842e-29	1.38767e-28	5.08333	2.34577	5.08333	up	LOC105376219				ncRNA	uncharacterized LOC105376219	chr9	111139246	111284836
100128385	0	0	3.68237	1.88064	3.68237	up	FAM225B	ENSG00000225684	C9orf110|LINC00256B|NCRNA00256B		ncRNA	family with sequence similarity 225 member B (non-protein coding)	chr9	113103338	113111500
286333	0	0	4.40549	2.1393	4.40549	up	FAM225A	ENSG00000231528	C9orf109|LINC00256A|NCRNA00256A		ncRNA	family with sequence similarity 225 member A (non-protein coding)	chr9	113113073	113119928
1318	0	0	2.5407	1.34522	2.5407	up	SLC31A2	ENSG00000136867	COPT2|CTR2|hCTR2	GO:0005375|GO:0005770|GO:0005887|GO:0006825|GO:0006878|GO:0035434|GO:0055037|GO:1902311	protein-coding	solute carrier family 31 member 2	chr9	113150942	113164137
114991	0	0	2.64533	1.40345	2.64533	up	ZNF618	ENSG00000157657	FP13169|NEDD10	GO:0003677|GO:0005634|GO:0006351|GO:0006355|GO:0046872	protein-coding	zinc finger protein 618	chr9	113876282	114056591
105376289	1.7019e-07	1.04796e-06	2.03181	1.02277	2.03181	up	LOC105376289				ncRNA	uncharacterized LOC105376289	chr9	129176771	129210548
27348	0	0	3.49096	1.80362	3.49096	up	TOR1B	ENSG00000136816	DQ1	GO:0005515|GO:0005524|GO:0005635|GO:0005783|GO:0005788|GO:0006986|GO:0007029|GO:0016887|GO:0031965|GO:0051085|GO:0051260|GO:0070062|GO:0071763	protein-coding	torsin family 1 member B	chr9	129803153	129811281
101927964	2.2129e-08	1.42004e-07	5.03615	2.33232	5.03615	up	LOC101927964	ENSG00000236990			ncRNA	uncharacterized LOC101927964	chr10	4051726	4089013
3601	0	0	2.83072	1.50117	2.83072	up	IL15RA	ENSG00000134470	CD215	GO:0000139|GO:0004871|GO:0004896|GO:0005515|GO:0005615|GO:0005789|GO:0005886|GO:0007165|GO:0008283|GO:0016021|GO:0019221|GO:0030659|GO:0031965	protein-coding	interleukin 15 receptor subunit alpha	chr10	5937569	5978187
55388	7.44618e-06	4.20648e-05	3.18285	1.67032	3.18285	up	MCM10	ENSG00000065328	CNA43|DNA43|PRO2249	GO:0000082|GO:0003688|GO:0003697|GO:0005515|GO:0005634|GO:0005654|GO:0005730|GO:0005737|GO:0006260|GO:0006270|GO:0006974|GO:0008283|GO:0019899|GO:0031298|GO:0042802|GO:0046872	protein-coding	minichromosome maintenance 10 replication initiation factor	chr10	13161554	13211104
9576	8.15117e-10	5.54828e-09	3.92148	1.9714	3.92148	up	SPAG6	ENSG00000077327	CT141|Repro-SA-1|pf16	GO:0005634|GO:0005737|GO:0005874|GO:0005930|GO:0007286|GO:0015630|GO:0030030|GO:0031514	protein-coding	sperm associated antigen 6	chr10	22345445	22454224
56243	2.22727e-13	1.72319e-12	2.54885	1.34984	2.54885	up	KIAA1217	ENSG00000120549	SKT	GO:0003674|GO:0005737|GO:0048706	protein-coding	KIAA1217	chr10	23694746	24547848
84930	0	0	2.5998	1.3784	2.5998	up	MASTL	ENSG00000120539	GREATWALL|GW|GWL|MAST-L|THC2	GO:0000086|GO:0004674|GO:0005524|GO:0005634|GO:0005654|GO:0005737|GO:0005813|GO:0006974|GO:0007067|GO:0007147|GO:0016301|GO:0018105|GO:0032154|GO:0034048|GO:0035556|GO:0051301|GO:0051441|GO:0051721|GO:0051726	protein-coding	microtubule associated serine/threonine kinase like	chr10	27154824	27186924
5979	0	0	4.67048	2.22357	4.67048	up	RET	ENSG00000165731	CDHF12|CDHR16|HSCR1|MEN2A|MEN2B|MTC1|PTC|RET-ELE1|RET51	GO:0000165|GO:0001657|GO:0001755|GO:0001838|GO:0004713|GO:0004714|GO:0004872|GO:0005088|GO:0005509|GO:0005515|GO:0005524|GO:0005737|GO:0005769|GO:0005886|GO:0005887|GO:0006468|GO:0007156|GO:0007158|GO:0007165|GO:0007169|GO:0007497|GO:0010008|GO:0010976|GO:0014042|GO:0018108|GO:0030155|GO:0030335|GO:0030424|GO:0030425|GO:0033619|GO:0033630|GO:0035799|GO:0042493|GO:0042551|GO:0043025|GO:0043231|GO:…	protein-coding	ret proto-oncogene	chr10	43077027	43130351
6387	6.15e-43	5.76e-42	7.81817	2.96683	7.81817	up	CXCL12	ENSG00000107562	IRH|PBSF|SCYB12|SDF1|TLSF|TPAR1	GO:0001666|GO:0001764|GO:0001938|GO:0005102|GO:0005576|GO:0005615|GO:0005737|GO:0006874|GO:0006935|GO:0006952|GO:0006955|GO:0007155|GO:0007165|GO:0007186|GO:0007411|GO:0008009|GO:0008015|GO:0008064|GO:0008083|GO:0008344|GO:0009314|GO:0009408|GO:0009615|GO:0009897|GO:0022029|GO:0031100|GO:0033603|GO:0042056|GO:0042379|GO:0043434|GO:0045236|GO:0045785|GO:0048842|GO:0050918|GO:0050930|GO:0060326|GO:…	protein-coding	C-X-C motif chemokine ligand 12	chr10	44282926	44386493
338579	0.00906135	0.0395282	2.03944	1.02817	2.03944	up	ANKRD30BP3				pseudo	ankyrin repeat domain 30B pseudogene 3	chr10	45147394	45171389
101927699	3.74139e-12	2.78192e-11	2.33995	1.22648	2.33995	up	LOC101927699				ncRNA	uncharacterized LOC101927699	chr10	46582782	46598145
283025	0.00584143	0.0261362	2.88326	1.5277	2.88326	up	LINC01553	ENSG00000235931	C10orf40		ncRNA	long intergenic non-protein coding RNA 1553	chr10	59955430	59960913
50674	0.000408568	0.00205728	3.30464	1.72449	3.30464	up	NEUROG3	ENSG00000122859	Atoh5|Math4B|NGN-3|bHLHa7|ngn3	GO:0000122|GO:0000978|GO:0001047|GO:0001077|GO:0001078|GO:0003713|GO:0005515|GO:0005634|GO:0005737|GO:0006366|GO:0007399|GO:0007417|GO:0007422|GO:0021510|GO:0030855|GO:0030900|GO:0030902|GO:0031018|GO:0031490|GO:0045666|GO:0045944|GO:0046983|GO:0048814|GO:0051091|GO:0060290	protein-coding	neurogenin 3	chr10	69571698	69573238
3778	0	0	2.97795	1.57432	2.97795	up	KCNMA1	ENSG00000156113	BKTM|KCa1.1|MaxiK|SAKCA|SLO|SLO-ALPHA|SLO1|bA205K10.1|hSlo|mSLO1	GO:0001666|GO:0003779|GO:0005249|GO:0005515|GO:0005886|GO:0005901|GO:0006813|GO:0006970|GO:0008076|GO:0015269|GO:0016021|GO:0016324|GO:0030007|GO:0034465|GO:0034765|GO:0042391|GO:0043065|GO:0045794|GO:0046872|GO:0051592|GO:0060072|GO:0060073|GO:0060083|GO:0070062|GO:0071805	protein-coding	potassium calcium-activated channel subfamily M alpha 1	chr10	76869601	77638595
4143	0.0013376	0.00642983	2.08055	1.05696	2.08055	up	MAT1A	ENSG00000151224	MAT|MATA1|SAMS|SAMS1	GO:0000096|GO:0001887|GO:0004478|GO:0005524|GO:0005829|GO:0006556|GO:0006730|GO:0009087|GO:0032259|GO:0046872|GO:0051289|GO:0098601	protein-coding	methionine adenosyltransferase 1A	chr10	80271820	80289684
340654	0	0	5.72845	2.51814	5.72845	up	LIPM	ENSG00000173239	LIPL3|bA304I5.1	GO:0004465|GO:0005576|GO:0016042|GO:0044241	protein-coding	lipase family member M	chr10	88802730	88820546
118932	0	0	8.35694	3.06297	8.35694	up	ANKRD22	ENSG00000152766			protein-coding	ankyrin repeat domain 22	chr10	88822132	88851818
9023	0	0	7.026	2.8127	7.026	up	CH25H	ENSG00000138135	C25H	GO:0000254|GO:0001567|GO:0005506|GO:0005789|GO:0005829|GO:0006629|GO:0006633|GO:0006699|GO:0008203|GO:0008395|GO:0016021|GO:0016126|GO:0035754|GO:0055114	protein-coding	cholesterol 25-hydroxylase	chr10	89205629	89207314
3433	0	0	18.8556	4.23692	18.8556	up	IFIT2	ENSG00000119922	G10P2|GARG-39|IFI-54|IFI-54K|IFI54|IFIT-2|ISG-54 K|ISG-54K|ISG54|P54|cig42	GO:0003723|GO:0005515|GO:0005737|GO:0005783|GO:0005829|GO:0008637|GO:0009615|GO:0032091|GO:0035457|GO:0043065|GO:0044822|GO:0051607|GO:0060337	protein-coding	interferon induced protein with tetratricopeptide repeats 2	chr10	89301955	89309276
3437	0	0	18.1106	4.17876	18.1106	up	IFIT3	ENSG00000119917	CIG-49|GARG-49|IFI60|IFIT4|IRG2|ISG60|P60|RIG-G|cig41	GO:0003674|GO:0003723|GO:0005515|GO:0005737|GO:0005739|GO:0005829|GO:0008285|GO:0009615|GO:0035457|GO:0042802|GO:0043066|GO:0051607|GO:0060337	protein-coding	interferon induced protein with tetratricopeptide repeats 3	chr10	89327894	89340971
101926887	5.11692e-13	3.91108e-12	6.29209	2.65354	6.29209	up	LOC101926887				ncRNA	uncharacterized LOC101926887	chr10	89335336	89342659
439996	0.00353416	0.0162684	2.47953	1.31007	2.47953	up	IFIT1B	ENSG00000204010	IFIT1L|bA149I23.6	GO:0003723|GO:0005515|GO:0051607	protein-coding	interferon induced protein with tetratricopeptide repeats 1B	chr10	89378056	89385205
3434	0	0	28.0696	4.81093	28.0696	up	IFIT1	ENSG00000185745	C56|G10P1|IFI-56|IFI-56K|IFI56|IFIT-1|IFNAI1|ISG56|P56|RNM561	GO:0003723|GO:0005515|GO:0005737|GO:0005829|GO:0009615|GO:0019060|GO:0032091|GO:0043657|GO:0045070|GO:0045071|GO:0050689|GO:0051097|GO:0051607|GO:0060337|GO:0071357|GO:0071360	protein-coding	interferon induced protein with tetratricopeptide repeats 1	chr10	89392546	89406486
24138	0	0	3.11664	1.63999	3.11664	up	IFIT5	ENSG00000152778	ISG58|P58|RI58	GO:0000049|GO:0003723|GO:0003727|GO:0005886|GO:0015629|GO:0032587|GO:0043231|GO:0044822|GO:0045087|GO:0045177|GO:0051607	protein-coding	interferon induced protein with tetratricopeptide repeats 5	chr10	89414586	89421001
100507633	0.000252813	0.00129307	3.54346	1.82516	3.54346	up	TNKS2-AS1	ENSG00000228701			ncRNA	TNKS2 antisense RNA 1 (head to head)	chr10	91782839	91798291
26509	0	0	3.16838	1.66374	3.16838	up	MYOF	ENSG00000138119	FER1L3	GO:0001778|GO:0005515|GO:0005543|GO:0005635|GO:0005886|GO:0005901|GO:0006936|GO:0008015|GO:0016021|GO:0030659|GO:0030947|GO:0031410|GO:0031965|GO:0034605|GO:0043231|GO:0070062	protein-coding	myoferlin	chr10	93306429	93482317
54619	0	0	2.14259	1.09936	2.14259	up	CCNJ	ENSG00000107443	bA690P14.1	GO:0005634	protein-coding	cyclin J	chr10	96043394	96060870
9033	2.452e-07	1.49802e-06	2.23122	1.15783	2.23122	up	PKD2L1	ENSG00000107593	PCL|PKD2L|PKDL|TRPP3	GO:0001581|GO:0005227|GO:0005261|GO:0005262|GO:0005272|GO:0005509|GO:0005515|GO:0005783|GO:0005886|GO:0006812|GO:0007224|GO:0008092|GO:0008324|GO:0009986|GO:0015269|GO:0016020|GO:0016021|GO:0033040|GO:0034704|GO:0035725|GO:0042802|GO:0043231|GO:0043235|GO:0050915|GO:0050982|GO:0051371|GO:0051393|GO:0060170|GO:0070207|GO:0070588|GO:0071468|GO:0071805|GO:0097730	protein-coding	polycystin 2 like 1, transient receptor potential cation channel	chr10	100288154	100346390
7479	0.00533271	0.0240057	3.72206	1.8961	3.72206	up	WNT8B	ENSG00000075290		GO:0005109|GO:0005576|GO:0005578|GO:0005615|GO:0007165|GO:0007369|GO:0007399|GO:0016055|GO:0030182|GO:0032355|GO:0032526|GO:0045165|GO:0048263|GO:0071300|GO:1904886	protein-coding	Wnt family member 8B	chr10	100463041	100483744
83401	1.33773e-16	1.14104e-15	2.0886	1.06254	2.0886	up	ELOVL3	ENSG00000119915	CIG-30|CIG30	GO:0005515|GO:0005783|GO:0005789|GO:0006636|GO:0009922|GO:0019367|GO:0030148|GO:0030176|GO:0034625|GO:0034626|GO:0035338|GO:0036109|GO:0042761|GO:0043651|GO:0102336|GO:0102337|GO:0102338	protein-coding	ELOVL fatty acid elongase 3	chr10	102226328	102229589
101927472	0.00290624	0.0135049	2.69568	1.43065	2.69568	up	LOC101927472				ncRNA	uncharacterized LOC101927472	chr10	104323369	104327004
8519	0	0	3.40892	1.76932	3.40892	up	IFITM1	ENSG00000185885	9-27|CD225|DSPA2a|IFI17|LEU13	GO:0001503|GO:0005057|GO:0005515|GO:0005886|GO:0007166|GO:0008285|GO:0009615|GO:0016020|GO:0016021|GO:0030336|GO:0034341|GO:0035455|GO:0035456|GO:0045071|GO:0045669|GO:0046597|GO:0050776|GO:0051607|GO:0060337	protein-coding	interferon induced transmembrane protein 1	chr11	308408	315272
10410	0	0	3.42683	1.77688	3.42683	up	IFITM3	ENSG00000142089	1-8U|DSPA2b|IP15	GO:0005515|GO:0005765|GO:0005886|GO:0006955|GO:0009615|GO:0016021|GO:0031902|GO:0032897|GO:0034341|GO:0035455|GO:0035456|GO:0045071|GO:0046597|GO:0051607|GO:0060337|GO:0070062	protein-coding	interferon induced transmembrane protein 3	chr11	319669	321340
105376504	0	0	4.87734	2.2861	4.87734	up	LOC105376504				ncRNA	uncharacterized LOC105376504	chr11	319773	327537
105376505	8.1408e-25	7.26974e-24	2.83153	1.50158	2.83153	up	LOC105376505				ncRNA	uncharacterized LOC105376505	chr11	327310	333688
3665	0	0	3.54115	1.82422	3.54115	up	IRF7	ENSG00000185507	IMD39|IRF-7H|IRF7A|IRF7B|IRF7C|IRF7H	GO:0000122|GO:0000979|GO:0000982|GO:0002819|GO:0003677|GO:0005515|GO:0005634|GO:0005654|GO:0005737|GO:0005829|GO:0006366|GO:0006974|GO:0009615|GO:0010008|GO:0016064|GO:0019043|GO:0032479|GO:0032481|GO:0032607|GO:0032608|GO:0032727|GO:0032728|GO:0034124|GO:0034127|GO:0035666|GO:0039530|GO:0045087|GO:0045351|GO:0045655|GO:0045893|GO:0045944|GO:0050776|GO:0060333|GO:0060337|GO:0060340|GO:2000110	protein-coding	interferon regulatory factor 7	chr11	612553	615999
6343	0.000569379	0.00283678	2.85526	1.51362	2.85526	up	SCT	ENSG00000070031		GO:0005179|GO:0005575|GO:0005576|GO:0005615|GO:0007420|GO:0030157|GO:0030819|GO:0047485|GO:0048566|GO:0090187|GO:0090274|GO:1903640	protein-coding	secretin	chr11	626431	627143
90019	0.00277841	0.0129411	2.13356	1.09326	2.13356	up	SYT8	ENSG00000149043		GO:0001669|GO:0005509|GO:0005544|GO:0005886|GO:0006906|GO:0007340|GO:0016021|GO:0017158|GO:0019905|GO:0030276|GO:0048306|GO:0048791|GO:0098793	protein-coding	synaptotagmin 8	chr11	1828307	1837521
430	0	0	2.20631	1.14164	2.20631	up	ASCL2	ENSG00000183734	ASH2|HASH2|MASH2|bHLHa45	GO:0000122|GO:0000978|GO:0001078|GO:0001666|GO:0001890|GO:0003700|GO:0005634|GO:0005737|GO:0006351|GO:0006355|GO:0010626|GO:0035019|GO:0046983|GO:0050767|GO:0060708|GO:0060712|GO:0070888|GO:0090575	protein-coding	achaete-scute family bHLH transcription factor 2	chr11	2268495	2270952
6737	0	0	2.60228	1.37978	2.60228	up	TRIM21	ENSG00000132109	RNF81|RO52|Ro/SSA|SSA|SSA1	GO:0000209|GO:0000932|GO:0003677|GO:0003723|GO:0004842|GO:0005515|GO:0005634|GO:0005737|GO:0005776|GO:0005829|GO:0006513|GO:0007049|GO:0008270|GO:0010508|GO:0016567|GO:0016874|GO:0019005|GO:0030529|GO:0031410|GO:0031648|GO:0032088|GO:0032479|GO:0032897|GO:0034341|GO:0042802|GO:0045087|GO:0045787|GO:0046598|GO:0051091|GO:0051865|GO:0060333|GO:0070206|GO:0090086|GO:1902187	protein-coding	tripartite motif containing 21	chr11	4384897	4393696
119774	0	0	4.67855	2.22606	4.67855	up	OR52K2	ENSG00000181963	OR11-7	GO:0004930|GO:0004984|GO:0005886|GO:0007165|GO:0007186|GO:0016021|GO:0050911	protein-coding	olfactory receptor family 52 subfamily K member 2	chr11	4449295	4450361
390036	8.65061e-13	6.55897e-12	8.16576	3.02959	8.16576	up	OR52K1	ENSG00000196778	OR11-8	GO:0004930|GO:0004984|GO:0005886|GO:0007165|GO:0007186|GO:0016021|GO:0050911	protein-coding	olfactory receptor family 52 subfamily K member 1	chr11	4488879	4489908
143630	5.84579e-19	5.05758e-18	2.67949	1.42196	2.67949	up	UBQLNL	ENSG00000175518			protein-coding	ubiquilin-like	chr11	5514393	5516705
85363	0	0	2.92535	1.54861	2.92535	up	TRIM5	ENSG00000132256	RNF88|TRIM5alpha	GO:0000932|GO:0002218|GO:0002221|GO:0004842|GO:0005515|GO:0005634|GO:0005737|GO:0005829|GO:0006914|GO:0008270|GO:0008329|GO:0016874|GO:0019901|GO:0030674|GO:0031664|GO:0032880|GO:0042802|GO:0042803|GO:0043123|GO:0043410|GO:0045087|GO:0046597|GO:0051091|GO:0051092|GO:0051607|GO:0060333|GO:0070534|GO:1902187|GO:1990462	protein-coding	tripartite motif containing 5	chr11	5572322	5938619
117854	1.4e-45	1.3e-44	4.36971	2.12754	4.36971	up	TRIM6	ENSG00000121236	RNF89	GO:0000209|GO:0002230|GO:0002741|GO:0003674|GO:0005515|GO:0005634|GO:0005737|GO:0005829|GO:0008134|GO:0008270|GO:0010628|GO:0010629|GO:0010800|GO:0010994|GO:0016874|GO:0019901|GO:0030674|GO:0032496|GO:0033138|GO:0035458|GO:0045071|GO:0045892|GO:0060340|GO:0061630|GO:0070206|GO:0098586|GO:1901222|GO:1990782|GO:2000679|GO:2000737	protein-coding	tripartite motif containing 6	chr11	5596109	5612958
445372	0	0	2.0798	1.05645	2.0798	up	TRIM6-TRIM34	ENSG00000258588	IFP1|RNF21|TRIM34		protein-coding	TRIM6-TRIM34 readthrough	chr11	5596725	5644398
53840	0	0	2.09865	1.06946	2.09865	up	TRIM34	ENSG00000258659	IFP1|RNF21	GO:0003674|GO:0005737|GO:0005829|GO:0008270|GO:0051091|GO:0051607|GO:0060333|GO:0070206	protein-coding	tripartite motif containing 34	chr11	5624983	5644398
10346	0	0	2.48497	1.31323	2.48497	up	TRIM22	ENSG00000132274	GPSTAF50|RNF94|STAF50	GO:0003700|GO:0003714|GO:0005515|GO:0005634|GO:0005654|GO:0005737|GO:0005829|GO:0006351|GO:0006355|GO:0006955|GO:0008270|GO:0009615|GO:0010508|GO:0015030|GO:0016567|GO:0016607|GO:0016874|GO:0019901|GO:0030674|GO:0032880|GO:0043123|GO:0051091|GO:0051092|GO:0051607|GO:0060333|GO:0070206|GO:1903507	protein-coding	tripartite motif containing 22	chr11	5689689	5715043
57758	2.35618e-18	2.03229e-17	3.77968	1.91826	3.77968	up	SCUBE2	ENSG00000175356	CEGB1|CEGF1|CEGP1	GO:0005509|GO:0005576	protein-coding	signal peptide, CUB domain and EGF like domain containing 2	chr11	9020391	9138114
107984315	0.000252813	0.00129307	3.75113	1.90733	3.75113	up	LOC107984315				ncRNA	uncharacterized LOC107984315	chr11	14698839	14700926
203859	0	0	3.89555	1.96183	3.89555	up	ANO5	ENSG00000171714	GDD1|LGMD2L|TMEM16E	GO:0005229|GO:0005622|GO:0005789|GO:0005886|GO:0006821|GO:0016021|GO:0031982|GO:0034220|GO:0046983|GO:1902476	protein-coding	anoctamin 5	chr11	22193176	22283357
100506627	9.53251e-13	7.21645e-12	2.6875	1.42626	2.6875	up	DCDC5	ENSG00000170959		GO:0005737|GO:0035556	protein-coding	doublecortin domain containing 5	chr11	30830369	31328280
79056	0	0	2.03628	1.02594	2.03628	up	PRRG4	ENSG00000135378	PRGP4|TMG4	GO:0003674|GO:0005509|GO:0005576|GO:0008150|GO:0016021	protein-coding	proline rich and Gla domain 4	chr11	32829943	32858123
25841	0	0	4.25939	2.09065	4.25939	up	ABTB2	ENSG00000166016	ABTB2A|BTBD22	GO:0003674|GO:0005575|GO:0005634|GO:0005654|GO:0005737|GO:0019005|GO:0030162|GO:0031625|GO:0042787|GO:0043161|GO:0046982|GO:0097237	protein-coding	ankyrin repeat and BTB domain containing 2	chr11	34150988	34358008
4192	0	0	7.14408	2.83675	7.14408	up	MDK	ENSG00000110492	ARAP|MK|NEGF2	GO:0001662|GO:0005576|GO:0005737|GO:0007165|GO:0007219|GO:0007399|GO:0007614|GO:0008083|GO:0008201|GO:0009611|GO:0016477|GO:0021542|GO:0021681|GO:0021987|GO:0030154|GO:0030325|GO:0030421|GO:0042493|GO:0042995|GO:0043524|GO:0045893|GO:0050795|GO:0051384|GO:0051781	protein-coding	midkine (neurite growth-promoting factor 2)	chr11	46380756	46383837
5024	0.00025191	0.00128894	3.24486	1.69816	3.24486	up	P2RX3	ENSG00000109991	P2X3	GO:0001614|GO:0001666|GO:0004931|GO:0005524|GO:0005639|GO:0005791|GO:0005794|GO:0005886|GO:0005887|GO:0006810|GO:0007165|GO:0007274|GO:0007596|GO:0009408|GO:0009409|GO:0009612|GO:0009743|GO:0010524|GO:0014832|GO:0019228|GO:0030432|GO:0033198|GO:0035590|GO:0043025|GO:0043195|GO:0043197|GO:0043235|GO:0045121|GO:0048167|GO:0050850|GO:0050909|GO:0051260|GO:0061368|GO:0098655|GO:1904058	protein-coding	purinergic receptor P2X 3	chr11	57338374	57370600
219537	0	0	5.58789	2.4823	5.58789	up	SMTNL1	ENSG00000214872	CHASM	GO:0005516|GO:0005634|GO:0005737|GO:0031430|GO:0031674|GO:0043292|GO:0045907|GO:0045908	protein-coding	smoothelin like 1	chr11	57542641	57550274
9246	0	0	3.04365	1.6058	3.04365	up	UBE2L6	ENSG00000156587	RIG-B|UBCH8	GO:0004842|GO:0005515|GO:0005654|GO:0005829|GO:0006464|GO:0016567|GO:0019941|GO:0019985|GO:0032020|GO:0032480|GO:0042296|GO:0043130|GO:0044267	protein-coding	ubiquitin conjugating enzyme E2 L6	chr11	57551656	57568284
710	0	0	8.63216	3.10972	8.63216	up	SERPING1	ENSG00000149131	C1IN|C1INH|C1NH|HAE1|HAE2	GO:0001869|GO:0002576|GO:0004867|GO:0005515|GO:0005576|GO:0005615|GO:0006958|GO:0007568|GO:0007597|GO:0008015|GO:0010951|GO:0031093|GO:0042730|GO:0045087|GO:0070062|GO:0072562	protein-coding	serpin family G member 1	chr11	57597387	57614853
105369319	9.8839e-07	5.86995e-06	2.11971	1.08387	2.11971	up	LOC105369319				ncRNA	uncharacterized LOC105369319	chr11	60159687	60160822
64231	0	0	2.59844	1.37765	2.59844	up	MS4A6A	ENSG00000110077	4SPAN3|4SPAN3.2|CD20L3|CDA01|MS4A6|MST090|MSTP090	GO:0016021	protein-coding	membrane spanning 4-domains A6A	chr11	60172014	60184666
51338	0	0	2.53801	1.3437	2.53801	up	MS4A4A	ENSG00000110079	4SPAN1|CD20-L1|CD20L1|HDCME31P|MS4A4|MS4A7	GO:0016021	protein-coding	membrane spanning 4-domains A4A	chr11	60280541	60308972
245802	0.00683823	0.0303191	2.27561	1.18625	2.27561	up	MS4A6E	ENSG00000166926		GO:0016021	protein-coding	membrane spanning 4-domains A6E	chr11	60334831	60340968
54860	1.85819e-06	1.08725e-05	2.53725	1.34326	2.53725	up	MS4A12	ENSG00000071203	Ms4a10	GO:0005515|GO:0016021	protein-coding	membrane spanning 4-domains A12	chr11	60492778	60507430
54979	1.87343e-30	1.70493e-29	3.29639	1.72089	3.29639	up	HRASLS2	ENSG00000133328	PLA1/2-2	GO:0005737|GO:0016021|GO:0016042|GO:0016746|GO:0016787	protein-coding	HRAS like suppressor 2	chr11	63552770	63563383
100996455	8.38116e-39	7.7879e-38	2.47	1.30451	2.47	up	LOC100996455	ENSG00000181908			ncRNA	uncharacterized LOC100996455	chr11	64449074	64451657
116071	0	0	8.37598	3.06626	8.37598	up	BATF2	ENSG00000168062	SARI	GO:0000978|GO:0000982|GO:0005515|GO:0005634|GO:0006351|GO:0006357|GO:0042832|GO:0043011	protein-coding	basic leucine zipper ATF-like transcription factor 2	chr11	64987943	64997045
91056	0	0	2.15274	1.10617	2.15274	up	AP5B1	ENSG00000254470	AP-5|PP1030	GO:0005515|GO:0005765|GO:0015031|GO:0016197|GO:0030119	protein-coding	adaptor related protein complex 5 beta 1 subunit	chr11	65775893	65780802
81622	0	0	2.79288	1.48175	2.79288	up	UNC93B1	ENSG00000110057	IIAE1|UNC93|UNC93B|Unc-93B1	GO:0000139|GO:0002224|GO:0002250|GO:0005764|GO:0005768|GO:0005783|GO:0005789|GO:0006886|GO:0016021|GO:0032009|GO:0034138|GO:0034154|GO:0034162|GO:0035325|GO:0045087|GO:0051607	protein-coding	unc-93 homolog B1 (C. elegans)	chr11	67991104	68004982
107984347	0.0036676	0.0168524	2.18165	1.12542	2.18165	up	LOC107984347				ncRNA	uncharacterized LOC107984347	chr11	70372246	70398362
5031	0	0	2.45927	1.29823	2.45927	up	P2RY6	ENSG00000171631	P2Y6	GO:0004930|GO:0005515|GO:0005886|GO:0005887|GO:0007200|GO:0014911|GO:0016323|GO:0016324|GO:0030321|GO:0035589|GO:0045028|GO:0045029|GO:0071380|GO:0071407	protein-coding	pyrimidinergic receptor P2Y6	chr11	73264505	73298617
65987	0	0	48.1032	5.58806	48.1032	up	KCTD14	ENSG00000151364		GO:0005515|GO:0051260	protein-coding	potassium channel tetramerization domain containing 14	chr11	78015715	78046191
24145	0	0	2.32256	1.21572	2.32256	up	PANX1	ENSG00000110218	MRS1|PX1|UNQ2529	GO:0002020|GO:0002931|GO:0005102|GO:0005262|GO:0005783|GO:0005789|GO:0005886|GO:0005921|GO:0006812|GO:0006816|GO:0007267|GO:0016020|GO:0016021|GO:0022840|GO:0032059|GO:0033198|GO:0034214|GO:0043234|GO:0044325|GO:0046982|GO:0050717|GO:0050718|GO:0051015|GO:0055077|GO:0070588|GO:0097110	protein-coding	pannexin 1	chr11	94128928	94181972
10888	0.0020035	0.00946851	2.03671	1.02624	2.03671	up	GPR83	ENSG00000123901	GIR|GPR72	GO:0004930|GO:0004983|GO:0005886|GO:0005887|GO:0007166|GO:0007218|GO:0051384|GO:0097730	protein-coding	G protein-coupled receptor 83	chr11	94377311	94401419
143689	0	0	2.93433	1.55303	2.93433	up	PIWIL4	ENSG00000134627	HIWI2|MIWI2	GO:0005634|GO:0005737|GO:0006417|GO:0007275|GO:0007283|GO:0030154|GO:0031047|GO:0034584|GO:0034587|GO:0043046|GO:0043186|GO:0051321|GO:0071547	protein-coding	piwi like RNA-mediated gene silencing 4	chr11	94543840	94621421
2526	0	0	2.98419	1.57734	2.98419	up	FUT4	ENSG00000196371	CD15|ELFT|FCT3A|FUC-TIV|FUTIV|LeX|SSEA-1	GO:0000139|GO:0005794|GO:0005975|GO:0006486|GO:0006487|GO:0008417|GO:0009986|GO:0016020|GO:0016021|GO:0032580|GO:0036065|GO:0042355|GO:0046920|GO:0071944	protein-coding	fucosyltransferase 4	chr11	94543840	94549898
23052	0	0	2.32155	1.21509	2.32155	up	ENDOD1	ENSG00000149218		GO:0003676|GO:0004519|GO:0016020|GO:0046872|GO:0070062|GO:0090305	protein-coding	endonuclease domain containing 1	chr11	95089810	95132645
4322	8.69902e-06	4.88859e-05	3.32294	1.73246	3.32294	up	MMP13	ENSG00000137745	CLG3|MANDP1|MDST|MMP-13	GO:0001958|GO:0003417|GO:0004222|GO:0004252|GO:0005509|GO:0005518|GO:0005576|GO:0005578|GO:0005615|GO:0006508|GO:0008270|GO:0022617|GO:0030282|GO:0030574|GO:0044267|GO:0060349	protein-coding	matrix metallopeptidase 13	chr11	102942995	102955734
838	1.60396e-29	1.45576e-28	2.17738	1.12259	2.17738	up	CASP5	ENSG00000137757	ICE(rel)III|ICEREL-III|ICH-3	GO:0006508|GO:0006915|GO:0008234|GO:0021762|GO:0035234|GO:0042981|GO:0043005|GO:0043025|GO:0050718|GO:0050727|GO:0070269|GO:0071260|GO:0072557|GO:0072558|GO:0072559|GO:0097110|GO:0097153|GO:0097169	protein-coding	caspase 5	chr11	104994235	105023168
54734	0	0	3.31869	1.73061	3.31869	up	RAB39A	ENSG00000179331	RAB39	GO:0000139|GO:0005515|GO:0005525|GO:0005764|GO:0005794|GO:0005886|GO:0006914|GO:0007264|GO:0015031|GO:0030670|GO:0045335|GO:0090383|GO:0090385	protein-coding	RAB39A, member RAS oncogene family	chr11	107928503	107963482
100533181	4.16256e-17	3.56126e-16	2.04011	1.02865	2.04011	up	FXYD6-FXYD2	ENSG00000255245			protein-coding	FXYD6-FXYD2 readthrough	chr11	117820070	117876667
53826	0	0	2.8272	1.49937	2.8272	up	FXYD6	ENSG00000137726		GO:0003674|GO:0005216|GO:0005515|GO:0005886|GO:0008150|GO:0016021|GO:0034220|GO:1903779	protein-coding	FXYD domain containing ion transport regulator 6	chr11	117836976	117877486
79827	6.39397e-14	5.03956e-13	2.00824	1.00593	2.00824	up	CLMP	ENSG00000166250	ACAM|ASAM|CSBM|CSBS	GO:0005881|GO:0005886|GO:0005923|GO:0009986|GO:0016021|GO:0048565|GO:0070062	protein-coding	CXADR like membrane protein	chr11	123069865	123195281
57476	0	0	2.55538	1.35354	2.55538	up	GRAMD1B	ENSG00000023171		GO:0016020|GO:0016021	protein-coding	GRAM domain containing 1B	chr11	123454398	123627774
403312	0.00167621	0.00798199	2.06524	1.04631	2.06524	up	LOC403312	ENSG00000255537			protein-coding	putative uncharacterized protein MGC39545	chr11	125495214	125499528
8538	0.00020541	0.00105644	2.19385	1.13347	2.19385	up	BARX2	ENSG00000043039		GO:0000122|GO:0000977|GO:0001228|GO:0001502|GO:0003677|GO:0003682|GO:0005634|GO:0005667|GO:0006366|GO:0007399|GO:0014902|GO:0045944	protein-coding	BARX homeobox 2	chr11	129375940	129452279
6540	1.9626e-05	0.000108066	3.84601	1.94336	3.84601	up	SLC6A13	ENSG00000010379	GAT-2|GAT2|GAT3	GO:0005328|GO:0005332|GO:0005886|GO:0005887|GO:0006836|GO:0007268|GO:0015812|GO:0043005|GO:0055085|GO:0070062	protein-coding	solute carrier family 6 member 13	chr12	220621	262873
57097	0	0	2.21916	1.15001	2.21916	up	PARP11	ENSG00000111224	ARTD11|C12orf6|MIB006	GO:0003950|GO:0005515|GO:0005635|GO:0005643|GO:0006998|GO:0007283|GO:0015031|GO:0030154|GO:0051028	protein-coding	poly(ADP-ribose) polymerase family member 11	chr12	3791047	3873448
3741	0.00351904	0.0162001	2.42798	1.27976	2.42798	up	KCNA5	ENSG00000130037	ATFB7|HCK1|HK2|HPCN1|KV1.5|PCN1	GO:0001666|GO:0005102|GO:0005251|GO:0005515|GO:0005783|GO:0005794|GO:0005886|GO:0005887|GO:0005901|GO:0006813|GO:0007219|GO:0008076|GO:0009612|GO:0010033|GO:0014704|GO:0015271|GO:0019229|GO:0019870|GO:0019901|GO:0030018|GO:0034705|GO:0042391|GO:0042542|GO:0043266|GO:0043267|GO:0045121|GO:0046691|GO:0048471|GO:0050796|GO:0051260|GO:0051393|GO:0051481|GO:0055075|GO:0055093|GO:0060081|GO:0060372|GO:…	protein-coding	potassium voltage-gated channel subfamily A member 5	chr12	5043989	5046788
3902	0	0	3.24189	1.69684	3.24189	up	LAG3	ENSG00000089692	CD223	GO:0003823|GO:0004888|GO:0007166|GO:0009897|GO:0016021|GO:0042289|GO:0045085|GO:0045954|GO:0050868	protein-coding	lymphocyte activating 3	chr12	6772512	6778455
716	5.02165e-09	3.31298e-08	2.04206	1.03003	2.04206	up	C1S	ENSG00000182326	EDSPD2	GO:0001867|GO:0004252|GO:0005509|GO:0005515|GO:0005576|GO:0006508|GO:0006956|GO:0006958|GO:0042802|GO:0070062|GO:0072562	protein-coding	complement C1s	chr12	6988259	7071032
170482	3.5924e-39	3.34273e-38	2.10835	1.07612	2.10835	up	CLEC4C	ENSG00000198178	BDCA2|CD303|CLECSF11|CLECSF7|DLEC|HECL|PRO34150	GO:0002223|GO:0002250|GO:0005886|GO:0016021|GO:0030246|GO:0045087	protein-coding	C-type lectin domain family 4 member C	chr12	7729415	7751605
719	0	0	2.13197	1.09218	2.13197	up	C3AR1	ENSG00000171860	AZ3B|C3AR|HNFAG09	GO:0002430|GO:0004876|GO:0004930|GO:0005886|GO:0005887|GO:0006954|GO:0007186|GO:0007200|GO:0007204|GO:0008015|GO:0010575|GO:0010759|GO:0030449|GO:0045766|GO:0050900|GO:0060326|GO:0090023	protein-coding	complement C3a receptor 1	chr12	8058302	8066471
100431172	0.000882802	0.00432195	2.80662	1.48883	2.80662	up	KLRF2	ENSG00000256797	NKp65	GO:0005515|GO:0005887|GO:0030246|GO:0042803|GO:0043320|GO:0050663	protein-coding	killer cell lectin like receptor F2	chr12	9881489	9895833
79370	0	0	8.50628	3.08853	8.50628	up	BCL2L14	ENSG00000121380	BCLG	GO:0005515|GO:0005737|GO:0005829|GO:0006915|GO:0012505|GO:0016020|GO:0019901|GO:0042981|GO:0043229	protein-coding	BCL2 like 14	chr12	12049844	12211084
2012	0	0	3.09766	1.63118	3.09766	up	EMP1	ENSG00000134531	CL-20|EMP-1|TMP	GO:0005515|GO:0005886|GO:0007275|GO:0008219|GO:0008283|GO:0008544|GO:0016020|GO:0016021|GO:0016049|GO:0032060	protein-coding	epithelial membrane protein 1	chr12	13196716	13219939
56938	0	0	2.67878	1.42158	2.67878	up	ARNTL2	ENSG00000029153	BMAL2|CLIF|MOP9|PASD9|bHLHe6	GO:0000982|GO:0003700|GO:0005634|GO:0005667|GO:0005730|GO:0005737|GO:0006351|GO:0006355|GO:0006357|GO:0007623|GO:0009649|GO:0042753|GO:0045893|GO:0045944|GO:0046983|GO:0070888	protein-coding	aryl hydrocarbon receptor nuclear translocator like 2	chr12	27332854	27425289
341346	4.77651e-14	3.78021e-13	5.57273	2.47839	5.57273	up	SMCO2	ENSG00000165935	C12orf70	GO:0016021	protein-coding	single-pass membrane protein with coiled-coil domains 2	chr12	27466810	27502185
83857	0	0	4.27869	2.09717	4.27869	up	TMTC1	ENSG00000133687	ARG99|OLF|TMTC1A	GO:0005739|GO:0006396|GO:0016021	protein-coding	transmembrane and tetratricopeptide repeat containing 1	chr12	29500840	29784759
101930164	0.00199676	0.00943915	2.18389	1.1269	2.18389	up	LOC101930164				ncRNA	uncharacterized LOC101930164	chr12	40140926	40142876
105369746	0.00874201	0.0382032	2.41723	1.27336	2.41723	up	LOC105369746				ncRNA	uncharacterized LOC105369746	chr12	47237734	47279021
8909	3.38755e-05	0.000183736	4.04775	2.01712	4.04775	up	ENDOU	ENSG00000111405	P11|PP11|PRSS26	GO:0003723|GO:0004521|GO:0005044|GO:0005576|GO:0005615|GO:0005737|GO:0005886|GO:0006508|GO:0006898|GO:0006955|GO:0007565|GO:0008083|GO:0008236|GO:0030145|GO:0030247|GO:0090502	protein-coding	endonuclease, poly(U) specific	chr12	47709734	47725567
94	0	0	2.08763	1.06187	2.08763	up	ACVRL1	ENSG00000139567	ACVRLK1|ALK-1|ALK1|HHT|HHT2|ORW2|SKR3|TSR-I	GO:0001525|GO:0001666|GO:0001701|GO:0001936|GO:0001937|GO:0001938|GO:0001946|GO:0001955|GO:0001974|GO:0002043|GO:0003203|GO:0004674|GO:0004675|GO:0004702|GO:0005024|GO:0005025|GO:0005515|GO:0005524|GO:0005886|GO:0005887|GO:0006275|GO:0006355|GO:0006468|GO:0007162|GO:0007165|GO:0007179|GO:0008015|GO:0008217|GO:0008285|GO:0009986|GO:0010596|GO:0010629|GO:0010862|GO:0016361|GO:0019901|GO:0023014|GO:…	protein-coding	activin A receptor like type 1	chr12	51906908	51923361
6773	0	0	3.71258	1.89242	3.71258	up	STAT2	ENSG00000170581	IMD44|ISGF-3|P113|STAT113	GO:0001932|GO:0003677|GO:0003700|GO:0004871|GO:0005515|GO:0005654|GO:0005737|GO:0005829|GO:0005886|GO:0006351|GO:0006357|GO:0007259|GO:0042802|GO:0051607|GO:0060337|GO:0060338|GO:0090140	protein-coding	signal transducer and activator of transcription 2	chr12	56341597	56360155
100130776	2.7126e-41	2.53066e-40	2.57503	1.36459	2.57503	up	AGAP2-AS1	ENSG00000255737	PUNISHER		ncRNA	AGAP2 antisense RNA 1	chr12	57726271	57728356
92797	0	0	2.05553	1.03951	2.05553	up	HELB	ENSG00000127311	DHB|hDHB	GO:0000398|GO:0004004|GO:0005524|GO:0005634|GO:0005658|GO:0005662|GO:0005681|GO:0005737|GO:0006260|GO:0006269|GO:0006281|GO:0006974|GO:0017116|GO:0032508|GO:0035861|GO:0043141|GO:0044822|GO:1903775|GO:2000042	protein-coding	DNA helicase B	chr12	66302545	66347645
1466	6.89839e-35	6.35091e-34	3.00276	1.58629	3.00276	up	CSRP2	ENSG00000175183	CRP2|LMO5|SmLIM	GO:0003674|GO:0005515|GO:0005634|GO:0005925|GO:0007275|GO:0008270|GO:0030154	protein-coding	cysteine and glycine rich protein 2	chr12	76858715	76879060
89795	3.60046e-08	2.28953e-07	2.1604	1.1113	2.1604	up	NAV3	ENSG00000067798	POMFIL1|STEERIN3|unc53H3	GO:0005524|GO:0005640	protein-coding	neuron navigator 3	chr12	77324641	78213008
728084	0.00951994	0.0414447	2.0997	1.07018	2.0997	up	LOC728084	ENSG00000246363			ncRNA	uncharacterized LOC728084	chr12	89010681	89019679
338809	6.82985e-12	5.03179e-11	3.30151	1.72312	3.30151	up	C12orf74	ENSG00000214215			protein-coding	chromosome 12 open reading frame 74	chr12	92702843	92708549
440107	2.07477e-24	1.84756e-23	2.23293	1.15894	2.23293	up	PLEKHG7	ENSG00000187510		GO:0005089|GO:0035023|GO:0043547	protein-coding	pleckstrin homology and RhoGEF domain containing G7	chr12	92721505	92772455
55332	0	0	2.19026	1.1311	2.19026	up	DRAM1	ENSG00000136048	DRAM	GO:0005515|GO:0005737|GO:0005764|GO:0005765|GO:0006914|GO:0006915|GO:0010506|GO:0016021	protein-coding	DNA damage regulated autophagy modulator 1	chr12	101877351	102012130
3479	1.7052e-13	1.3246e-12	2.46573	1.30201	2.46573	up	IGF1	ENSG00000017427	IGF-I|IGFI|MGF	GO:0000187|GO:0001501|GO:0001775|GO:0002576|GO:0005158|GO:0005159|GO:0005178|GO:0005179|GO:0005515|GO:0005576|GO:0005615|GO:0005886|GO:0006260|GO:0006928|GO:0007165|GO:0007265|GO:0007517|GO:0008083|GO:0008283|GO:0008284|GO:0009408|GO:0009441|GO:0010468|GO:0010560|GO:0010613|GO:0014065|GO:0014068|GO:0014834|GO:0014896|GO:0014904|GO:0014911|GO:0016942|GO:0030166|GO:0030335|GO:0031093|GO:0032148|GO:…	protein-coding	insulin like growth factor 1	chr12	102395867	102480645
1240	0	0	3.3367	1.73842	3.3367	up	CMKLR1	ENSG00000174600	CHEMERINR|ChemR23|DEZ|RVER1	GO:0001501|GO:0004872|GO:0004930|GO:0004950|GO:0005515|GO:0005886|GO:0005887|GO:0006935|GO:0006955|GO:0007186|GO:0010759|GO:0016021|GO:0032088|GO:0032695|GO:0045600|GO:0050848|GO:0070098	protein-coding	chemerin chemokine-like receptor 1	chr12	108288044	108339341
23316	2.48262e-11	1.79394e-10	3.77283	1.91565	3.77283	up	CUX2	ENSG00000111249	CDP2|CUTL2	GO:0000122|GO:0000139|GO:0000977|GO:0000978|GO:0001078|GO:0005634|GO:0006351|GO:0007275|GO:0007614|GO:0010628|GO:0043565|GO:0048193|GO:0050775|GO:0050890|GO:0051965|GO:0061003|GO:0070062|GO:0071310|GO:2000463	protein-coding	cut like homeobox 2	chr12	111034024	111350554
10906	0	0	2.35855	1.2379	2.35855	up	TRAFD1	ENSG00000135148	FLN29	GO:0005515|GO:0045824|GO:0046872	protein-coding	TRAF-type zinc finger domain containing 1	chr12	112125501	112153609
4938	0	0	8.75619	3.1303	8.75619	up	OAS1	ENSG00000089127	E18/E16|IFI-4|OIAS|OIASI	GO:0001730|GO:0003725|GO:0005515|GO:0005524|GO:0005576|GO:0005634|GO:0005739|GO:0005783|GO:0005829|GO:0006006|GO:0009615|GO:0042593|GO:0045071|GO:0046872|GO:0051607|GO:0060333|GO:0060337	protein-coding	2'-5'-oligoadenylate synthetase 1	chr12	112906777	112933222
4940	0	0	14.7951	3.88705	14.7951	up	OAS3	ENSG00000111331	p100|p100OAS	GO:0001730|GO:0003725|GO:0005515|GO:0005524|GO:0005615|GO:0005654|GO:0005737|GO:0005829|GO:0005886|GO:0006139|GO:0009615|GO:0043231|GO:0045071|GO:0046872|GO:0051607|GO:0060333|GO:0060337|GO:0060700	protein-coding	2'-5'-oligoadenylate synthetase 3	chr12	112938352	112973249
4939	0	0	7.53425	2.91346	7.53425	up	OAS2	ENSG00000111335		GO:0001730|GO:0003725|GO:0005515|GO:0005524|GO:0005634|GO:0005739|GO:0005783|GO:0005829|GO:0006139|GO:0006401|GO:0006486|GO:0009615|GO:0016020|GO:0018377|GO:0043231|GO:0046872|GO:0048471|GO:0051607|GO:0060333|GO:0060337	protein-coding	2'-5'-oligoadenylate synthetase 2	chr12	112978395	113011723
10993	0	0	2.34131	1.22732	2.34131	up	SDS	ENSG00000135094	SDH	GO:0003941|GO:0004794|GO:0005737|GO:0005739|GO:0006094|GO:0006565|GO:0030170|GO:0042803|GO:0042866	protein-coding	serine dehydratase	chr12	113392445	113426301
8638	0	0	7.59626	2.92529	7.59626	up	OASL	ENSG00000135114	OASLd|TRIP-14|TRIP14|p59 OASL|p59-OASL|p59OASL	GO:0001730|GO:0003677|GO:0003725|GO:0005524|GO:0005730|GO:0005737|GO:0005829|GO:0009615|GO:0016020|GO:0044822|GO:0045071|GO:0046966|GO:0051607|GO:0060333|GO:0060337	protein-coding	2'-5'-oligoadenylate synthetase like	chr12	121019111	121039242
3242	3.61547e-05	0.000195645	3.22632	1.68989	3.22632	up	HPD	ENSG00000158104	4-HPPD|4HPPD|GLOD3|HPPDASE|PPD	GO:0000139|GO:0003868|GO:0005789|GO:0005829|GO:0006559|GO:0006572|GO:0046872|GO:0055114|GO:0070062	protein-coding	4-hydroxyphenylpyruvate dioxygenase	chr12	121839527	121863596
144347	1.65932e-05	9.17363e-05	3.10623	1.63516	3.10623	up	RFLNA	ENSG00000178882	CFM2|FAM101A	GO:0005515|GO:0005737|GO:0031005|GO:0032432|GO:0048705|GO:0061182|GO:0061572|GO:1900158	protein-coding	refilin A	chr12	124289164	124316024
100190940	0.0104438	0.0452508	2.12089	1.08467	2.12089	up	LOC100190940	ENSG00000214039			ncRNA	uncharacterized LOC100190940	chr12	130024493	130045057
221150	0.00309336	0.0143275	2.84208	1.50695	2.84208	up	SKA3	ENSG00000165480	C13orf3|RAMA1	GO:0000776|GO:0000940|GO:0005515|GO:0005737|GO:0005876|GO:0007059|GO:0007067|GO:0031110|GO:0051301	protein-coding	spindle and kinetochore associated complex subunit 3	chr13	21153595	21176602
100506697	0.00548529	0.0246266	3.09028	1.62774	3.09028	up	LINC00327	ENSG00000232977	NCRNA00327		ncRNA	long intergenic non-protein coding RNA 327	chr13	23466571	23487464
675	0	0	3.18087	1.66942	3.18087	up	BRCA2	ENSG00000139618	BRCC2|BROVCA2|FACD|FAD|FAD1|FANCD|FANCD1|GLM3|PNCA2|XRCC11	GO:0000722|GO:0000724|GO:0000731|GO:0000732|GO:0000784|GO:0000800|GO:0000910|GO:0001556|GO:0001833|GO:0002020|GO:0003697|GO:0004402|GO:0005515|GO:0005634|GO:0005654|GO:0005737|GO:0005813|GO:0006289|GO:0006302|GO:0006978|GO:0007141|GO:0007283|GO:0007420|GO:0007569|GO:0008022|GO:0008585|GO:0010165|GO:0010225|GO:0010332|GO:0010484|GO:0010485|GO:0030097|GO:0030141|GO:0031052|GO:0032465|GO:0033593|GO:…	protein-coding	BRCA2, DNA repair associated	chr13	32315474	32400266
8900	0	0	9.04461	3.17706	9.04461	up	CCNA1	ENSG00000133101	CT146	GO:0000082|GO:0000083|GO:0005515|GO:0005654|GO:0005829|GO:0007067|GO:0007141|GO:0007283|GO:0015630|GO:0051301|GO:0097123	protein-coding	cyclin A1	chr13	36431520	36442882
387921	0	0	2.47368	1.30666	2.47368	up	NHLRC3	ENSG00000188811		GO:0070062	protein-coding	NHL repeat containing 3	chr13	39038306	39050109
94240	0	0	5.76274	2.52675	5.76274	up	EPSTI1	ENSG00000133106	BRESI1		protein-coding	epithelial stromal interaction 1	chr13	42886388	42992271
100129597	0.00014925	0.000775978	2.8211	1.49626	2.8211	up	LINC00462	ENSG00000233610			ncRNA	long intergenic non-protein coding RNA 462	chr13	48576974	48578088
51131	0	0	2.12165	1.08518	2.12165	up	PHF11	ENSG00000136147	APY|BCAP|IGEL|IGER|IGHER|NY-REN-34|NYREN34	GO:0005634|GO:0006351|GO:0006355|GO:0008270	protein-coding	PHD finger protein 11	chr13	49495610	49528987
105370208	0.00521411	0.0235091	3.17524	1.66687	3.17524	up	LOC105370208				ncRNA	uncharacterized LOC105370208	chr13	52484161	52500195
101926897	0.000250194	0.00128028	2.37718	1.24925	2.37718	up	LOC101926897	ENSG00000277448			ncRNA	uncharacterized LOC101926897	chr13	58165827	58209483
730249	0	0	14.0963	3.81725	14.0963	up	ACOD1	ENSG00000102794	CAD|IRG1	GO:0002760|GO:0005739|GO:0006952|GO:0006954|GO:0007566|GO:0008152|GO:0032088|GO:0032480|GO:0034136|GO:0034144|GO:0035458|GO:0045824|GO:0047613|GO:0050728|GO:0071219|GO:0071222|GO:0071346|GO:0071347|GO:0071356|GO:0071393|GO:0072573|GO:2000379	protein-coding	aconitate decarboxylase 1	chr13	76948497	76958642
160897	0	0	2.96172	1.56644	2.96172	up	GPR180	ENSG00000152749	ITR	GO:0007186|GO:0016021|GO:0019236|GO:0070062	protein-coding	G protein-coupled receptor 180	chr13	94601903	94634645
643677	6.06925e-05	0.000323613	4.63208	2.21166	4.63208	up	CCDC168	ENSG00000175820	C13orf40		protein-coding	coiled-coil domain containing 168	chr13	102729369	102759070
10673	0	0	4.23283	2.08162	4.23283	up	TNFSF13B	ENSG00000102524	BAFF|BLYS|CD257|DTL|TALL-1|TALL1|THANK|TNFSF20|TNLG7A|ZTNF4	GO:0001782|GO:0002636|GO:0005102|GO:0005125|GO:0005164|GO:0005515|GO:0005576|GO:0005615|GO:0005737|GO:0005886|GO:0006955|GO:0007165|GO:0008283|GO:0008284|GO:0016021|GO:0030890|GO:0031295|GO:0031296|GO:0033209|GO:0042102|GO:0048305|GO:0048471	protein-coding	tumor necrosis factor superfamily member 13b	chr13	108251240	108308484
100873371	8.01737e-06	4.51873e-05	3.4969	1.80608	3.4969	up	RNA5SP39		RN5S39		pseudo	RNA, 5S ribosomal pseudogene 39	chr13	108301212	108301331
1284	0.00691747	0.0306477	2.38362	1.25316	2.38362	up	COL4A2	ENSG00000134871	ICH|POREN2	GO:0001525|GO:0005201|GO:0005515|GO:0005576|GO:0005587|GO:0005615|GO:0005788|GO:0006351|GO:0016525|GO:0030198|GO:0030574|GO:0031012|GO:0035987|GO:0038063|GO:0043231|GO:0070062|GO:0071560	protein-coding	collagen type IV alpha 2 chain	chr13	110305812	110513027
2621	0	0	2.10298	1.07244	2.10298	up	GAS6	ENSG00000183087	AXLLG|AXSF	GO:0001764|GO:0001786|GO:0001934|GO:0001961|GO:0002576|GO:0003104|GO:0005102|GO:0005245|GO:0005509|GO:0005515|GO:0005576|GO:0005615|GO:0005737|GO:0005788|GO:0005796|GO:0006465|GO:0006468|GO:0006888|GO:0006909|GO:0006915|GO:0007050|GO:0007155|GO:0007165|GO:0007167|GO:0008283|GO:0009267|GO:0010628|GO:0010804|GO:0010934|GO:0016477|GO:0018105|GO:0019064|GO:0019079|GO:0030168|GO:0030296|GO:0030971|GO:…	protein-coding	growth arrest specific 6	chr13	113820549	113864067
123103	0.00379407	0.0174008	2.27222	1.1841	2.27222	up	KLHL33	ENSG00000185271		GO:0003779|GO:0004842|GO:0015629|GO:0016567|GO:0031463	protein-coding	kelch like family member 33	chr14	20428811	20435642
4625	4.94772e-14	3.91226e-13	4.76058	2.25114	4.76058	up	MYH7	ENSG00000092054	CMD1S|CMH1|MPD1|MYHCB|SPMD|SPMM	GO:0000146|GO:0001725|GO:0002026|GO:0002027|GO:0003009|GO:0003779|GO:0005515|GO:0005516|GO:0005524|GO:0005859|GO:0006936|GO:0006941|GO:0007512|GO:0014728|GO:0014883|GO:0014898|GO:0016459|GO:0016887|GO:0030017|GO:0030018|GO:0030049|GO:0030898|GO:0031449|GO:0032982|GO:0046034|GO:0055010|GO:0060048	protein-coding	myosin heavy chain 7	chr14	23412738	23435718
84502	3.07324e-05	0.000167277	3.5058	1.80974	3.5058	up	JPH4	ENSG00000092051	JP4|JPHL1	GO:0001817|GO:0005790|GO:0005886|GO:0007612|GO:0014701|GO:0016021|GO:0030314|GO:0043198|GO:0048167|GO:0050885|GO:0060314|GO:0060402|GO:2001256	protein-coding	junctophilin 4	chr14	23568035	23578800
9362	3.45918e-05	0.000187526	3.13438	1.64818	3.13438	up	CPNE6	ENSG00000100884		GO:0001786|GO:0005215|GO:0005509|GO:0005515|GO:0005768|GO:0005886|GO:0006629|GO:0007268|GO:0007399|GO:0016020|GO:0016192|GO:0030424|GO:0030425|GO:0043204|GO:0045334|GO:0046474|GO:0070062|GO:0071277|GO:1903861	protein-coding	copine 6	chr14	24070837	24078100
100873638	0.0063134	0.028138	2.71636	1.44168	2.71636	up	RNA5SP383		RN5S383		pseudo	RNA, 5S ribosomal pseudogene 383	chr14	24158603	24158722
10379	0	0	3.23842	1.69529	3.23842	up	IRF9	ENSG00000213928	IRF-9|ISGF3|ISGF3G|p48	GO:0001047|GO:0003700|GO:0005515|GO:0005634|GO:0005654|GO:0005737|GO:0005829|GO:0006355|GO:0006366|GO:0007166|GO:0051607|GO:0060333|GO:0060337	protein-coding	interferon regulatory factor 9	chr14	24161053	24166565
7051	0	0	2.4961	1.31968	2.4961	up	TGM1	ENSG00000092295	ARCI1|ICR2|KTG|LI|LI1|TGASE|TGK	GO:0001533|GO:0003810|GO:0005515|GO:0006464|GO:0010838|GO:0018149|GO:0030216|GO:0031224|GO:0031424|GO:0043163|GO:0045787|GO:0046872|GO:0070062	protein-coding	transglutaminase 1	chr14	24249114	24264432
2856	0.00396385	0.0181354	2.18632	1.12851	2.18632	up	GPR33	ENSG00000214943		GO:0002430|GO:0004875|GO:0004930|GO:0005887|GO:0006954|GO:0007200|GO:0007204|GO:0050900|GO:0060326	protein-coding	G protein-coupled receptor 33 (gene/pseudogene)	chr14	31482964	31487945
101927351	0.00989312	0.0429964	2.07885	1.05579	2.07885	up	LOC101927351				ncRNA	uncharacterized LOC101927351	chr14	44763157	44782829
22795	0.00480154	0.0217363	2.63816	1.39953	2.63816	up	NID2	ENSG00000087303	NID-2	GO:0005509|GO:0005515|GO:0005518|GO:0005576|GO:0005604|GO:0005615|GO:0007155|GO:0007160|GO:0030198|GO:0031012|GO:0070062|GO:0071711	protein-coding	nidogen 2	chr14	52004803	52069228
23034	0	0	8.61899	3.10752	8.61899	up	SAMD4A	ENSG00000020577	SAMD4|SMAUG|SMAUG1|SMG|SMGA	GO:0000289|GO:0000932|GO:0003729|GO:0005515|GO:0006355|GO:0017148|GO:0030054|GO:0030371|GO:0030425|GO:0043488|GO:0044822|GO:0045202|GO:0045727	protein-coding	sterile alpha motif domain containing 4A	chr14	54567097	54793315
2643	0	0	4.26978	2.09416	4.26978	up	GCH1	ENSG00000131979	DYT14|DYT5|DYT5a|GCH|GTP-CH-1|GTPCH1|HPABH4B	GO:0003934|GO:0005509|GO:0005515|GO:0005525|GO:0005634|GO:0005654|GO:0005737|GO:0005829|GO:0006729|GO:0006809|GO:0008217|GO:0008270|GO:0010460|GO:0014916|GO:0030742|GO:0031369|GO:0031410|GO:0031965|GO:0032496|GO:0034341|GO:0034612|GO:0035998|GO:0042311|GO:0042416|GO:0042559|GO:0042803|GO:0043234|GO:0044306|GO:0045776|GO:0046654|GO:0048265|GO:0050662|GO:0050884|GO:0050999|GO:0051000|GO:0051019|GO:…	protein-coding	GTP cyclohydrolase 1	chr14	54842008	54902852
105370525	0.000168965	0.000874595	2.52671	1.33726	2.52671	up	LOC105370525				ncRNA	uncharacterized LOC105370525	chr14	61537508	61545287
161145	0	0	2.77185	1.47085	2.77185	up	TMEM229B	ENSG00000198133	C14orf83	GO:0016021	protein-coding	transmembrane protein 229B	chr14	67447084	67533739
106480979	0.0013376	0.00642983	2.42925	1.28051	2.42925	up	RN7SL213P				pseudo	RNA, 7SL, cytoplasmic 213, pseudogene	chr14	67751228	67751544
6554	0.0067885	0.0301085	2.32701	1.21848	2.32701	up	SLC10A1	ENSG00000100652	NTCP	GO:0001618|GO:0005886|GO:0005887|GO:0006810|GO:0006814|GO:0008508|GO:0015721|GO:0016323|GO:0046718|GO:0055085	protein-coding	solute carrier family 10 member 1	chr14	69775417	69797289
8747	0.0104193	0.0451558	2.95589	1.56359	2.95589	up	ADAM21	ENSG00000139985	ADAM 21|ADAM31	GO:0004222|GO:0005886|GO:0006508|GO:0007338|GO:0007339|GO:0008237|GO:0016021|GO:0030424|GO:0043025|GO:0046872	protein-coding	ADAM metallopeptidase domain 21	chr14	70452157	70459899
103695436	5.99742e-08	3.77453e-07	2.11897	1.08336	2.11897	up	LINC01269	ENSG00000258689			ncRNA	long intergenic non-protein coding RNA 1269	chr14	70698698	70712153
3429	0	0	32.2497	5.01121	32.2497	up	IFI27	ENSG00000165949	FAM14D|ISG12|ISG12A|P27	GO:0000122|GO:0001102|GO:0003674|GO:0005521|GO:0005637|GO:0005739|GO:0005741|GO:0006919|GO:0016021|GO:0046825|GO:0060337|GO:0097190	protein-coding	interferon alpha inducible protein 27	chr14	94104836	94116698
7453	0	0	2.48449	1.31295	2.48449	up	WARS	ENSG00000140105	GAMMA-2|IFI53|IFP53	GO:0001525|GO:0004830|GO:0005515|GO:0005524|GO:0005634|GO:0005737|GO:0005829|GO:0006412|GO:0006418|GO:0006436|GO:0008285|GO:0045765|GO:0070062	protein-coding	tryptophanyl-tRNA synthetase	chr14	100333788	100376805
91828	5.93448e-08	3.73623e-07	2.30631	1.20558	2.30631	up	EXOC3L4	ENSG00000205436	C14orf73	GO:0000145|GO:0000149|GO:0006887|GO:0051601	protein-coding	exocyst complex component 3 like 4	chr14	103094723	103110559
1152	0	0	2.87807	1.5251	2.87807	up	CKB	ENSG00000166165	B-CK|BCK|CKBB|HEL-211|HEL-S-29	GO:0004111|GO:0005515|GO:0005524|GO:0005615|GO:0005634|GO:0005737|GO:0005739|GO:0005829|GO:0006600|GO:0016310|GO:0021762|GO:0030425|GO:0030644|GO:0031625|GO:0043025|GO:0043209|GO:0070062	protein-coding	creatine kinase B	chr14	103519659	103523111
347746	0.000109657	0.000574843	2.22146	1.15151	2.22146	up	PWARSN		PAR-SN|PARSN		ncRNA	Prader Willi/Angelman region RNA, SNRPN neighbor	chr15	24978583	24983786
57194	0	0	2.13208	1.09226	2.13208	up	ATP10A	ENSG00000206190	ATP10C|ATPVA|ATPVC	GO:0000287|GO:0004012|GO:0005515|GO:0005524|GO:0005783|GO:0005789|GO:0005886|GO:0008360|GO:0016021|GO:0034220|GO:0045332	protein-coding	ATPase phospholipid transporting 10A (putative)	chr15	25677273	25865172
7082	0.0112673	0.048596	2.34473	1.22942	2.34473	up	TJP1	ENSG00000104067	ZO-1	GO:0001825|GO:0005515|GO:0005516|GO:0005634|GO:0005737|GO:0005829|GO:0005886|GO:0005913|GO:0005921|GO:0005923|GO:0007043|GO:0007605|GO:0008022|GO:0014704|GO:0016323|GO:0016324|GO:0016327|GO:0019904|GO:0030054|GO:0032496|GO:0035329|GO:0042493|GO:0043116|GO:0043296|GO:0045177|GO:0045471|GO:0046581|GO:0071000|GO:0071333|GO:0090557|GO:0098609|GO:0098641|GO:1901350	protein-coding	tight junction protein 1	chr15	29699367	29968865
145942	1.32816e-15	1.10301e-14	8.27025	3.04793	8.27025	up	TMCO5A	ENSG00000166069	TMCO5	GO:0016021	protein-coding	transmembrane and coiled-coil domains 5A	chr15	37921939	38040987
30844	0	0	2.54547	1.34793	2.54547	up	EHD4	ENSG00000103966	PAST4	GO:0003676|GO:0005509|GO:0005515|GO:0005524|GO:0005525|GO:0005634|GO:0005783|GO:0005886|GO:0005913|GO:0006907|GO:0016020|GO:0030100|GO:0031901|GO:0032456|GO:0048471|GO:0050731|GO:0051260|GO:0055038|GO:0070062|GO:0071363|GO:0098609|GO:0098641	protein-coding	EH domain containing 4	chr15	41895939	41972578
101928363	0.00430107	0.019581	3.27065	1.70958	3.27065	up	EHD4-AS1				ncRNA	EHD4 antisense RNA 1	chr15	41921417	41928883
255189	0.00181563	0.00861238	2.31996	1.2141	2.31996	up	PLA2G4F	ENSG00000168907	PLA2G4FZ	GO:0001516|GO:0004622|GO:0004623|GO:0005765|GO:0005829|GO:0006644|GO:0008970|GO:0009395|GO:0031982|GO:0032587|GO:0036148|GO:0036149|GO:0036150|GO:0036151|GO:0036152|GO:0046872|GO:0047498|GO:0050482|GO:0071236|GO:0071407	protein-coding	phospholipase A2 group IVF	chr15	42139034	42156636
80237	8.3549e-19	7.22258e-18	2.02423	1.01737	2.02423	up	ELL3	ENSG00000128886		GO:0005515|GO:0005634|GO:0005654|GO:0005730|GO:0006354|GO:0006366|GO:0006368|GO:0007283|GO:0008023|GO:0010717|GO:0032786|GO:0035326|GO:0042795|GO:0045944|GO:0048863|GO:0050769|GO:1902166|GO:2000179	protein-coding	elongation factor for RNA polymerase II 3	chr15	43772600	43777543
405753	5.64866e-10	3.86836e-09	4.41944	2.14386	4.41944	up	DUOXA2	ENSG00000140274	SIMNIPHOM|TDH5	GO:0005789|GO:0015031|GO:0016020|GO:0016021|GO:0042743|GO:0050727|GO:2000609	protein-coding	dual oxidase maturation factor 2	chr15	45114321	45118421
1588	2.03718e-36	1.88614e-35	7.25721	2.85941	7.25721	up	CYP19A1	ENSG00000137869	ARO|ARO1|CPV1|CYAR|CYP19|CYPXIX|P-450AROM	GO:0002677|GO:0005506|GO:0005783|GO:0005789|GO:0006694|GO:0006703|GO:0008209|GO:0008395|GO:0008585|GO:0009055|GO:0010760|GO:0016020|GO:0016125|GO:0016712|GO:0019825|GO:0020037|GO:0030540|GO:0030879|GO:0055114|GO:0060065|GO:0060736|GO:0061370|GO:0070330	protein-coding	cytochrome P450 family 19 subfamily A member 1	chr15	51208057	51338610
342035	3.21157e-12	2.39392e-11	5.05767	2.33847	5.05767	up	GLDN	ENSG00000186417	CLOM|COLM|CRG-L2|CRGL2|LCCS11|UNC-112	GO:0005578|GO:0005581|GO:0005615|GO:0005886|GO:0016021|GO:0032528|GO:0034113|GO:0045162|GO:0086080	protein-coding	gliomedin	chr15	51341629	51408013
29106	0.00604931	0.0270102	2.07838	1.05546	2.07838	up	SCG3	ENSG00000104112	SGIII	GO:0002576|GO:0005576|GO:0030658|GO:0031410|GO:0034774|GO:0044822	protein-coding	secretogranin III	chr15	51681353	51721031
256764	0.00915239	0.0399059	2.01899	1.01364	2.01899	up	WDR72	ENSG00000166415	AI2A3	GO:0005737|GO:0005768|GO:0070166	protein-coding	WD repeat domain 72	chr15	53513741	53762878
102723548	0.00516399	0.0232909	2.92374	1.54781	2.92374	up	LOC102723548	ENSG00000261634			ncRNA	uncharacterized LOC102723548	chr15	69278328	69298763
5371	0	0	3.15347	1.65694	3.15347	up	PML	ENSG00000140464	MYL|PP8675|RNF71|TRIM19	GO:0000784|GO:0001666|GO:0001932|GO:0003677|GO:0005515|GO:0005634|GO:0005654|GO:0005730|GO:0005737|GO:0005829|GO:0006351|GO:0006355|GO:0006461|GO:0006919|GO:0006977|GO:0007050|GO:0007179|GO:0007182|GO:0007184|GO:0008270|GO:0008285|GO:0008631|GO:0009411|GO:0010332|GO:0010522|GO:0010761|GO:0016363|GO:0016525|GO:0016605|GO:0016925|GO:0030099|GO:0030155|GO:0030308|GO:0030578|GO:0031625|GO:0031901|GO:…	protein-coding	promyelocytic leukemia	chr15	73994673	74047812
100128285	0.00075704	0.00372931	2.81105	1.49111	2.81105	up	DNM1P35		DNM1DN8-2|DNM1DN8.2|DNM1DN8@|FKSG88		pseudo	dynamin 1 pseudogene 35	chr15	75727670	75738623
100129540	0.00614371	0.0274135	2.12083	1.08463	2.12083	up	LOC100129540				unknown	uncharacterized LOC100129540	chr15	78978889	78985926
9915	0	0	2.46786	1.30326	2.46786	up	ARNT2	ENSG00000172379	WEDAS|bHLHe1	GO:0000978|GO:0000981|GO:0001077|GO:0001666|GO:0001701|GO:0003700|GO:0005515|GO:0005634|GO:0005667|GO:0005737|GO:0006355|GO:0006366|GO:0007417|GO:0007420|GO:0008284|GO:0017162|GO:0032355|GO:0043066|GO:0045893|GO:0045944|GO:0046982	protein-coding	aryl hydrocarbon receptor nuclear translocator 2	chr15	80404350	80597937
106481584	0.00233975	0.0109854	2.85664	1.51432	2.85664	up	RNU6-1280P				pseudo	RNA, U6 small nuclear 1280, pseudogene	chr15	85619623	85670948
3669	0	0	2.7361	1.45212	2.7361	up	ISG20	ENSG00000172183	CD25|HEM45	GO:0000175|GO:0000738|GO:0004527|GO:0005634|GO:0005654|GO:0005730|GO:0005737|GO:0006364|GO:0006401|GO:0008283|GO:0008310|GO:0008859|GO:0009615|GO:0015030|GO:0016605|GO:0030619|GO:0030620|GO:0034511|GO:0045071|GO:0046872|GO:0051607|GO:0060337|GO:0090503	protein-coding	interferon stimulated exonuclease gene 20	chr15	88636153	88656483
145864	0	0	2.85018	1.51106	2.85018	up	HAPLN3	ENSG00000140511	EXLD1|HsT19883	GO:0001501|GO:0005201|GO:0005540|GO:0005578|GO:0005615|GO:0007155|GO:0007417	protein-coding	hyaluronan and proteoglycan link protein 3	chr15	88877288	88895626
204219	0.00061094	0.00303766	2.52906	1.3386	2.52906	up	CERS3	ENSG00000154227	ARCI9|LASS3	GO:0003677|GO:0005783|GO:0005789|GO:0016021|GO:0030148|GO:0030216|GO:0031965|GO:0046513|GO:0050291	protein-coding	ceramide synthase 3	chr15	100400395	100544995
4210	0	0	2.43932	1.28648	2.43932	up	MEFV	ENSG00000103313	FMF|MEF|TRIM20	GO:0001726|GO:0003779|GO:0005515|GO:0005634|GO:0005737|GO:0005776|GO:0005829|GO:0005874|GO:0005875|GO:0006954|GO:0008270|GO:0010508|GO:0030027|GO:0031410|GO:0032691|GO:0032695|GO:0034341|GO:0050728|GO:0071641|GO:1900016|GO:1900226|GO:2001056	protein-coding	MEFV, pyrin innate immunity regulator	chr16	3242028	3256627
105371082	0	0	4.44236	2.15133	4.44236	up	LOC105371082				ncRNA	uncharacterized LOC105371082	chr16	11249619	11351762
8651	0	0	2.79977	1.48531	2.79977	up	SOCS1	ENSG00000185338	CIS1|CISH1|JAB|SOCS-1|SSI-1|SSI1|TIP3	GO:0001932|GO:0004860|GO:0005159|GO:0005515|GO:0005634|GO:0005737|GO:0005829|GO:0006469|GO:0007259|GO:0010534|GO:0016567|GO:0019210|GO:0019221|GO:0019901|GO:0031410|GO:0040008|GO:0042512|GO:0042518|GO:0045444|GO:0046426|GO:0046627|GO:0050707|GO:0060334|GO:0071230	protein-coding	suppressor of cytokine signaling 1	chr16	11254405	11256179
642696	0.000721193	0.00355891	2.85034	1.51113	2.85034	up	LOC642696				ncRNA	uncharacterized LOC642696	chr16	12086746	12090302
54988	2.34589e-22	2.06915e-21	3.54047	1.82394	3.54047	up	ACSM5	ENSG00000183549		GO:0003996|GO:0004321|GO:0005524|GO:0005525|GO:0005759|GO:0006633|GO:0006637|GO:0015645|GO:0046872|GO:0047760	protein-coding	acyl-CoA synthetase medium-chain family member 5	chr16	20409534	20441336
246778	0	0	6.68791	2.74155	6.68791	up	IL27	ENSG00000197272	IL-27|IL-27A|IL27A|IL27p28|IL30|p28	GO:0002230|GO:0005102|GO:0005125|GO:0005576|GO:0005615|GO:0006954|GO:0009617|GO:0042129|GO:0045078|GO:0045087|GO:0045523|GO:0045625	protein-coding	interleukin 27	chr16	28499362	28512051
26471	0	0	2.09281	1.06544	2.09281	up	NUPR1	ENSG00000176046	COM1|P8	GO:0002526|GO:0003674|GO:0003677|GO:0003682|GO:0005634|GO:0005737|GO:0006351|GO:0006357|GO:0006461|GO:0006473|GO:0008584|GO:0009636|GO:0016049|GO:0031401|GO:0035914|GO:0042771|GO:0043065|GO:0045786|GO:0048147|GO:2000194	protein-coding	nuclear protein 1, transcriptional regulator	chr16	28532708	28539174
112476	3.14118e-10	2.17524e-09	2.08502	1.06006	2.08502	up	PRRT2	ENSG00000167371	BFIC2|BFIS2|DSPB3|DYT10|EKD1|FICCA|ICCA|IFITMD1|PKC	GO:0005886|GO:0009607|GO:0016020|GO:0016021|GO:0030054|GO:0045202|GO:0050884	protein-coding	proline rich transmembrane protein 2	chr16	29811382	29815892
102724907	9.1731e-33	8.40056e-32	2.23652	1.16126	2.23652	up	LOC102724907				ncRNA	uncharacterized LOC102724907	chr16	50735713	50742815
105371251	0.00506741	0.0228707	2.53612	1.34263	2.53612	up	LOC105371251				ncRNA	uncharacterized LOC105371251	chr16	50783859	50803338
54947	0	0	2.18154	1.12535	2.18154	up	LPCAT2	ENSG00000087253	AGPAT11|AYTL1|LysoPAFAT	GO:0000139|GO:0003841|GO:0005509|GO:0005783|GO:0005789|GO:0005795|GO:0005811|GO:0006663|GO:0016021|GO:0036151|GO:0047144|GO:0047184|GO:0047192|GO:0061024	protein-coding	lysophosphatidylcholine acyltransferase 2	chr16	55508998	55586670
4502	0	0	2.79965	1.48524	2.79965	up	MT2A	ENSG00000125148	MT2	GO:0005515|GO:0005634|GO:0005737|GO:0005829|GO:0006878|GO:0008144|GO:0008270|GO:0010038|GO:0035690|GO:0036016|GO:0036018|GO:0045926|GO:0048471|GO:0060333|GO:0071294	protein-coding	metallothionein 2A	chr16	56608199	56609497
4499	3.45031e-08	2.19561e-07	3.72896	1.89877	3.72896	up	MT1M	ENSG00000205364	MT-1M|MT-IM|MT1|MT1K	GO:0005634|GO:0005737|GO:0008270|GO:0045926|GO:0048471|GO:0071294	protein-coding	metallothionein 1M	chr16	56632233	56633986
107984889	6.19878e-07	3.7138e-06	5.72822	2.51809	5.72822	up	LOC107984889				ncRNA	uncharacterized LOC107984889	chr16	57574816	57591681
283849	0	0	7.84263	2.97134	7.84263	up	EXOC3L1	ENSG00000179044	EXOC3L	GO:0000145|GO:0000149|GO:0003674|GO:0006887|GO:0030072|GO:0030133|GO:0030141|GO:0051601	protein-coding	exocyst complex component 3 like 1	chr16	67184366	67190204
146212	4.91606e-14	3.88836e-13	2.34622	1.23034	2.34622	up	KCTD19	ENSG00000168676		GO:0051260	protein-coding	potassium channel tetramerization domain containing 19	chr16	67289428	67326763
6898	0.00382784	0.0175452	2.27835	1.18799	2.27835	up	TAT	ENSG00000198650		GO:0004838|GO:0005575|GO:0005739|GO:0005829|GO:0006103|GO:0006536|GO:0006559|GO:0006572|GO:0006979|GO:0009058|GO:0016597|GO:0030170|GO:0046689|GO:0051384|GO:0080130	protein-coding	tyrosine aminotransferase	chr16	71565660	71577130
283922	0.00950882	0.0413997	2.12157	1.08513	2.12157	up	LOC283922	ENSG00000214331			pseudo	pyruvate dehydrogenase phosphatase regulatory subunit pseudogene	chr16	74310100	74335346
339145	0.00299896	0.0139106	2.19887	1.13676	2.19887	up	FAM92B	ENSG00000153789			protein-coding	family with sequence similarity 92 member B	chr16	85098358	85112508
283860	0.00144808	0.00694232	2.95635	1.56382	2.95635	up	LINC00304	ENSG00000180422	C16orf81|NCRNA00304		ncRNA	long intergenic non-protein coding RNA 304	chr16	89159220	89164245
100506388	0	0	4.27732	2.09671	4.27732	up	LOC100506388	ENSG00000262061			protein-coding	uncharacterized LOC100506388	chr17	331205	333488
101927911	1.34136e-07	8.30608e-07	5.251	2.39259	5.251	up	LOC101927911	ENSG00000262884			ncRNA	uncharacterized LOC101927911	chr17	2962248	2965895
51479	0	0	2.49773	1.32062	2.49773	up	ANKFY1	ENSG00000185722	ANKHZN|BTBD23|ZFYVE14	GO:0005515|GO:0005765|GO:0005769|GO:0005829|GO:0006897|GO:0010008|GO:0016020|GO:0017137|GO:0030904|GO:0032439|GO:0034058|GO:0042147|GO:0044354|GO:0046872|GO:0048549|GO:0070062|GO:0090160|GO:1901981	protein-coding	ankyrin repeat and FYVE domain containing 1	chr17	4163907	4263977
388325	0	0	2.56665	1.35989	2.56665	up	SCIMP	ENSG00000161929	C17orf87|UNQ5783	GO:0001772|GO:0005515|GO:0007127|GO:0016020|GO:0016021|GO:0031256|GO:0031259|GO:0070374|GO:0097197	protein-coding	SLP adaptor and CSK interacting membrane protein	chr17	5208961	5234860
54739	0	0	6.39069	2.67597	6.39069	up	XAF1	ENSG00000132530	BIRC4BP|HSXIAPAF1|XIAPAF1	GO:0005634|GO:0005739|GO:0005829|GO:0006915|GO:0008270|GO:0031333|GO:0035456|GO:0060337	protein-coding	XIAP associated factor 1	chr17	6755447	6775647
162517	0.00039263	0.00197925	2.65434	1.40835	2.65434	up	FBXO39	ENSG00000177294	CT144|Fbx39	GO:0019005|GO:0031146	protein-coding	F-box protein 39	chr17	6776223	6797101
107985080	0.00399326	0.0182553	2.01815	1.01303	2.01815	up	LOC107985080				ncRNA	uncharacterized LOC107985080	chr17	14374139	14421026
64518	0.000456458	0.00228822	3.13658	1.64919	3.13658	up	TEKT3	ENSG00000125409		GO:0002080|GO:0003674|GO:0005515|GO:0005634|GO:0005874|GO:0030317|GO:0036126|GO:0060271|GO:0070062|GO:0080154	protein-coding	tektin 3	chr17	15303811	15341641
105371560	0.00736071	0.0324858	3.05466	1.61101	3.05466	up	LOC105371560				ncRNA	uncharacterized LOC105371560	chr17	15735023	15743799
3965	0	0	3.274	1.71105	3.274	up	LGALS9	ENSG00000168961	HUAT|LGALS9A	GO:0002519|GO:0004871|GO:0005534|GO:0005615|GO:0005622|GO:0005634|GO:0005737|GO:0006935|GO:0006954|GO:0007565|GO:0010628|GO:0010629|GO:0019899|GO:0030246|GO:0032496|GO:0032673|GO:0032674|GO:0032682|GO:0032689|GO:0032720|GO:0032753|GO:0032834|GO:0034134|GO:0034142|GO:0038066|GO:0042346|GO:0043123|GO:0043305|GO:0045953|GO:0046007|GO:0046598|GO:0048030|GO:0050718|GO:0051092|GO:0060135|GO:0070062|GO:…	protein-coding	galectin 9	chr17	27623364	27649560
7448	2.87851e-05	0.000156948	2.97731	1.57401	2.97731	up	VTN	ENSG00000109072	V75|VN|VNT	GO:0005044|GO:0005178|GO:0005515|GO:0005518|GO:0005576|GO:0005604|GO:0005615|GO:0005796|GO:0006898|GO:0006955|GO:0007155|GO:0007160|GO:0008201|GO:0010811|GO:0010951|GO:0014911|GO:0030195|GO:0030198|GO:0030247|GO:0030449|GO:0030949|GO:0031012|GO:0032092|GO:0033627|GO:0035987|GO:0042802|GO:0048237|GO:0048260|GO:0048709|GO:0050731|GO:0050840|GO:0051258|GO:0061302|GO:0070062|GO:0071062|GO:0072562|GO:…	protein-coding	vitronectin	chr17	28367276	28373091
40	1.68542e-08	1.08873e-07	2.25795	1.17501	2.25795	up	ASIC2	ENSG00000108684	ACCN|ACCN1|ASIC2a|BNC1|BNaC1|MDEG|hBNaC1	GO:0003026|GO:0005515|GO:0005886|GO:0005887|GO:0007268|GO:0007417|GO:0007422|GO:0007602|GO:0007605|GO:0010447|GO:0010468|GO:0015280|GO:0015672|GO:0019229|GO:0022839|GO:0030193|GO:0034220|GO:0034765|GO:0035418|GO:0035725|GO:0042391|GO:0043025|GO:0043066|GO:0043197|GO:0044736|GO:0050915|GO:0050974|GO:0051965	protein-coding	acid sensing ion channel subunit 2	chr17	33013087	34157294
6347	0	0	6.54466	2.71032	6.54466	up	CCL2	ENSG00000108691	GDCF-2|HC11|HSMCR30|MCAF|MCP-1|MCP1|SCYA2|SMC-CF	GO:0000165|GO:0001525|GO:0002548|GO:0004672|GO:0005102|GO:0005576|GO:0005615|GO:0005622|GO:0006468|GO:0006935|GO:0006954|GO:0006959|GO:0007010|GO:0007155|GO:0007165|GO:0007166|GO:0007186|GO:0007187|GO:0007259|GO:0008009|GO:0008360|GO:0009617|GO:0009887|GO:0019079|GO:0019221|GO:0019725|GO:0030593|GO:0031663|GO:0031727|GO:0034351|GO:0035684|GO:0036499|GO:0043491|GO:0043524|GO:0043547|GO:0043615|GO:…	protein-coding	C-C motif chemokine ligand 2	chr17	34255218	34257203
6354	0	0	14.2543	3.83333	14.2543	up	CCL7	ENSG00000108688	FIC|MARC|MCP-3|MCP3|NC28|SCYA6|SCYA7	GO:0002548|GO:0005515|GO:0005576|GO:0005615|GO:0005623|GO:0006874|GO:0006935|GO:0006954|GO:0007010|GO:0007165|GO:0007186|GO:0007267|GO:0008009|GO:0008201|GO:0008360|GO:0030335|GO:0030593|GO:0031726|GO:0043547|GO:0048245|GO:0050729|GO:0070098|GO:0070374|GO:0071346|GO:0071347|GO:0071356|GO:2000503	protein-coding	C-C motif chemokine ligand 7	chr17	34270221	34272242
6355	0	0	105.355	6.71912	105.355	up	CCL8	ENSG00000108700	HC14|MCP-2|MCP2|SCYA10|SCYA8	GO:0002548|GO:0004672|GO:0005615|GO:0005623|GO:0006468|GO:0006816|GO:0006874|GO:0006887|GO:0006935|GO:0006954|GO:0007165|GO:0007186|GO:0007267|GO:0008009|GO:0008201|GO:0009615|GO:0016004|GO:0030593|GO:0043547|GO:0048020|GO:0048247|GO:0050729|GO:0070098|GO:0070374|GO:0071346|GO:0071347|GO:0071356	protein-coding	C-C motif chemokine ligand 8	chr17	34319036	34321402
6357	0	0	20.1528	4.33291	20.1528	up	CCL13	ENSG00000181374	CKb10|MCP-4|NCC-1|NCC1|SCYA13|SCYL1	GO:0002548|GO:0005102|GO:0005615|GO:0005623|GO:0006874|GO:0006935|GO:0006954|GO:0007010|GO:0007165|GO:0007186|GO:0007267|GO:0008009|GO:0008360|GO:0030593|GO:0043547|GO:0048020|GO:0048245|GO:0048247|GO:0050729|GO:0070098|GO:0070374|GO:0071346|GO:0071347|GO:0071356	protein-coding	C-C motif chemokine ligand 13	chr17	34356452	34358610
6346	0.00014925	0.000775978	2.43902	1.2863	2.43902	up	CCL1	ENSG00000108702	I-309|P500|SCYA1|SISe|TCA3	GO:0002548|GO:0005576|GO:0005615|GO:0005623|GO:0006874|GO:0006935|GO:0006954|GO:0007165|GO:0007186|GO:0008009|GO:0016032|GO:0030593|GO:0043547|GO:0048020|GO:0048247|GO:0050729|GO:0051384|GO:0070098|GO:0070374|GO:0071346|GO:0071347|GO:0071356	protein-coding	C-C motif chemokine ligand 1	chr17	34360328	34363231
162394	0	0	2.6118	1.38505	2.6118	up	SLFN5	ENSG00000166750		GO:0005524|GO:0005634|GO:0030154	protein-coding	schlafen family member 5	chr17	35243036	35273655
55106	0	0	2.62934	1.3947	2.62934	up	SLFN12	ENSG00000172123	SLFN3	GO:0005524	protein-coding	schlafen family member 12	chr17	35406684	35433283
57636	0	0	5.06372	2.3402	5.06372	up	ARHGAP23	ENSG00000275832		GO:0005096|GO:0005829|GO:0007165|GO:0043547|GO:0051056|GO:0070062	protein-coding	Rho GTPase activating protein 23	chr17	38419280	38512392
3728	0	0	5.40324	2.43383	5.40324	up	JUP	ENSG00000173801	ARVD12|CTNNG|DP3|DPIII|PDGB|PKGB	GO:0002159|GO:0003713|GO:0004871|GO:0005198|GO:0005199|GO:0005515|GO:0005634|GO:0005737|GO:0005829|GO:0005856|GO:0005882|GO:0005886|GO:0005911|GO:0005913|GO:0005915|GO:0005916|GO:0005925|GO:0007016|GO:0007165|GO:0009898|GO:0014704|GO:0015629|GO:0016327|GO:0016328|GO:0016337|GO:0016342|GO:0016477|GO:0019901|GO:0019903|GO:0030018|GO:0030056|GO:0030057|GO:0031012|GO:0032993|GO:0034332|GO:0034333|GO:…	protein-coding	junction plakoglobin	chr17	41754604	41786931
1267	0	0	2.67246	1.41817	2.67246	up	CNP	ENSG00000173786	CNP1	GO:0000226|GO:0003723|GO:0004113|GO:0005615|GO:0005634|GO:0005654|GO:0005737|GO:0005741|GO:0005743|GO:0005886|GO:0005902|GO:0007268|GO:0007409|GO:0007568|GO:0008344|GO:0009214|GO:0009636|GO:0016020|GO:0021762|GO:0030551|GO:0030900|GO:0031143|GO:0032496|GO:0035748|GO:0035749|GO:0042470|GO:0046902|GO:0048471|GO:0048709|GO:0070062	protein-coding	2',3'-cyclic nucleotide 3' phosphodiesterase	chr17	41966741	41977731
79132	0	0	4.04689	2.01681	4.04689	up	DHX58	ENSG00000108771	D11LGP2|D11lgp2e|LGP2|RLR-3	GO:0003677|GO:0003725|GO:0003727|GO:0004386|GO:0005515|GO:0005524|GO:0005737|GO:0008270|GO:0009615|GO:0032480|GO:0032481|GO:0039534|GO:0039536|GO:0045087|GO:0045088|GO:0045824|GO:0051607|GO:1900245|GO:1900246	protein-coding	DExH-box helicase 58	chr17	42101404	42112733
3430	0	0	5.4254	2.43973	5.4254	up	IFI35	ENSG00000068079	IFP35	GO:0005515|GO:0005634|GO:0005829|GO:0060337	protein-coding	interferon induced protein 35	chr17	43006725	43014456
113277	0	0	2.46773	1.30318	2.46773	up	TMEM106A	ENSG00000184988		GO:0003674|GO:0008150|GO:0016020|GO:0016021|GO:0070062	protein-coding	transmembrane protein 106A	chr17	43211835	43220041
80174	0	0	2.41476	1.27188	2.41476	up	DBF4B	ENSG00000161692	ASKL1|CHIFB|DRF1|ZDBF1B	GO:0000790|GO:0003676|GO:0005515|GO:0005634|GO:0005654|GO:0005737|GO:0007049|GO:0008270|GO:0008284|GO:0010571|GO:0010971|GO:0016235|GO:0019901|GO:0030295|GO:0032147|GO:0043231	protein-coding	DBF4 zinc finger B	chr17	44708608	44752264
7706	0	0	2.29788	1.2003	2.29788	up	TRIM25	ENSG00000121060	EFP|RNF147|Z147|ZNF147	GO:0003700|GO:0004842|GO:0005515|GO:0005654|GO:0005737|GO:0005829|GO:0005913|GO:0006513|GO:0008270|GO:0008766|GO:0018169|GO:0019985|GO:0032480|GO:0033280|GO:0036503|GO:0042787|GO:0043123|GO:0043627|GO:0043773|GO:0043774|GO:0044822|GO:0045087|GO:0046596|GO:0046597|GO:0051091|GO:0051092|GO:0051607|GO:0060333|GO:0070736|GO:0070737|GO:0070738|GO:0070740|GO:0098609|GO:0098641|GO:1902186|GO:1902187|GO:…	protein-coding	tripartite motif containing 25	chr17	56887909	56914038
101927688	3.47723e-12	2.58836e-11	6.66615	2.73685	6.66615	up	SEPT4-AS1	ENSG00000264672			ncRNA	SEPT4 antisense RNA 1	chr17	58519837	58556977
5414	0	0	8.06962	3.0125	8.06962	up	2023-09-04	ENSG00000108387	ARTS|BRADEION|CE5B3|H5|MART|PNUTL2|SEP4|hCDCREL-2|hucep-7	GO:0003924|GO:0005198|GO:0005515|GO:0005525|GO:0005634|GO:0005654|GO:0005739|GO:0006915|GO:0007049|GO:0007420|GO:0030382|GO:0031105|GO:0031398|GO:0042981|GO:0043065|GO:0043209|GO:0048240|GO:0051301|GO:0097227|GO:2001244	protein-coding	septin 4	chr17	58520250	58540818
83990	0	0	5.25557	2.39385	5.25557	up	BRIP1	ENSG00000136492	BACH1|FANCJ|OF	GO:0000077|GO:0000731|GO:0000732|GO:0003677|GO:0003682|GO:0004003|GO:0005515|GO:0005524|GO:0005634|GO:0005654|GO:0005737|GO:0006260|GO:0006302|GO:0006357|GO:0007284|GO:0007286|GO:0008285|GO:0009636|GO:0010629|GO:0010705|GO:0031965|GO:0032508|GO:0046872|GO:0051026|GO:0051539|GO:0071295|GO:0071456|GO:0072520|GO:1901796|GO:1904385|GO:1990918	protein-coding	BRCA1 interacting protein C-terminal helicase 1	chr17	61681266	61863521
1636	0	0	3.5062	1.80991	3.5062	up	ACE	ENSG00000159640|ENSG00000264813	ACE1|CD143|DCP|DCP1	GO:0001822|GO:0001974|GO:0002003|GO:0002005|GO:0002019|GO:0002446|GO:0002474|GO:0003081|GO:0003084|GO:0004175|GO:0004180|GO:0005576|GO:0005615|GO:0005764|GO:0005768|GO:0005886|GO:0007283|GO:0008144|GO:0008217|GO:0008237|GO:0008238|GO:0008240|GO:0008241|GO:0008270|GO:0009897|GO:0010608|GO:0010629|GO:0014910|GO:0016021|GO:0019229|GO:0031404|GO:0031434|GO:0031711|GO:0032091|GO:0032092|GO:0032943|GO:…	protein-coding	angiotensin I converting enzyme	chr17	63477061	63521848
101928104	0.00187908	0.00890163	2.59703	1.37686	2.59703	up	LINC01482	ENSG00000267659			ncRNA	long intergenic non-protein coding RNA 1482	chr17	68591796	68763882
3759	0	0	2.25792	1.17499	2.25792	up	KCNJ2	ENSG00000123700	ATFB9|HHBIRK1|HHIRK1|IRK1|KIR2.1|LQT7|SQT3	GO:0005242|GO:0005546|GO:0005790|GO:0005791|GO:0005794|GO:0005886|GO:0005887|GO:0006813|GO:0008076|GO:0010107|GO:0014704|GO:0014861|GO:0015467|GO:0015693|GO:0030007|GO:0030315|GO:0031224|GO:0042802|GO:0043025|GO:0043197|GO:0051289|GO:0055119|GO:0060075|GO:0060306|GO:0061337|GO:0071260|GO:0071805|GO:0086002|GO:0086004|GO:0086008|GO:0086011|GO:0086012|GO:0086013|GO:0086091|GO:0090076|GO:1901381	protein-coding	potassium voltage-gated channel subfamily J member 2	chr17	70168673	70180048
400618	0.000146536	0.000762529	4.217	2.07622	4.217	up	SOX9-AS1	ENSG00000234899			ncRNA	SOX9 antisense RNA 1	chr17	72040714	72173583
6752	0	0	3.3455	1.74222	3.3455	up	SSTR2	ENSG00000180616		GO:0004994|GO:0005515|GO:0005737|GO:0005886|GO:0005887|GO:0006937|GO:0007187|GO:0007193|GO:0007218|GO:0007267|GO:0007268|GO:0007283|GO:0007584|GO:0007586|GO:0008285|GO:0021549|GO:0030165|GO:0030432|GO:0030900|GO:0038170|GO:0042594|GO:0042923|GO:0043005|GO:0071385|GO:0071392	protein-coding	somatostatin receptor 2	chr17	73164977	73196593
400622	0.00326822	0.0150945	2.0342	1.02446	2.0342	up	LOC400622				unknown	uncharacterized LOC400622	chr17	77526998	77536592
3959	0	0	8.89206	3.15252	8.89206	up	LGALS3BP	ENSG00000108679	90K|BTBD17B|CyCAP|M2BP|MAC-2-BP|TANGO10B|gp90	GO:0002576|GO:0005044|GO:0005576|GO:0005578|GO:0005615|GO:0006898|GO:0006968|GO:0007155|GO:0007165|GO:0016020|GO:0031012|GO:0031089|GO:0070062|GO:0072562	protein-coding	galectin 3 binding protein	chr17	78971238	78980109
57674	0	0	3.23381	1.69323	3.23381	up	RNF213	ENSG00000173821	ALO17|C17orf27|KIAA1618|MYMY2|MYSTR|NET57	GO:0000209|GO:0001525|GO:0002040|GO:0004842|GO:0005730|GO:0005737|GO:0005829|GO:0006511|GO:0008270|GO:0016020|GO:0016567|GO:0016874|GO:0016887|GO:0051260|GO:0051865|GO:2000051	protein-coding	ring finger protein 213	chr17	80260866	80398786
100294362	0	0	3.45808	1.78997	3.45808	up	LOC100294362	ENSG00000263069			ncRNA	uncharacterized LOC100294362	chr17	80351828	80415168
6398	0	0	2.7659	1.46775	2.7659	up	SECTM1	ENSG00000141574	K12	GO:0004871|GO:0005125|GO:0005615|GO:0005794|GO:0005886|GO:0006955|GO:0007165|GO:0007498|GO:0016021|GO:0043123|GO:0070062	protein-coding	secreted and transmembrane 1	chr17	82321024	82334074
100505592	0.0102581	0.0444927	2.5991	1.37801	2.5991	up	GAPLINC	ENSG00000266835	LINC01540		ncRNA	gastric adenocarcinoma associated, positive CD44 regulator, long intergenic non-coding RNA	chr18	3466250	3478978
9229	2.49642e-07	1.52464e-06	2.55409	1.35281	2.55409	up	DLGAP1	ENSG00000170579	DAP-1|DAP-1-ALPHA|DAP-1-BETA|DAP1|DLGAP1A|DLGAP1B|GKAP|SAPAP1	GO:0005515|GO:0005575|GO:0007268|GO:0014069|GO:0030054|GO:0045211	protein-coding	DLG associated protein 1	chr18	3496032	4455335
102724470	2.00916e-24	1.78973e-23	9.43806	3.23849	9.43806	up	LINC01887				ncRNA	long intergenic non-protein coding RNA 1887	chr18	10612304	10628846
100288122	0.00277841	0.0129411	2.00189	1.00137	2.00189	up	LDLRAD4-AS1	ENSG00000267690			ncRNA	LDLRAD4 antisense RNA 1	chr18	13419421	13427480
3909	9.41929e-08	5.87661e-07	3.03593	1.60214	3.03593	up	LAMA3	ENSG00000053747	BM600|E170|LAMNA|LOCS	GO:0005102|GO:0005198|GO:0005576|GO:0005604|GO:0005610|GO:0007155|GO:0008544|GO:0022617|GO:0030155|GO:0030198|GO:0030334|GO:0031581|GO:0035987|GO:0045995|GO:0070062	protein-coding	laminin subunit alpha 3	chr18	23689443	23955066
114876	0	0	3.27171	1.71005	3.27171	up	OSBPL1A	ENSG00000141447	ORP-1|ORP1|OSBPL1B	GO:0005515|GO:0005543|GO:0005622|GO:0005634|GO:0005654|GO:0005737|GO:0005765|GO:0005770|GO:0006869|GO:0008203|GO:0016192|GO:0019886|GO:0070062	protein-coding	oxysterol binding protein like 1A	chr18	24159509	24397880
64762	0	0	5.88654	2.55742	5.88654	up	GAREM1	ENSG00000141441	C18orf11|FAM59A|GAREM|Gm944	GO:0005515|GO:0005886|GO:0007173|GO:0008284|GO:0051781|GO:0070064|GO:0070374|GO:0071364	protein-coding	GRB2 associated regulator of MAPK1 subtype 1	chr18	32124877	32470484
106479106	0.0112673	0.048596	2.5492	1.35004	2.5492	up	RN7SKP26				pseudo	RNA, 7SK small nuclear pseudogene 26	chr18	45989653	45989945
100132501	4.3349e-19	3.75283e-18	8.21392	3.03807	8.21392	up	LINC01415		TCONS_00026208		ncRNA	long intergenic non-protein coding RNA 1415	chr18	55776727	55781721
107985164	0.00122489	0.00591818	3.61216	1.85286	3.61216	up	LOC107985164				ncRNA	uncharacterized LOC107985164	chr18	55893038	56023522
5205	5.68115e-07	3.41008e-06	2.04891	1.03485	2.04891	up	ATP8B1	ENSG00000081923	ATPIC|BRIC|FIC1|ICP1|PFIC|PFIC1	GO:0000287|GO:0004012|GO:0005515|GO:0005524|GO:0005783|GO:0005794|GO:0005886|GO:0005887|GO:0006855|GO:0007030|GO:0007605|GO:0008206|GO:0015721|GO:0016324|GO:0021650|GO:0031526|GO:0032420|GO:0032534|GO:0034220|GO:0045332|GO:0045892|GO:0060119|GO:1901612	protein-coding	ATPase phospholipid transporting 8B1	chr18	57646426	57803101
55748	0	0	2.05381	1.0383	2.05381	up	CNDP2	ENSG00000133313	CN2|CPGL|HEL-S-13|HsT2298|PEPA	GO:0000096|GO:0004180|GO:0005654|GO:0005737|GO:0005829|GO:0006508|GO:0006750|GO:0008270|GO:0043171|GO:0070062|GO:0070573|GO:0102008	protein-coding	CNDP dipeptidase 2 (metallopeptidase M20 family)	chr18	74495816	74523454
105372261	0.008932	0.0390018	3.14564	1.65335	3.14564	up	LOC105372261				ncRNA	uncharacterized LOC105372261	chr19	7519916	7520460
30835	0	0	2.0024	1.00173	2.0024	up	CD209	ENSG00000090659	CDSIGN|CLEC4L|DC-SIGN|DC-SIGN1	GO:0001618|GO:0002223|GO:0002250|GO:0005515|GO:0005537|GO:0005737|GO:0005886|GO:0006897|GO:0007157|GO:0007159|GO:0009986|GO:0009988|GO:0016020|GO:0016021|GO:0019048|GO:0019062|GO:0019079|GO:0019882|GO:0030246|GO:0035556|GO:0042129|GO:0042605|GO:0045087|GO:0046718|GO:0046790|GO:0046872|GO:0046968|GO:0070062|GO:0075733	protein-coding	CD209 molecule	chr19	7739994	7747564
94025	0.000243819	0.00124849	2.15722	1.10917	2.15722	up	MUC16	ENSG00000181143	CA125	GO:0005515|GO:0005615|GO:0005796|GO:0005886|GO:0007155|GO:0016021|GO:0016266|GO:0019898|GO:0031982|GO:0070062	protein-coding	mucin 16, cell surface associated	chr19	8848844	8981342
55337	0	0	2.44973	1.29262	2.44973	up	C19orf66	ENSG00000130813	RyDEN	GO:0003723|GO:0005515|GO:0005634|GO:0005737|GO:0034340|GO:0034341|GO:0034342|GO:0045071|GO:0051607	protein-coding	chromosome 19 open reading frame 66	chr19	10086122	10093252
773	0	0	4.25463	2.08903	4.25463	up	CACNA1A	ENSG00000141837	APCA|BI|CACNL1A4|CAV2.1|EA2|EIEE42|FHM|HPCA|MHP|MHP1|SCA6	GO:0000096|GO:0005245|GO:0005262|GO:0005515|GO:0005634|GO:0005737|GO:0005886|GO:0005891|GO:0006006|GO:0007204|GO:0007214|GO:0007274|GO:0007416|GO:0007628|GO:0008219|GO:0008331|GO:0014051|GO:0014056|GO:0016021|GO:0016049|GO:0017158|GO:0019226|GO:0019905|GO:0021522|GO:0021590|GO:0021679|GO:0021702|GO:0021750|GO:0030425|GO:0030644|GO:0032353|GO:0034765|GO:0035249|GO:0042133|GO:0042445|GO:0042995|GO:…	protein-coding	calcium voltage-gated channel subunit alpha1 A	chr19	13206442	13623990
84941	0	0	2.75872	1.464	2.75872	up	HSH2D	ENSG00000196684	ALX|HSH2	GO:0002903|GO:0005070|GO:0005515|GO:0005634|GO:0005739|GO:0005829|GO:0009967|GO:0042110|GO:0051902	protein-coding	hematopoietic SH2 domain containing	chr19	16134028	16158575
106481827	3.41625e-05	0.000185255	4.4782	2.16292	4.4782	up	RN7SL146P				pseudo	RNA, 7SL, cytoplasmic 146, pseudogene	chr19	16539688	16539984
284434	0.00202387	0.00955815	2.00398	1.00287	2.00398	up	NWD1	ENSG00000188039		GO:0005524|GO:0005829	protein-coding	NACHT and WD repeat domain containing 1	chr19	16719976	16817963
105372343	1.77559e-26	1.59593e-25	7.13325	2.83456	7.13325	up	LOC105372343	ENSG00000269720			protein-coding	uncharacterized LOC105372343	chr19	17391429	17392284
684	0	0	2.86837	1.52023	2.86837	up	BST2	ENSG00000130303	CD317|TETHERIN	GO:0002737|GO:0004871|GO:0005515|GO:0005737|GO:0005771|GO:0005794|GO:0005886|GO:0005887|GO:0006959|GO:0007267|GO:0007275|GO:0008191|GO:0008283|GO:0009615|GO:0009986|GO:0010951|GO:0016020|GO:0016324|GO:0030308|GO:0030336|GO:0031225|GO:0032956|GO:0034341|GO:0035455|GO:0035456|GO:0042113|GO:0042803|GO:0043123|GO:0044822|GO:0045071|GO:0045087|GO:0045121|GO:0051607|GO:0060337|GO:0070062|GO:1901253	protein-coding	bone marrow stromal cell antigen 2	chr19	17402939	17405648
105221694	0	0	3.6519	1.86865	3.6519	up	BISPR	ENSG00000282851	lncBST2		ncRNA	BST2 interferon stimulated positive regulator (non-protein coding)	chr19	17405694	17415164
100420015	2.72115e-31	2.48185e-30	3.84727	1.94384	3.84727	up	HMGB3P29				pseudo	high mobility group box 3 pseudogene 29	chr19	17414257	17422324
1311	0.000344415	0.0017447	2.51335	1.32961	2.51335	up	COMP	ENSG00000105664	EDM1|EPD1|MED|PSACH|THBS5|TSP5	GO:0001501|GO:0002020|GO:0003417|GO:0005201|GO:0005509|GO:0005515|GO:0005518|GO:0005576|GO:0005578|GO:0005615|GO:0006915|GO:0007155|GO:0008201|GO:0009887|GO:0030198|GO:0031012|GO:0043066|GO:0043395|GO:0060173|GO:0070062	protein-coding	cartilage oligomeric matrix protein	chr19	18782773	18791314
2865	4.19926e-05	0.000226348	2.99623	1.58315	2.99623	up	FFAR3	ENSG00000185897	FFA3R|GPR41|GPR42	GO:0002385|GO:0002720|GO:0002879|GO:0004930|GO:0005886|GO:0005887|GO:0006954|GO:0007186|GO:0007193|GO:0008289|GO:0014061|GO:0032722|GO:0045776|GO:0046885|GO:0071398|GO:0090276|GO:2001275	protein-coding	free fatty acid receptor 3	chr19	35358460	35360485
100128682	0.000780154	0.00383756	2.56191	1.35722	2.56191	up	LINC01531	ENSG00000205786			ncRNA	long intergenic non-protein coding RNA 1531	chr19	35399511	35419385
101927522	8.45589e-38	7.84516e-37	4.83456	2.27338	4.83456	up	LOC101927522				ncRNA	uncharacterized LOC101927522	chr19	35424062	35434642
2867	0	0	6.88959	2.78442	6.88959	up	FFAR2	ENSG00000126262	FFA2R|GPR43	GO:0002232|GO:0002385|GO:0002673|GO:0002720|GO:0002752|GO:0002879|GO:0004930|GO:0005515|GO:0005886|GO:0005887|GO:0007186|GO:0008289|GO:0019915|GO:0032722|GO:0042593|GO:0042995|GO:0045444|GO:0071398|GO:0090276|GO:2000484	protein-coding	free fatty acid receptor 2	chr19	35443907	35451767
282618	2.56499e-08	1.64154e-07	3.01022	1.58987	3.01022	up	IFNL1	ENSG00000182393	IL-29|IL29	GO:0002829|GO:0005102|GO:0005125|GO:0005576|GO:0005615|GO:0005622|GO:0007259|GO:0008285|GO:0032002|GO:0032003|GO:0032696|GO:0032714|GO:0032729|GO:0042531|GO:0043381|GO:0045087|GO:0045345|GO:0045581|GO:0045892|GO:0045893|GO:0046427|GO:0050778|GO:0051607	protein-coding	interferon lambda 1	chr19	39296325	39298673
400696	9.9818e-08	6.2225e-07	3.35646	1.74694	3.35646	up	LGALS17A	ENSG00000226025			pseudo	galectin 14 pseudogene	chr19	39685244	39694577
558	0	0	7.31502	2.87086	7.31502	up	AXL	ENSG00000167601	ARK|JTK11|Tyro7|UFO	GO:0001618|GO:0001764|GO:0001779|GO:0001786|GO:0001961|GO:0001974|GO:0004713|GO:0004714|GO:0005515|GO:0005524|GO:0005615|GO:0005622|GO:0005886|GO:0005887|GO:0006909|GO:0006954|GO:0007165|GO:0007283|GO:0009986|GO:0018108|GO:0021885|GO:0030168|GO:0031100|GO:0031668|GO:0032036|GO:0032689|GO:0032720|GO:0032825|GO:0032940|GO:0034101|GO:0034446|GO:0035457|GO:0042698|GO:0043277|GO:0043491|GO:0043524|GO:…	protein-coding	AXL receptor tyrosine kinase	chr19	41219203	41261766
634	0	0	2.55233	1.35181	2.55233	up	CEACAM1	ENSG00000079385	BGP|BGP1|BGPI	GO:0001525|GO:0001558|GO:0001568|GO:0001915|GO:0002859|GO:0003674|GO:0003779|GO:0005515|GO:0005886|GO:0005887|GO:0005911|GO:0005912|GO:0006469|GO:0007155|GO:0007156|GO:0007229|GO:0009925|GO:0009986|GO:0010594|GO:0014066|GO:0015125|GO:0015721|GO:0016020|GO:0016021|GO:0016324|GO:0016328|GO:0016477|GO:0019900|GO:0019903|GO:0030054|GO:0030334|GO:0030658|GO:0030853|GO:0031005|GO:0031528|GO:0032692|GO:…	protein-coding	carcinoembryonic antigen related cell adhesion molecule 1	chr19	42507304	42561234
100170229	3.76801e-19	3.26468e-18	3.69592	1.88593	3.69592	up	SRRM5	ENSG00000226763	ZNF576		protein-coding	serine/arginine repetitive matrix 5	chr19	43612107	43614487
100506068	0.00309336	0.0143275	2.0045	1.00324	2.0045	up	DACT3-AS1	ENSG00000245598			ncRNA	DACT3 antisense RNA 1	chr19	46660364	46677447
6543	0.00874201	0.0382032	2.41605	1.27265	2.41605	up	SLC8A2	ENSG00000118160	NCX2	GO:0005432|GO:0005516|GO:0005886|GO:0005887|GO:0006811|GO:0006874|GO:0007154|GO:0007612|GO:0007613|GO:0016323|GO:0035725|GO:0043197|GO:0043204|GO:0046872|GO:0048172|GO:0060291|GO:0070588|GO:1903779	protein-coding	solute carrier family 8 member A2	chr19	47428017	47472168
8775	0	0	2.16935	1.11727	2.16935	up	NAPA	ENSG00000105402	SNAPA	GO:0000139|GO:0000149|GO:0005483|GO:0005515|GO:0005774|GO:0005829|GO:0006886|GO:0006888|GO:0006890|GO:0006891|GO:0007420|GO:0010807|GO:0016020|GO:0019905|GO:0030182|GO:0031201|GO:0032403|GO:0035249|GO:0035494|GO:0043195|GO:0043209|GO:0045176|GO:0048208|GO:0061025|GO:0070044|GO:0070062	protein-coding	NSF attachment protein alpha	chr19	47487637	47515240
6822	0.00342473	0.0157808	2.24763	1.1684	2.24763	up	SULT2A1	ENSG00000105398	DHEA-ST|DHEAS|HST|ST2|ST2A1|ST2A3|STD|hSTa	GO:0004062|GO:0004304|GO:0005515|GO:0005737|GO:0005829|GO:0007586|GO:0008146|GO:0008202|GO:0030573|GO:0047704|GO:0050294|GO:0050427|GO:0051923	protein-coding	sulfotransferase family 2A member 1	chr19	47870466	47886397
259307	0	0	5.1185	2.35572	5.1185	up	IL4I1	ENSG00000104951	FIG1|LAAO|LAO	GO:0001716|GO:0005576|GO:0005764|GO:0006559|GO:0055114	protein-coding	interleukin 4 induced 1	chr19	49889654	49929539
114132	8.70085e-33	7.96944e-32	2.38153	1.25189	2.38153	up	SIGLEC11	ENSG00000161640		GO:0007155|GO:0016021|GO:0030246	protein-coding	sialic acid binding Ig like lectin 11	chr19	49948985	49961172
9476	0	0	2.31185	1.20905	2.31185	up	NAPSA	ENSG00000131400	KAP|Kdap|NAP1|NAPA|SNAPA	GO:0004175|GO:0004190|GO:0005615|GO:0005764|GO:0006508|GO:0008233|GO:0030163|GO:0033619|GO:0043129|GO:0044267|GO:0070062|GO:0097208|GO:0097486	protein-coding	napsin A aspartic peptidase	chr19	50358477	50369331
100506114	0.000145848	0.000759168	2.46118	1.29935	2.46118	up	LOC100506114				ncRNA	uncharacterized LOC100506114	chr19	50486810	50487638
5655	7.16319e-07	4.28011e-06	2.2433	1.16562	2.2433	up	KLK10	ENSG00000129451	NES1|PRSSL1	GO:0004252|GO:0005576|GO:0006508|GO:0007049|GO:0008236	protein-coding	kallikrein related peptidase 10	chr19	51012739	51020175
147645	0	0	2.27962	1.18879	2.27962	up	VSIG10L	ENSG00000186806		GO:0016021	protein-coding	V-set and immunoglobulin domain containing 10 like	chr19	51331536	51342124
89858	0	0	2.25053	1.17026	2.25053	up	SIGLEC12	ENSG00000254521	S2V|SIGLECL1|SLG|Siglec-XII	GO:0007155|GO:0016021|GO:0030246	protein-coding	sialic acid binding Ig like lectin 12 (gene/pseudogene)	chr19	51491357	51501789
2358	0	0	2.13449	1.09389	2.13449	up	FPR2	ENSG00000171049	ALXR|FMLP-R-II|FMLPX|FPR2A|FPRH1|FPRH2|FPRL1|HM63|LXA4R	GO:0002430|GO:0004875|GO:0004930|GO:0004982|GO:0005886|GO:0005887|GO:0006928|GO:0006935|GO:0006954|GO:0007155|GO:0007186|GO:0007200|GO:0007204|GO:0016021|GO:0050900|GO:0060326	protein-coding	formyl peptide receptor 2	chr19	51752026	51770526
2359	0	0	3.01818	1.59368	3.01818	up	FPR3	ENSG00000187474	FML2_HUMAN|FMLP-R-II|FMLPY|FPRH1|FPRH2|FPRL2|RMLP-R-I	GO:0002430|GO:0004875|GO:0004982|GO:0005886|GO:0005887|GO:0006928|GO:0006954|GO:0007165|GO:0007200|GO:0007204|GO:0016021|GO:0050900|GO:0060326	protein-coding	formyl peptide receptor 3	chr19	51795163	51826189
105369197	8.61839e-12	6.32179e-11	3.04244	1.60523	3.04244	up	LOC105369197				ncRNA	uncharacterized LOC105369197	chr19	51839771	51843324
101928571	0.000308476	0.00156883	2.7578	1.46352	2.7578	up	ZNF649-AS1	ENSG00000268095			ncRNA	ZNF649 antisense RNA 1	chr19	51888025	51900463
79168	0	0	2.12666	1.08859	2.12666	up	LILRA6	ENSG00000244482	CD85b|ILT-8|ILT5|ILT8|LILRB3|LILRB6	GO:0002250|GO:0016021	protein-coding	leukocyte immunoglobulin like receptor A6	chr19	54236592	54242791
10990	0	0	2.1348	1.0941	2.1348	up	LILRB5	ENSG00000105609	CD85C|LIR-8|LIR8	GO:0002250|GO:0004888|GO:0006952|GO:0007166|GO:0016021	protein-coding	leukocyte immunoglobulin like receptor B5	chr19	54238904	54280534
353514	0	0	2.9575	1.56438	2.9575	up	LILRA5	ENSG00000187116	CD85|CD85F|ILT-11|ILT11|LILRB7|LIR-9|LIR9	GO:0005886|GO:0016021|GO:0045087|GO:0070062	protein-coding	leukocyte immunoglobulin like receptor A5	chr19	54307070	54337168
100288264	0	0	2.78481	1.47758	2.78481	up	VN1R105P				pseudo	vomeronasal 1 receptor 105 pseudogene	chr19	54643889	54649600
11006	0	0	2.14094	1.09824	2.14094	up	LILRB4	ENSG00000186818	CD85K|ILT-3|ILT3|LIR-5|LIR5	GO:0002250|GO:0003823|GO:0004872|GO:0005515|GO:0005886|GO:0007165|GO:0016021|GO:0045671|GO:0070062|GO:1902894	protein-coding	leukocyte immunoglobulin like receptor B4	chr19	54643915	54670359
284417	0	0	2.38421	1.25351	2.38421	up	TMEM150B	ENSG00000180061	TMEM224|TTN2	GO:0005764|GO:0005887	protein-coding	transmembrane protein 150B	chr19	55312029	55334048
27338	0	0	2.15767	1.10947	2.15767	up	UBE2S	ENSG00000108106	E2-EPF|E2EPF|EPF5	GO:0004842|GO:0005524|GO:0005680|GO:0005737|GO:0006464|GO:0010458|GO:0010994|GO:0031145|GO:0031625|GO:0035519|GO:0044314|GO:0051301|GO:0061630|GO:0061631|GO:0070534|GO:0070979|GO:0085020|GO:1904668	protein-coding	ubiquitin conjugating enzyme E2 S	chr19	55399745	55407777
57191	0.00872557	0.0381468	2.73417	1.4511	2.73417	up	VN1R1	ENSG00000178201	V1RL1|VNR19I1|ZVNH1|ZVNR1	GO:0005886|GO:0007186|GO:0008150|GO:0016021|GO:0016503|GO:0019236	protein-coding	vomeronasal 1 receptor 1	chr19	57454790	57457142
6614	0	0	19.7741	4.30554	19.7741	up	SIGLEC1	ENSG00000088827	CD169|SIGLEC-1|SN|dJ1009E24.1	GO:0005576|GO:0005886|GO:0006897|GO:0006954|GO:0007160|GO:0016021|GO:0016337|GO:0030246	protein-coding	sialic acid binding Ig like lectin 1	chr20	3686970	3707128
5332	0.00035922	0.00181729	2.61715	1.388	2.61715	up	PLCB4	ENSG00000101333	ARCND2|PI-PLC	GO:0004435|GO:0004629|GO:0004871|GO:0005509|GO:0005515|GO:0005634|GO:0005790|GO:0005829|GO:0014069|GO:0016042|GO:0030425|GO:0035556|GO:0043647	protein-coding	phospholipase C beta 4	chr20	9068763	9481242
24141	2.09582e-35	1.93312e-34	2.22863	1.15616	2.22863	up	LAMP5	ENSG00000125869	BAD-LAMP|BADLAMP|C20orf103|LAMP-5|UNC-46	GO:0005886|GO:0010008|GO:0016021|GO:0030425|GO:0030659|GO:0031901|GO:0032584|GO:0032590|GO:0033116|GO:0055038	protein-coding	lysosomal associated membrane protein family member 5	chr20	9514358	9530524
54453	0	0	2.31099	1.20851	2.31099	up	RIN2	ENSG00000132669	MACS|RASSF4	GO:0005096|GO:0005575|GO:0005737|GO:0006897|GO:0007264|GO:0017112|GO:0030695|GO:0043547	protein-coding	Ras and Rab interactor 2	chr20	19757708	20002457
9935	0	0	2.08874	1.06264	2.08874	up	MAFB	ENSG00000204103	DURS3|KRML|MCTO	GO:0000978|GO:0001077|GO:0001228|GO:0005515|GO:0005634|GO:0005667|GO:0006355|GO:0006357|GO:0006366|GO:0007379|GO:0007399|GO:0007423|GO:0007585|GO:0008134|GO:0021571|GO:0021572|GO:0021599|GO:0033077|GO:0035284|GO:0042472|GO:0045647|GO:0045671|GO:0045944|GO:0048538	protein-coding	MAF bZIP transcription factor B	chr20	40685848	40689240
57158	1.58511e-07	9.77721e-07	3.19654	1.67651	3.19654	up	JPH2	ENSG00000149596	CMH17|JP-2|JP2	GO:0001786|GO:0005515|GO:0005546|GO:0005547|GO:0005886|GO:0010314|GO:0014701|GO:0015278|GO:0016021|GO:0030018|GO:0030314|GO:0032266|GO:0051209|GO:0055024|GO:0055074|GO:0060314|GO:0060316|GO:0060402|GO:0070273|GO:0070300|GO:0080025	protein-coding	junctophilin 2	chr20	44111695	44187578
79015	5.07745e-11	3.62229e-10	2.77248	1.47118	2.77248	up	LINC01260	ENSG00000283440			ncRNA	long intergenic non-protein coding RNA 1260	chr20	44656451	44696096
57119	5.40231e-06	3.08095e-05	2.08003	1.0566	2.08003	up	EPPIN	ENSG00000101448	CT71|CT72|SPINLW1|WAP7|WFDC7|dJ461P17.2	GO:0004867|GO:0005515|GO:0005615|GO:0009986|GO:0010466|GO:0010951|GO:0042742|GO:0043234|GO:0051259|GO:0090281|GO:1901318	protein-coding	epididymal peptidase inhibitor	chr20	45540626	45547752
57169	0	0	2.42607	1.27862	2.42607	up	ZNFX1	ENSG00000124201		GO:0003700|GO:0005634|GO:0006355|GO:0008270|GO:0044822	protein-coding	zinc finger NFX1-type containing 1	chr20	49237946	49278426
7022	0.0048078	0.0217573	2.28775	1.19393	2.28775	up	TFAP2C	ENSG00000087510	AP2-GAMMA|ERF1|TFAP2G|hAP-2g	GO:0000122|GO:0000977|GO:0001047|GO:0001077|GO:0001078|GO:0003677|GO:0003700|GO:0005515|GO:0005634|GO:0005654|GO:0005739|GO:0006357|GO:0006366|GO:0007267|GO:0008584|GO:0040029|GO:0042127|GO:0045944|GO:0046983	protein-coding	transcription factor AP-2 gamma	chr20	56629302	56639283
81030	0	0	2.50787	1.32646	2.50787	up	ZBP1	ENSG00000124256	C20orf183|DAI|DLM-1|DLM1	GO:0003677|GO:0003692|GO:0003723|GO:0003726|GO:0005515|GO:0005634|GO:0005737|GO:0005829|GO:0008150|GO:0032481|GO:0045087	protein-coding	Z-DNA binding protein 1	chr20	57603846	57620576
253868	0.000154829	0.000804599	3.61284	1.85313	3.61284	up	C20orf166-AS1		C20orf200|NCRNA00335		ncRNA	C20orf166 antisense RNA 1	chr20	62544343	62551526
85441	0	0	6.34295	2.66515	6.34295	up	HELZ2	ENSG00000130589	PDIP-1|PRIC285	GO:0003677|GO:0004386|GO:0005515|GO:0005524|GO:0005654|GO:0006351|GO:0016020|GO:0030374|GO:0044255|GO:0044822|GO:0045944|GO:0046872	protein-coding	helicase with zinc finger 2	chr20	63558086	63574239
2832	0.00265896	0.0124083	2.87731	1.52472	2.87731	up	NPBWR2	ENSG00000125522	GPR8	GO:0004985|GO:0005515|GO:0005886|GO:0005887|GO:0007186|GO:0007187|GO:0007218|GO:0007268|GO:0008188|GO:0016021|GO:0038003|GO:0042923|GO:0043005	protein-coding	neuropeptides B and W receptor 2	chr20	64105820	64107171
4685	1.06048e-13	8.29647e-13	6.52528	2.70604	6.52528	up	NCAM2	ENSG00000154654	NCAM21	GO:0005886|GO:0007158|GO:0007413|GO:0007608|GO:0016021|GO:0030424	protein-coding	neural cell adhesion molecule 2	chr21	20998315	21543329
54072	1.10718e-07	6.88445e-07	2.1857	1.12809	2.1857	up	LINC00158	ENSG00000185433	C21orf42|NCRNA00158		ncRNA	long intergenic non-protein coding RNA 158	chr21	25385820	25431701
282566	0.000373661	0.00188804	3.19644	1.67647	3.19644	up	LINC00515	ENSG00000260583	C21orf71|PRED21		ncRNA	long intergenic non-protein coding RNA 515	chr21	25582770	25583326
284825	0.000555254	0.00276871	2.18268	1.1261	2.18268	up	LINC01697	ENSG00000232079			ncRNA	long intergenic non-protein coding RNA 1697	chr21	28048404	28137611
118421	4.36362e-07	2.63333e-06	5.3872	2.42954	5.3872	up	LINC00161	ENSG00000226935	C21orf100|NCRNA00161		ncRNA	long intergenic non-protein coding RNA 161	chr21	28539318	28540355
10215	0	0	2.41014	1.26912	2.41014	up	OLIG2	ENSG00000205927	BHLHB1|OLIGO2|PRKCBP2|RACK17|bHLHe19	GO:0000122|GO:0003677|GO:0003705|GO:0005634|GO:0005737|GO:0006351|GO:0021522|GO:0021530|GO:0021794|GO:0042552|GO:0042803|GO:0045665|GO:0048663|GO:0048714|GO:0071837	protein-coding	oligodendrocyte lineage transcription factor 2	chr21	33025845	33029196
6453	0	0	2.24706	1.16804	2.24706	up	ITSN1	ENSG00000205726	ITSN|SH3D1A|SH3P17	GO:0005085|GO:0005089|GO:0005509|GO:0005515|GO:0005829|GO:0005886|GO:0005905|GO:0007264|GO:0019209|GO:0030027|GO:0030054|GO:0030139|GO:0032947|GO:0035023|GO:0042327|GO:0043005|GO:0043065|GO:0043524|GO:0043547|GO:0045202|GO:0048013|GO:0048488|GO:0051056|GO:0051897|GO:0070064	protein-coding	intersectin 1	chr21	33642400	33899861
873	0	0	3.01701	1.59312	3.01701	up	CBR1	ENSG00000159228	CBR|SDR21C1|hCBR1	GO:0004090|GO:0005829|GO:0016655|GO:0017144|GO:0019371|GO:0030855|GO:0042373|GO:0047021|GO:0050221|GO:0055114|GO:0070062|GO:1903561	protein-coding	carbonyl reductase 1	chr21	36069941	36073166
23562	0.00486047	0.0219772	2.36318	1.24073	2.36318	up	CLDN14	ENSG00000159261	DFNB29	GO:0005198|GO:0005783|GO:0005886|GO:0005923|GO:0006461|GO:0016021|GO:0016338|GO:0042802	protein-coding	claudin 14	chr21	36460621	36576569
4600	0	0	7.06511	2.82071	7.06511	up	MX2	ENSG00000183486	MXB	GO:0003924|GO:0005515|GO:0005525|GO:0005634|GO:0005643|GO:0005737|GO:0005829|GO:0006952|GO:0008017|GO:0009615|GO:0015031|GO:0035455|GO:0045087|GO:0046822|GO:0048285|GO:0051028|GO:0051607|GO:0051726|GO:0060337	protein-coding	MX dynamin like GTPase 2	chr21	41361943	41409390
4599	0	0	13.0482	3.70578	13.0482	up	MX1	ENSG00000157601	IFI-78K|IFI78|MX|MxA	GO:0003924|GO:0005515|GO:0005525|GO:0005634|GO:0005737|GO:0005789|GO:0005829|GO:0006915|GO:0006952|GO:0007165|GO:0008017|GO:0009615|GO:0031965|GO:0034340|GO:0045071|GO:0045087|GO:0048285|GO:0048471|GO:0051607|GO:0060337	protein-coding	MX dynamin like GTPase 1	chr21	41420304	41459214
101928233	4.15526e-14	3.29581e-13	3.71046	1.8916	3.71046	up	LINC01671	ENSG00000225431			ncRNA	long intergenic non-protein coding RNA 1671	chr21	42599280	42615058
51816	0	0	2.24514	1.1668	2.24514	up	CECR1	ENSG00000093072	ADA2|ADGF|IDGFL|PAN|SNEDS	GO:0004000|GO:0005576|GO:0005615|GO:0005829|GO:0006154|GO:0007275|GO:0008083|GO:0008201|GO:0008270|GO:0031685|GO:0042803|GO:0043103|GO:0043394|GO:0044267|GO:0046103	protein-coding	cat eye syndrome chromosome region, candidate 1	chr22	17178790	17221989
11274	0	0	28.2538	4.82038	28.2538	up	USP18	ENSG00000184979	ISG43|UBP43	GO:0004843|GO:0005515|GO:0005634|GO:0005829|GO:0006511|GO:0016579|GO:0019785|GO:0060338	protein-coding	ubiquitin specific peptidase 18	chr22	18149899	18177397
373856	0	0	26.3122	4.71766	26.3122	up	USP41	ENSG00000161133		GO:0006511|GO:0016579|GO:0036459	protein-coding	ubiquitin specific peptidase 41	chr22	20350578	20390758
28779	0.00374102	0.0171677	2.77227	1.47107	2.77227	up	IGLV5-52		IGLV552|V4-4		other	immunoglobulin lambda variable 5-52	chr22	22318727	22319226
23532	1.02278e-07	6.37362e-07	3.24203	1.6969	3.24203	up	PRAME	ENSG00000185686	CT130|MAPE|OIP-4|OIP4	GO:0005515|GO:0005634|GO:0005886|GO:0006351|GO:0006915|GO:0008284|GO:0030154|GO:0040008|GO:0042974|GO:0043066|GO:0045596|GO:0045892|GO:0048387	protein-coding	preferentially expressed antigen in melanoma	chr22	22547701	22559361
164633	1.45706e-09	9.82715e-09	2.13805	1.0963	2.13805	up	CABP7	ENSG00000100314	CALN2	GO:0005509|GO:0005886|GO:0016021|GO:0032588|GO:0048471	protein-coding	calcium binding protein 7	chr22	29720084	29731839
6948	0	0	4.13515	2.04794	4.13515	up	TCN2	ENSG00000185339	D22S676|D22S750|II|TC|TC II|TC-2|TC2|TCII	GO:0005576|GO:0005615|GO:0005768|GO:0006824|GO:0009235|GO:0015889|GO:0031419|GO:0043202|GO:0046872|GO:0070062	protein-coding	transcobalamin 2	chr22	30606838	30627278
339666	2.61307e-12	1.95238e-11	3.41711	1.77278	3.41711	up	LOC339666	ENSG00000230736			ncRNA	uncharacterized LOC339666	chr22	32376664	32385631
51493	0	0	2.29597	1.1991	2.29597	up	RTCB	ENSG00000100220	C22orf28|DJ149A16.6|FAAP|HSPC117	GO:0001701|GO:0001890|GO:0003972|GO:0005515|GO:0005524|GO:0005634|GO:0005635|GO:0005654|GO:0005737|GO:0005789|GO:0006388|GO:0017166|GO:0044822|GO:0046872|GO:0072669	protein-coding	RNA 2',3'-cyclic phosphate and 5'-OH ligase	chr22	32387582	32412255
80830	0	0	3.50595	1.80981	3.50595	up	APOL6	ENSG00000221963	APOL-VI|APOLVI	GO:0005576|GO:0005737|GO:0006869|GO:0008289|GO:0042157	protein-coding	apolipoprotein L6	chr22	35648395	35668409
80833	0	0	2.12183	1.08531	2.12183	up	APOL3	ENSG00000128284	APOLIII|CG121|CG12_1|apoL-III	GO:0004871|GO:0005319|GO:0005576|GO:0005737|GO:0006869|GO:0006954|GO:0007165|GO:0008289|GO:0016020|GO:0042157|GO:0043123	protein-coding	apolipoprotein L3	chr22	36140330	36166177
80832	0	0	2.75832	1.46379	2.75832	up	APOL4	ENSG00000100336	APOL-IV|APOLIV	GO:0003674|GO:0005575|GO:0005615|GO:0006629|GO:0006869|GO:0008289|GO:0042157|GO:0043231	protein-coding	apolipoprotein L4	chr22	36189124	36204840
23780	0	0	2.08961	1.06323	2.08961	up	APOL2	ENSG00000128335	APOL-II|APOL3	GO:0005102|GO:0005576|GO:0005789|GO:0006629|GO:0006869|GO:0006953|GO:0007275|GO:0008035|GO:0008203|GO:0008289|GO:0016020|GO:0042157|GO:0060135	protein-coding	apolipoprotein L2	chr22	36226203	36239954
8542	0	0	3.72269	1.89635	3.72269	up	APOL1	ENSG00000100342	APO-L|APOL|APOL-I|FSGS4	GO:0005254|GO:0005515|GO:0005576|GO:0005615|GO:0006869|GO:0006898|GO:0008203|GO:0008289|GO:0019835|GO:0031224|GO:0031640|GO:0034361|GO:0034364|GO:0042157|GO:0045087|GO:0072562|GO:1902476	protein-coding	apolipoprotein L1	chr22	36253010	36267530
100506241	0.00149196	0.00713873	2.74911	1.45896	2.74911	up	LL22NC01-81G9.3	ENSG00000215403			ncRNA	uncharacterized protein FLJ39582-like	chr22	36965248	36968172
200315	0	0	17.0994	4.09588	17.0994	up	APOBEC3A	ENSG00000128383	A3A|ARP3|PHRBN|bK150C2.1	GO:0004126|GO:0005515|GO:0005634|GO:0005654|GO:0005737|GO:0008270|GO:0009972|GO:0010529|GO:0044356|GO:0045071|GO:0045087|GO:0047844|GO:0051607|GO:0070383|GO:0071466|GO:0080111	protein-coding	apolipoprotein B mRNA editing enzyme catalytic subunit 3A	chr22	38952751	38963183
9582	0	0	3.38039	1.75719	3.38039	up	APOBEC3B	ENSG00000179750	A3B|APOBEC1L|ARCD3|ARP4|DJ742C19.2|PHRBNL|bK150C2.2	GO:0005634|GO:0008270|GO:0010529|GO:0044822|GO:0045087|GO:0047844|GO:0051607	protein-coding	apolipoprotein B mRNA editing enzyme catalytic subunit 3B	chr22	38957522	38992804
100874530	0	0	6.4093	2.68017	6.4093	up	APOBEC3B-AS1	ENSG00000249310			ncRNA	APOBEC3B antisense RNA 1	chr22	38991559	38998209
27254	5.19069e-31	4.73101e-30	13.6802	3.77401	13.6802	up	CSDC2	ENSG00000172346	PIPPIN|dJ347H13.2	GO:0003677|GO:0003723|GO:0005515|GO:0005634|GO:0005737|GO:0006355|GO:0006397|GO:0008134	protein-coding	cold shock domain containing C2	chr22	41560763	41577741
113730	0	0	2.91864	1.5453	2.91864	up	KLHDC7B	ENSG00000130487		GO:0004842|GO:0016567|GO:0031463	protein-coding	kelch domain containing 7B	chr22	50548033	50551023
3730	1.08876e-13	8.51653e-13	2.37427	1.24748	2.37427	up	ANOS1	ENSG00000011201	ADMLX|HH1|HHA|KAL|KAL1|KALIG-1|KMS|WFDC19	GO:0004867|GO:0005201|GO:0005515|GO:0005576|GO:0005578|GO:0005615|GO:0005886|GO:0006928|GO:0006935|GO:0007155|GO:0007411|GO:0008201|GO:0008543|GO:0010951	protein-coding	anosmin 1	chrX	8528874	8732187
51284	0	0	4.64519	2.21574	4.64519	up	TLR7	ENSG00000196664	TLR7-like	GO:0000139|GO:0001774|GO:0001932|GO:0002224|GO:0002755|GO:0003725|GO:0003727|GO:0004872|GO:0004888|GO:0005737|GO:0005764|GO:0005768|GO:0005783|GO:0005789|GO:0005886|GO:0005887|GO:0006954|GO:0007252|GO:0008144|GO:0010008|GO:0032009|GO:0032722|GO:0032755|GO:0032757|GO:0034154|GO:0034162|GO:0035197|GO:0036020|GO:0042346|GO:0043235|GO:0045078|GO:0045087|GO:0045356|GO:0045359|GO:0045416|GO:0050729|GO:…	protein-coding	toll like receptor 7	chrX	12867083	12890380
25975	0.00431727	0.0196498	2.53365	1.34122	2.53365	up	EGFL6	ENSG00000198759	MAEG|W80	GO:0005178|GO:0005509|GO:0005604|GO:0005615|GO:0007049|GO:0007155|GO:0007275|GO:0010811|GO:0016020|GO:0030154|GO:0030198	protein-coding	EGF like domain multiple 6	chrX	13569605	13633575
8551	0.0096937	0.0421637	2.93474	1.55323	2.93474	up	INE2	ENSG00000281371	NCRNA00011		ncRNA	inactivation escape 2 (non-protein coding)	chrX	15785716	15787589
105373148	1.00259e-08	6.53681e-08	2.39356	1.25916	2.39356	up	LOC105373148				ncRNA	uncharacterized LOC105373148	chrX	23772992	23782956
100873922	0.00480259	0.0217393	2.92511	1.54849	2.92511	up	ZFX-AS1	ENSG00000234230			ncRNA	ZFX antisense RNA 1	chrX	24146225	24149654
106479230	2.2887e-05	0.000125514	2.60333	1.38036	2.60333	up	RN7SL15P				pseudo	RNA, 7SL, cytoplasmic 15, pseudogene	chrX	41345576	41345876
92745	0	0	2.99545	1.58277	2.99545	up	SLC38A5	ENSG00000017483	JM24|SN2|SNAT5|pp7194	GO:0003333|GO:0005886|GO:0005887|GO:0006865|GO:0015171|GO:0015187|GO:0015816	protein-coding	solute carrier family 38 member 5	chrX	48458537	48470256
340526	0	0	2.15809	1.10976	2.15809	up	RGAG4	ENSG00000242732	6430402L03Rik|MAR5|MART5		protein-coding	retrotransposon gag domain containing 4	chrX	72127110	72131901
139324	0	0	2.36359	1.24098	2.36359	up	HDX	ENSG00000165259	CXorf43|D030011N01Rik	GO:0003677|GO:0005634	protein-coding	highly divergent homeobox	chrX	84317874	84502479
10824	0.000837966	0.00410954	2.06018	1.04277	2.06018	up	DIAPH2-AS1	ENSG00000236256	EPAG	GO:0004871|GO:0005575|GO:0007165	ncRNA	DIAPH2 antisense RNA 1	chrX	97431286	97617259
642776	0	0	2.38572	1.25442	2.38572	up	DANT2	ENSG00000235244			ncRNA	DXZ4 associated non-coding transcript 2, distal	chrX	115917271	115969089
55026	0	0	3.03198	1.60026	3.03198	up	TMEM255A	ENSG00000125355	FAM70A	GO:0016021	protein-coding	transmembrane protein 255A	chrX	120258650	120311556
286467	4.13586e-17	3.53898e-16	2.36031	1.23897	2.36031	up	FIRRE	ENSG00000213468	LINC01200		ncRNA	firre intergenic repeating RNA element	chrX	131702650	131830643
158511	0	0	8.47511	3.08323	8.47511	up	CSAG1	ENSG00000198930	CSAGE|CT24.1		protein-coding	chondrosarcoma associated gene 1	chrX	152727484	152733735

## Sheet: ST3B
Supplementary Table 3B: Canonical pathways of 1113 downregulated genes in 4 unstimulated aged Vs 4 stimulated aged cases with value p<0.05.
Canonical pathways of 343 downregulated genes in 4 unstimulated aged Vs 4 stimulated aged cases with value p<0.05.
Ingenuity Canonical Pathways	-log(p-value)	Molecules
Role of IL-17A in Psoriasis	4.77	CXCL1,CXCL3,CXCL5,CXCL6
Granulocyte Adhesion and Diapedesis	4.38	CCL24,CCL25,CSF3,CXCL1,CXCL3,CXCL5,CXCL6,IL1B,MMP10,SDC2
Role of IL-17F in Allergic Inflammatory Airway Diseases	3.7	CREB3L1,CXCL1,CXCL5,CXCL6,IL1B
Eicosanoid Signaling	2.94	DPEP2,DPEP3,PLA2G1B,PLAAT1,TBXAS1
Differential Regulation of Cytokine Production in Macrophages and T Helper Cells by IL-17A and IL-17F	2.94	CSF3,CXCL1,IL1B
Agranulocyte Adhesion and Diapedesis	2.69	CCL24,CCL25,CXCL1,CXCL3,CXCL5,CXCL6,IL1B,MMP10
Pathogen Induced Cytokine Storm Signaling Pathway	2.62	CCL24,CCL25,COL13A1,COL23A1,COL2A1,CXCL1,CXCL3,CXCL5,CXCL6,IL1B,MAPK15
Differential Regulation of Cytokine Production in Intestinal Epithelial Cells by IL-17A and IL-17F	2.62	CSF3,CXCL1,IL1B
Atherosclerosis Signaling	2.39	APOC2,COL2A1,IL1B,ORM2,PLA2G1B,PLAAT1
Role of IL-17A in Arthritis	2.35	CXCL1,CXCL3,CXCL5,CXCL6
Wound Healing Signaling Pathway	2.14	COL13A1,COL23A1,COL2A1,IL1B,MMP10,RASD1,SHC3,TRPA1
Serotonin Receptor Signaling	2.12	CAMK2B,CREB3L1,F13A1,IL1B,PLA2G1B,PLAAT1,PLIN1,RASD1,RHOV,TGM3,TGM5,TRPA1
Role of Osteoclasts in Rheumatoid Arthritis Signaling Pathway	2.12	COL13A1,COL23A1,COL2A1,CREB3L1,IL1B,MMP10,RASD1,RHOV,SHC3
IL-17A Signaling in Airway Cells	2.1	CXCL1,CXCL3,CXCL5,CXCL6
Breast Cancer Regulation by Stathmin1	2.03	ADGRE3,BMP6,CAMK2B,CREB3L1,F2RL2,GPR176,GPR3,GPR34,GRM4,mir-223,RASD1,SHC3,TACR2,TSHR
Inhibition of Matrix Metalloproteases	2	MMP10,SDC2,TFPI2
Leukotriene Biosynthesis	1.94	DPEP2,DPEP3
Intrinsic Prothrombin Activation Pathway	1.91	COL2A1,F13A1,THBD
Pregnenolone Biosynthesis	1.89	CYP27A1,MICAL2
Pulmonary Fibrosis Idiopathic Signaling Pathway	1.85	COL13A1,COL23A1,COL2A1,EPHB3,IL1B,MMP10,NOTCH3,RASD1,THBS1
Extrinsic Prothrombin Activation Pathway	1.83	F13A1,THBD
Dermatan Sulfate Biosynthesis (Late Stages)	1.83	CHST1,CHST12,WSCD2
Chondroitin Sulfate Biosynthesis (Late Stages)	1.75	CHST1,CHST12,WSCD2
IL-17A Signaling in Fibroblasts	1.73	COL2A1,CXCL1,CXCL5,IL1B
IL-17 Signaling	1.72	CSF3,CXCL1,CXCL3,CXCL5,IL1B,RASD1
Osteoarthritis Pathway	1.7	ADAMTS5,ALPL,COL2A1,CREB3L1,HTRA1,IL1B,MMP10
CREB Signaling in Neurons	1.62	ADGRE3,BMP6,CAMK2B,CREB3L1,F2RL2,GPR176,GPR3,GPR34,GRM4,RASD1,SHC3,TACR2,TSHR
Chondroitin Sulfate Biosynthesis	1.57	CHST1,CHST12,WSCD2
Dermatan Sulfate Biosynthesis	1.53	CHST1,CHST12,WSCD2
Synaptogenesis Signaling Pathway	1.52	CAMK2B,CREB3L1,EPHB3,GRM4,RASD1,SHC3,SYN3,THBS1
S100 Family Signaling Pathway	1.5	ADGRE3,CAMK2B,CREB3L1,F2RL2,GPR176,GPR3,GPR34,GRM4,IL1B,MAPK15,MMP10,PLA2G1B,S100Z,TACR2,TSHR
Heparan Sulfate Biosynthesis (Late Stages)	1.44	CHST1,CHST12,WSCD2
Airway Pathology in Chronic Obstructive Pulmonary Disease	1.35	CXCL1,CXCL3,IL1B,ORM2
Retinoate Biosynthesis II	1.34	RBP1
NAD Biosynthesis III	1.34	NMNAT2
Heparan Sulfate Biosynthesis	1.32	CHST1,CHST12,WSCD2
LPS/IL-1 Mediated Inhibition of RXR Function	1.32	APOC2,CHST1,CHST12,FABP4,IL1B,WSCD2
Canonical pathways of 770 upregulated genes in 4 unstimulated aged Vs 4 stimulated aged cases with value p<0.05.
Ingenuity Canonical Pathways	-log(p-value)	Molecules
Role of Hypercytokinemia/hyperchemokinemia in the Pathogenesis of Influenza	34.1	CCL2,CXCL10,EIF2AK2,IFIT2,IFIT3,IFNA1/IFNA13,IFNA10,IFNA14,IFNA16,IFNA17,IFNA2,IFNA21,IFNA4,IFNA5,IFNA6,IFNA7,IFNA8,IFNB1,IFNL1,IFNW1,IL12A,IL1RN,IRF7,IRF9,ISG15,ISG20,MX1,OAS1,OAS2,OAS3,RIGI,RSAD2,STAT1,STAT2,TLR3,TLR7
ISGylation Signaling Pathway	23.2	DTX3L,EIF2AK2,HERC5,IFIH1,IFNA1/IFNA13,IFNA10,IFNA14,IFNA16,IFNA17,IFNA2,IFNA21,IFNA4,IFNA5,IFNA6,IFNA7,IFNA8,IFNB1,IFNL1,IFNW1,IRF7,IRF9,ISG15,ITGA2,RIGI,STAT1,STAT2,TLR3,TLR7,TRIM25,UBE2L6,USP18
Role of Lipids/Lipid Rafts in the Pathogenesis of Influenza	21.3	IFNA1/IFNA13,IFNA10,IFNA14,IFNA16,IFNA17,IFNA2,IFNA21,IFNA4,IFNA5,IFNA6,IFNA7,IFNA8,IFNB1,IFNE,IFNW1,RSAD2
Activation of IRF by Cytosolic Pattern Recognition Receptors	20.8	ADAR,DHX58,IFIH1,IFIT2,IFNA1/IFNA13,IFNA10,IFNA14,IFNA16,IFNA17,IFNA2,IFNA21,IFNA4,IFNA5,IFNA6,IFNA7,IFNA8,IFNB1,IRF7,IRF9,ISG15,RIGI,STAT1,STAT2,ZBP1
Pathogen Induced Cytokine Storm Signaling Pathway	19.9	AIM2,CCL1,CCL13,CCL19,CCL2,CCL7,CCL8,CCR1,CCR5,CGAS,COL4A2,COL8A2,CXCL10,CXCL11,CXCL12,CXCL13,CXCL9,CXCR2,DHX58,IFIH1,IFNA1/IFNA13,IFNA10,IFNA14,IFNA16,IFNA17,IFNA2,IFNA21,IFNA4,IFNA5,IFNA6,IFNA7,IFNA8,IFNB1,IL12A,IL15,IL1RN,IL3,IRF7,IRF9,JAK2,RIGI,STAT1,TLR3,TLR7,TNFSF10,TNFSF13B,VEGFC,ZBP1
Interferon Signaling	18.4	IFI35,IFI6,IFIT1,IFIT3,IFITM1,IFITM3,IFNA1/IFNA13,IFNA21,IFNA5,IFNB1,IRF9,ISG15,JAK2,MX1,OAS1,SOCS1,STAT1,STAT2
Retinoic acid Mediated Apoptosis Signaling	17.9	IFNA1/IFNA13,IFNA10,IFNA14,IFNA16,IFNA17,IFNA2,IFNA21,IFNA4,IFNA5,IFNA6,IFNA7,IFNA8,IFNB1,IFNE,IFNW1,PARP10,PARP11,PARP12,PARP14,PARP9,TNFSF10
Role of RIG1-like Receptors in Antiviral Innate Immunity	16.4	DHX58,IFIH1,IFNA1/IFNA13,IFNA10,IFNA14,IFNA16,IFNA17,IFNA2,IFNA21,IFNA4,IFNA5,IFNA6,IFNA7,IFNA8,IFNB1,IRF7,RIGI,TRIM25
Role of Cytokines in Mediating Communication between Immune Cells	16.2	IFNA1/IFNA13,IFNA10,IFNA14,IFNA16,IFNA17,IFNA2,IFNA21,IFNA4,IFNA5,IFNA6,IFNA7,IFNA8,IFNB1,IFNL1,IL12A,IL15,IL1RN,IL27,IL3
Macrophage Classical Activation Signaling Pathway	15.5	ACOD1,CD80,CXCL10,CXCL11,CXCL9,GBP4,IFNA1/IFNA13,IFNA10,IFNA14,IFNA16,IFNA17,IFNA2,IFNA21,IFNA4,IFNA5,IFNA6,IFNA7,IFNA8,IFNB1,IL12A,IL15,IL3,IRF9,JAK2,PARP14,PARP9,SOCS1,STAT1,STAT2,TNFSF10,TNFSF13B
Role of Pattern Recognition Receptors in Recognition of Bacteria and Viruses	11.6	C1QB,C3AR1,EIF2AK2,IFIH1,IFNA1/IFNA13,IFNA14,IFNA21,IFNA4,IFNA5,IFNA8,IFNB1,IFNW1,IL12A,IL15,IL3,IRF7,OAS1,OAS2,OAS3,RIGI,TLR3,TLR7,TNFSF10,TNFSF13B
Role of PI3K/AKT Signaling in the Pathogenesis of Influenza	10.9	CCR5,IFNA1/IFNA13,IFNA10,IFNA14,IFNA16,IFNA17,IFNA2,IFNA21,IFNA4,IFNA5,IFNA6,IFNA7,IFNA8,IFNB1,IFNE,IFNW1
Role of WNT/GSK-3β Signaling in the Pathogenesis of Influenza	10.8	FZD5,IFNA1/IFNA13,IFNA10,IFNA14,IFNA16,IFNA17,IFNA2,IFNA21,IFNA4,IFNA5,IFNA6,IFNA7,IFNA8,IFNB1,IFNE,IFNW1,WNT8B
NOD1/2 Signaling Pathway	10.7	CCL2,CXCL13,IFNA1/IFNA13,IFNA10,IFNA14,IFNA16,IFNA17,IFNA2,IFNA21,IFNA4,IFNA5,IFNA6,IFNA7,IFNA8,IFNB1,IL12A,IL15,IL3,IRF7,RIGI,TLR3,TLR7,TNFSF10,TNFSF13B,TNFSF18
Granulocyte Adhesion and Diapedesis	8.48	CCL1,CCL13,CCL19,CCL2,CCL7,CCL8,CCR1,CCR5,CLDN14,CLDN20,CLDN23,CXCL10,CXCL11,CXCL12,CXCL13,CXCL9,CXCR2,FPR2,FPR3,IL1RN,MMP13,SDC3
IL-12 Signaling and Production in Macrophages	8.25	APOL1,CCR5,DHX58,FCGR1A,IFIH1,IFNA1/IFNA13,IFNA10,IFNA14,IFNA16,IFNA17,IFNA2,IFNA21,IFNA4,IFNA5,IFNA6,IFNA7,IFNA8,IFNB1,IFNW1,IL12A,JAK2,PRLR,RIGI,STAT1,TLR3
Coronavirus Pathogenesis Pathway	7.6	ACE,BST2,CCL2,CTSL,IFNA1/IFNA13,IFNA14,IFNA21,IFNA4,IFNA8,IFNB1,IFNW1,IRF7,IRF9,OAS1,OAS2,OAS3,RIGI,STAT1,STAT2,TLR3,TLR7,TRIM25
Systemic Lupus Erythematosus in B Cell Signaling Pathway	7.29	IFIH1,IFIT2,IFIT3,IFNA1/IFNA13,IFNA10,IFNA14,IFNA16,IFNA17,IFNA2,IFNA21,IFNA4,IFNA5,IFNA6,IFNA7,IFNA8,IFNB1,IFNW1,IGLV5-52,IL12A,IL15,IL3,IRF7,IRF9,ISG15,ISG20,JAK2,LILRA6,LILRB4,RASGRP3,STAT1,STAT2,TLR3,TLR7,TNFSF10,TNFSF13B
Agranulocyte Adhesion and Diapedesis	6.97	CCL1,CCL13,CCL19,CCL2,CCL7,CCL8,CCR1,CCR5,CLDN14,CLDN20,CLDN23,CXCL10,CXCL11,CXCL12,CXCL13,CXCL9,CXCR2,IL1RN,MMP13,MYH7,MYO10
Neuroinflammation Signaling Pathway	6.83	CCL2,CD80,CXCL10,CXCL12,GRIN3A,IFNA1/IFNA13,IFNA10,IFNA14,IFNA16,IFNA17,IFNA2,IFNA21,IFNA4,IFNA5,IFNA6,IFNA7,IFNA8,IFNB1,IL12A,IRF7,JAK2,PLA2G4F,SLC1A3,SLC6A13,STAT1,TLR3,TLR7
Role of PKR in Interferon Induction and Antiviral Response	6.81	CASP5,EIF2AK2,FCGR1A,IFIH1,IFNA1/IFNA13,IFNA14,IFNA21,IFNA4,IFNA8,IFNB1,IFNW1,IRF9,MSR1,RIGI,STAT1,STAT2,TLR3
Role of JAK1, JAK2 and TYK2 in Interferon Signaling	6.47	IFNA1/IFNA13,IFNA21,IFNA5,IFNB1,JAK2,SOCS1,STAT1,STAT2
Crosstalk between Dendritic Cells and Natural Killer Cells	5.87	CD209,CD80,IFNA1/IFNA13,IFNA21,IFNA5,IFNB1,IL12A,IL15,IL15RA,IL3,TLR3,TLR7,TNFSF10
Pathogenesis of Multiple Sclerosis	5.73	CCR1,CCR5,CXCL10,CXCL11,CXCL9
Neutrophil Extracellular Trap Signaling Pathway	5.45	C1QB,CASP5,CCR1,CCR5,CD209,COL4A2,COL8A2,CXCR2,IFNA1/IFNA13,IFNA10,IFNA14,IFNA16,IFNA17,IFNA2,IFNA21,IFNA4,IFNA5,IFNA6,IFNA7,IFNA8,IFNB1,IFNE,IFNW1,ITGA2,PLA2G4F,PLAAT2,PLCB4,TLR7
Necroptosis Signaling Pathway	5.23	AXL,EIF2AK2,IFNA1/IFNA13,IFNA14,IFNA21,IFNA4,IFNA8,IFNB1,IFNW1,IRF9,PLA2G4F,STAT1,STAT2,TLR3,TNFSF10,ZBP1
Immunogenic Cell Death Signaling Pathway	4.69	CGAS,CXCL10,IFNA1/IFNA13,IFNA14,IFNA21,IFNA4,IFNA8,IFNB1,IFNW1,PANX1,TLR3
Multiple Sclerosis Signaling Pathway	4.6	C1QB,C2,GRIN3A,IL12A,IL15,IL3,PARP10,PARP11,PARP12,PARP14,PARP9,RNF213,SLC8A2,STAT1,TLR3,TLR7,TNFSF10,TNFSF13B
Pyroptosis Signaling Pathway	4.4	AIM2,CASP5,GBP1,GBP3,GBP4,GBP5,GBP7,MEFV,PANX1,TLR3,TLR7
Complement System	4.29	C1QB,C1S,C2,C3AR1,C4A/C4B,CFB,SERPING1
T Cell Exhaustion Signaling Pathway	3.68	CD274,CD80,IFNA1/IFNA13,IFNA10,IFNA14,IFNA16,IFNA17,IFNA2,IFNA21,IFNA4,IFNA5,IFNA6,IFNA7,IFNA8,IL12A,IRF9,JAK2,LAG3,LGALS9,PDCD1LG2,PPM1J,STAT1,STAT2
Role of Osteoblasts in Rheumatoid Arthritis Signaling Pathway	3.64	ACVRL1,CTSL,CXCL12,FZD5,IGF1,IL12A,IL15,IL3,JAK2,MMP13,SFRP4,STAT1,STAT2,TNFSF10,TNFSF13B,VEGFC,WNT8B
S100 Family Signaling Pathway	3.56	C3AR1,CACNA1A,CCR1,CCR5,CMKLR1,FCGR1A,FFAR2,FFAR3,FPR2,FPR3,FZD5,GPR161,GPR180,GPR33,GPR83,HTR4,IFNA1/IFNA13,IFNA14,IFNA21,IFNA4,IFNA8,IFNB1,IFNW1,MMP13,NAPSA,NPBWR2,OPRM1,P2RY14,P2RY6,PLA2G4F,PLCB4,PTGER3,RXFP1,SSTR2,VEGFC,VN1R1,WNT8B,XCR1
Phagosome Formation	3.53	C3AR1,CCR1,CCR5,CD209,CMKLR1,FCGR1A,FFAR2,FFAR3,FPR2,FPR3,FZD5,GPR161,GPR180,GPR33,GPR83,HTR4,ITGA2,MARCKS,MSR1,MYH7,MYO10,NPBWR2,OPRM1,P2RY14,P2RY6,PLA2G4F,PLAAT2,PTGER3,RXFP1,SSTR2,TLR3,TLR7,VN1R1,VTN,XCR1
Glucocorticoid Receptor Signaling	3.2	CCL13,CCL2,CXCR2,FCGR1A,IFNA1/IFNA13,IFNA10,IFNA14,IFNA16,IFNA17,IFNA2,IFNA21,IFNA4,IFNA5,IFNA6,IFNA7,IFNA8,IFNB1,IFNE,IFNW1,IGF1,IL15RA,IL1RN,IL3,IL31RA,JAK2,MMP13,PLA2G4F,STAT1,TAT
Role of JAK2 in Hormone-like Cytokine Signaling	2.96	CYP3A4,IGF1,JAK2,PRLR,SOCS1,STAT1,VEGFC
Th1 Pathway	2.8	CCR5,CD274,CD80,IFNA1/IFNA13,IL12A,IL27,JAK2,LGALS9,SOCS1,STAT1
IL-15 Production	2.72	AXL,EPHB2,IFNA1/IFNA13,IFNA21,IFNA5,IFNB1,IL15,JAK2,RET,STAT1
Breast Cancer Regulation by Stathmin1	2.7	ARHGEF11,C3AR1,CCR1,CCR5,CMKLR1,FFAR2,FFAR3,FPR2,FPR3,FZD5,GNB4,GPR161,GPR180,GPR33,GPR83,HTR4,IGF1,NPBWR2,OPRM1,P2RY14,P2RY6,PLCB4,PPM1J,PTGER3,RXFP1,SSTR2,VEGFC,VN1R1,XCR1
Th1 and Th2 Activation Pathway	2.6	CCR1,CCR5,CD274,CD80,IFNA1/IFNA13,IL12A,IL27,IL3,JAK2,LGALS9,SOCS1,STAT1
Hepatic Fibrosis / Hepatic Stellate Cell Activation	2.59	CCL2,CCR5,COL4A2,COL8A2,CXCL9,EDN1,IFNA1/IFNA13,IGF1,MMP13,MYH7,MYO10,STAT1,VEGFC
Differential Regulation of Cytokine Production in Intestinal Epithelial Cells by IL-17A and IL-17F	2.47	CCL2,DEFB1,IL12A,IL3
MicroRNA Biogenesis Signaling Pathway	2.28	ADAR,IFNA1/IFNA13,IFNA14,IFNA21,IFNA4,IFNA8,IFNB1,IFNW1,IGF1,PIWIL4,PNPT1,XRN1
Tyrosine Degradation I	2.14	HPD,TAT
FXR/RXR Activation	2.09	ABCB11,APOL1,C4A/C4B,CYP19A1,IL1RN,MTTP,SLC10A1,SULT2A1,VTN
Role of IL-17F in Allergic Inflammatory Airway Diseases	2.06	CCL2,CCL7,CXCL10,IGF1,MMP13
CREB Signaling in Neurons	2.05	C3AR1,CACNA1A,CCR1,CCR5,CMKLR1,FFAR2,FFAR3,FPR2,FPR3,FZD5,GNB4,GPR161,GPR180,GPR33,GPR83,HTR4,IGF1,NPBWR2,OPRM1,P2RY14,P2RY6,PLCB4,PTGER3,RXFP1,SSTR2,VN1R1,XCR1
Tryptophan Degradation to 2-amino-3-carboxymuconate Semialdehyde	1.97	IDO1,TDO2
Tumor Microenvironment Pathway	1.95	CCL2,CD274,CXCL12,IDO1,IDO2,IGF1,JAK2,LGALS9,MMP13,PDCD1LG2,VEGFC
Differential Regulation of Cytokine Production in Macrophages and T Helper Cells by IL-17A and IL-17F	1.89	CCL2,IL12A,IL3
TREM1 Signaling	1.83	CASP5,CCL2,CCL7,JAK2,TLR3,TLR7
Prolactin Signaling	1.78	JAK2,KCNMA1,KCNMB1,NMI,PRLR,SOCS1,STAT1
Role of Macrophages, Fibroblasts and Endothelial Cells in Rheumatoid Arthritis	1.78	CCL2,CXCL12,FCGR1A,FZD5,IL15,IL1RN,JAK2,MMP13,PLCB4,SFRP4,SOCS1,TLR3,TLR7,TNFSF13B,VEGFC,WNT8B
Inflammasome pathway	1.77	AIM2,CASP5,PANX1
UVA-Induced MAPK Signaling	1.73	PARP10,PARP11,PARP12,PARP14,PARP9,PLCB4,STAT1
Role of MAPK Signaling in Inhibiting the Pathogenesis of Influenza	1.72	CCL2,CXCL10,EIF2AK2,IFNB1,PLA2G4F,PLAAT2
Maturity Onset Diabetes of Young (MODY) Signaling	1.7	APOL1,APOL2,APOL3,APOL4,APOL6,CACNA1A
Role of JAK family kinases in IL-6-type Cytokine Signaling	1.7	IL27,JAK2,LIFR,SOCS1,STAT1,VEGFC
Chemokine Signaling	1.7	CCL13,CCL2,CCL7,CCR5,CXCL12,PLCB4
LXR/RXR Activation	1.67	APOL1,C4A/C4B,CCL2,CCL7,IL1RN,MSR1,TLR3,VTN
MSP-RON Signaling Pathway	1.65	CCL2,IL12A,IL3,JAK2,KLK10
Salvage Pathways of Pyrimidine Deoxyribonucleotides	1.61	APOBEC3A,APOBEC3B
Atherosclerosis Signaling	1.58	APOL1,CCL2,CXCL12,IL1RN,MMP13,MSR1,PLA2G4F,PLAAT2
4-hydroxybenzoate Biosynthesis	1.56	TAT
4-hydroxyphenylpyruvate Biosynthesis	1.56	TAT
Bupropion Degradation	1.55	CYP19A1,CYP2J2,CYP3A4
IL-17 Signaling	1.55	CCL2,DEFB1,IL12A,IL15,IL3,JAK2,MMP13,TNFSF10,TNFSF13B,VEGFC
Coronavirus Replication Pathway	1.54	ACE,CTSL,IFITM1,IFITM3
Oncostatin M Signaling	1.51	JAK2,MMP13,MT2A,STAT1
Wound Healing Signaling Pathway	1.46	COL4A2,COL8A2,IL12A,IL15,IL1RN,IL3,JAK2,LAMA3,STAT1,TNFSF10,TNFSF13B,VEGFC
NAD biosynthesis II (from tryptophan)	1.45	IDO1,TDO2
Role of JAK1 and JAK3 in γc Cytokine Signaling	1.42	IL15,IL15RA,JAK2,SOCS1,STAT1
Gαi Signaling	1.38	CXCR2,FFAR3,FPR2,GNB4,OPRM1,P2RY14,PTGER3,XCR1
Hematopoiesis from Multipotent Stem Cells	1.37	IL15,IL3
Death Receptor Signaling	1.33	PARP10,PARP11,PARP12,PARP14,PARP9,TNFSF10
NAD Signaling Pathway	1.3	CD38,IGF1,NADK,PARP10,PARP11,PARP12,PARP14,PARP9

## Sheet: ST3C
Supplementary Table 3C: 740 differentially expressed genes in 9 stimulated middle aged Vs 9 unstimulated middle aged cases with corrected value p<0.05.
150 downregulated differentially expressed genes in 9 unstimulated middle aged Vs 9 stimulated middle aged cases with corrected value p<0.05.
Gene ID	p-value	Corrected p-value	FC ([M-stim] vs [M-unstim])	Log FC ([M-stim] vs [M-unstim])	FC (abs) ([M-stim] vs [M-unstim])	Regulation ([M-stim] vs [M-unstim])	Gene Symbol	Ensembl ID	Aliases	GO Accession	Gene Type	Description	Chromosome	Start	End
348487	0	0	-2.41014	-1.26912	2.41014	down	FAM131C	ENSG00000185519	C1orf117	GO:0005515	protein-coding	family with sequence similarity 131 member C	chr1	16057769	16073632
388610	2.58225e-08	1.36886e-07	-3.25111	-1.70093	3.25111	down	TRNP1	ENSG00000253368	C1orf225|TNRP	GO:0003677|GO:0005634|GO:0005719|GO:0006351|GO:0006355|GO:0007049|GO:0021696|GO:0042127|GO:0051726|GO:0061351	protein-coding	TMF1-regulated nuclear protein 1	chr1	26993707	27000898
127435	1.92395e-06	9.44748e-06	-2.1371	-1.09565	2.1371	down	PODN	ENSG00000174348	PCAN|SLRR5A	GO:0004860|GO:0005518|GO:0005578|GO:0005615|GO:0005737|GO:0006469|GO:0008285|GO:0019221|GO:0030336|GO:0046426	protein-coding	podocan	chr1	53062052	53085502
128344	0.00327248	0.0133245	-2.06067	-1.04311	2.06067	down	PIFO	ENSG00000173947	C1orf88|pitchfork	GO:0005515|GO:0005634|GO:0005802|GO:0017137|GO:0019894|GO:0019901|GO:0030030|GO:0031344|GO:0031410|GO:0033674|GO:0036064|GO:0043015|GO:0048487	protein-coding	primary cilia formation	chr1	111346288	111353013
644242	0	0	-2.61143	-1.38484	2.61143	down	LINC00622	ENSG00000260941			ncRNA	long intergenic non-protein coding RNA 622	chr1	119597702	119599271
148741	9.29416e-05	0.000422517	-2.33779	-1.22515	2.33779	down	ANKRD35	ENSG00000198483			protein-coding	ankyrin repeat domain 35	chr1	145866560	145885866
128239	0	0	-2.76095	-1.46517	2.76095	down	IQGAP3	ENSG00000183856		GO:0000082|GO:0000187|GO:0005516|GO:0005829|GO:0005911|GO:0007265|GO:0008361|GO:0010628|GO:0010629|GO:0016328|GO:0017048|GO:0033601|GO:0043087|GO:0070371|GO:0070856|GO:0071310	protein-coding	IQ motif containing GTPase activating protein 3	chr1	156525405	156572604
7143	7.19904e-11	4.15403e-10	-2.58124	-1.36806	2.58124	down	TNR	ENSG00000116147	TN-R	GO:0005576|GO:0005578|GO:0005634|GO:0005654|GO:0005737|GO:0007155|GO:0007158|GO:0007411|GO:0008306|GO:0009986|GO:0022029|GO:0022408|GO:0030198|GO:0035641|GO:0045121|GO:0048692|GO:0050805|GO:0050808|GO:0050885|GO:0051968|GO:0051971|GO:0060291|GO:0072534	protein-coding	tenascin R	chr1	175315194	175743770
23057	7.10543e-15	4.55438e-14	-3.96841	-1.98856	3.96841	down	NMNAT2	ENSG00000157064	C1orf15|PNAT2	GO:0000139|GO:0000309|GO:0004515|GO:0005524|GO:0005770|GO:0005794|GO:0005802|GO:0009435|GO:0019674|GO:0034628|GO:0045202	protein-coding	nicotinamide nucleotide adenylyltransferase 2	chr1	183248237	183418602
101927143	0.0021542	0.00891615	-2.10696	-1.07516	2.10696	down	LOC101927143	ENSG00000232628			ncRNA	uncharacterized LOC101927143	chr1	224208747	224213279
339529	6.3832e-05	0.00029258	-2.25852	-1.17538	2.25852	down	LOC339529	ENSG00000226828			ncRNA	uncharacterized LOC339529	chr1	243917402	244047317
105373449	1.13091e-10	6.4819e-10	-3.36228	-1.74944	3.36228	down	LOC105373449				ncRNA	uncharacterized LOC105373449	chr2	17741679	17800242
84913	0	0	-3.59477	-1.8459	3.59477	down	ATOH8	ENSG00000168874	HATH6|bHLHa21	GO:0001704|GO:0001937|GO:0003700|GO:0005634|GO:0005737|GO:0006351|GO:0007399|GO:0010595|GO:0016607|GO:0030154|GO:0033613|GO:0035148|GO:0045603|GO:0045892|GO:0045893|GO:0046983|GO:0051450|GO:0060395|GO:0070888	protein-coding	atonal bHLH transcription factor 8	chr2	85751344	85788066
100506036	4.53399e-07	2.28345e-06	-2.17673	-1.12216	2.17673	down	LOC100506036				ncRNA	uncharacterized LOC100506036	chr2	96812239	96813657
8808	8.88178e-16	5.83536e-15	-2.0302	-1.02162	2.0302	down	IL1RL2	ENSG00000115598	IL-1Rrp2|IL-36R|IL1R-rp2|IL1RRP2	GO:0004908|GO:0004909|GO:0005886|GO:0005887|GO:0006954|GO:0006968|GO:0007165|GO:0032755|GO:0045087|GO:0045582|GO:0050727|GO:0070498	protein-coding	interleukin 1 receptor like 2	chr2	102186973	102240002
100861402	0	0	-2.586	-1.37072	2.586	down	CERS6-AS1	ENSG00000227617			ncRNA	CERS6 antisense RNA 1	chr2	168771953	168786961
100128905	0.000154586	0.000693678	-2.30052	-1.20196	2.30052	down	LINC01960	ENSG00000260868			ncRNA	long intergenic non-protein coding RNA 1960	chr2	174025280	174027163
729224	0.00827656	0.032277	-2.09215	-1.06499	2.09215	down	LOC729224				ncRNA	uncharacterized LOC729224	chr2	202113626	202117058
1593	0	0	-2.21109	-1.14476	2.21109	down	CYP27A1	ENSG00000135929	CP27|CTX|CYP27	GO:0005506|GO:0005743|GO:0005759|GO:0006699|GO:0008395|GO:0016125|GO:0016705|GO:0020037|GO:0055114	protein-coding	cytochrome P450 family 27 subfamily A member 1	chr2	218781749	218815293
107985986	3.47278e-13	2.12793e-12	-5.45351	-2.44718	5.45351	down	LOC107985986				ncRNA	uncharacterized LOC107985986	chr2	218818690	218819144
200772	4.44089e-15	2.86113e-14	-2.18981	-1.13081	2.18981	down	LOC200772	ENSG00000233392			ncRNA	uncharacterized LOC200772	chr2	240954617	240967451
10675	1.59241e-05	7.5297e-05	-2.30221	-1.20302	2.30221	down	CSPG5	ENSG00000114646	NGC	GO:0000139|GO:0005515|GO:0005576|GO:0005789|GO:0005794|GO:0005796|GO:0005887|GO:0007399|GO:0008083|GO:0009986|GO:0016020|GO:0016021|GO:0030154|GO:0030203|GO:0030206|GO:0030207|GO:0030208|GO:0030660|GO:0040008|GO:0043202|GO:0046907|GO:0050804	protein-coding	chondroitin sulfate proteoglycan 5	chr3	47562239	47580792
90226	2.67824e-08	1.41807e-07	-3.18287	-1.67033	3.18287	down	UCN2	ENSG00000145040	SRP|UCN-II|UCNI|UR|URP	GO:0001664|GO:0005102|GO:0005179|GO:0005576|GO:0005615|GO:0006171|GO:0006950|GO:0007189|GO:0007586|GO:0031669|GO:0042562|GO:0051431	protein-coding	urocortin 2	chr3	48561727	48563773
353324	4.49657e-09	2.45719e-08	-2.76707	-1.46836	2.76707	down	SPATA12	ENSG00000186451	SRG5		protein-coding	spermatogenesis associated 12	chr3	57060441	57075432
131177	0	0	-4.00816	-2.00294	4.00816	down	FAM3D	ENSG00000198643	EF7|OIT1	GO:0005125|GO:0005576|GO:0046676	protein-coding	family with sequence similarity 3 member D	chr3	58633946	58666848
105377155	4.00605e-05	0.000185548	-2.26464	-1.17928	2.26464	down	LOC105377155				ncRNA	uncharacterized LOC105377155	chr3	71581721	71628558
5947	0	0	-2.24122	-1.16429	2.24122	down	RBP1	ENSG00000114115	CRABP-I|CRBP|CRBP1|CRBPI|RBPC	GO:0001523|GO:0002138|GO:0005215|GO:0005501|GO:0005654|GO:0005737|GO:0005829|GO:0006776|GO:0006810|GO:0016918|GO:0019841	protein-coding	retinol binding protein 1	chr3	139517434	139539829
26577	7.20236e-07	3.59904e-06	-3.50048	-1.80755	3.50048	down	PCOLCE2	ENSG00000163710	PCPE2	GO:0005518|GO:0008201|GO:0010952|GO:0016504|GO:0070062	protein-coding	procollagen C-endopeptidase enhancer 2	chr3	142815922	142889203
79782	4.19307e-11	2.43753e-10	-2.52645	-1.33711	2.52645	down	LRRC31	ENSG00000114248	HEL-S-293		protein-coding	leucine rich repeat containing 31	chr3	169839179	169869930
2049	0	0	-2.55886	-1.3555	2.55886	down	EPHB3	ENSG00000182580	EK2|ETK2|HEK2|TYRO6	GO:0001525|GO:0001655|GO:0005003|GO:0005524|GO:0005576|GO:0005829|GO:0005886|GO:0005887|GO:0007411|GO:0007413|GO:0008046|GO:0016477|GO:0018108|GO:0021952|GO:0022038|GO:0022407|GO:0030425|GO:0031290|GO:0034446|GO:0043087|GO:0046777|GO:0048013|GO:0048538|GO:0048546|GO:0050770|GO:0051965|GO:0060021|GO:0060996|GO:0060997	protein-coding	EPH receptor B3	chr3	184561784	184582409
285489	0	0	-2.02006	-1.0144	2.02006	down	DOK7	ENSG00000175920	C4orf25|CMS10|CMS1B	GO:0005158|GO:0005886|GO:0008289|GO:0019901|GO:0030054|GO:0045202|GO:0061098	protein-coding	docking protein 7	chr4	3463311	3501473
55203	0	0	-4.28779	-2.10023	4.28779	down	LGI2	ENSG00000153012	LGIL2	GO:0005576|GO:0005615	protein-coding	leucine rich repeat LGI family member 2	chr4	24998847	25030879
79799	1.30143e-06	6.43161e-06	-2.27413	-1.18532	2.27413	down	UGT2A3	ENSG00000135220		GO:0009813|GO:0015020|GO:0016021|GO:0043231|GO:0052695|GO:0052696	protein-coding	UDP glucuronosyltransferase family 2 member A3	chr4	68928463	68951791
6372	3.64398e-09	1.99696e-08	-2.62553	-1.39261	2.62553	down	CXCL6	ENSG00000124875	CKA-3|GCP-2|GCP2|SCYB6	GO:0002446|GO:0002690|GO:0005576|GO:0005615|GO:0006935|GO:0006954|GO:0006955|GO:0007165|GO:0007186|GO:0007267|GO:0008009|GO:0008201|GO:0032496|GO:0042127|GO:0042742|GO:0045236|GO:0060326|GO:0070098	protein-coding	C-X-C motif chemokine ligand 6	chr4	73836497	73849064
107986215	9.20128e-10	5.13814e-09	-3.27461	-1.71132	3.27461	down	LOC107986215				protein-coding	uncharacterized LOC107986215	chr4	81459479	82044244
166929	0	0	-2.32072	-1.21457	2.32072	down	SGMS2	ENSG00000164023	SMS2	GO:0002950|GO:0005794|GO:0005886|GO:0005887|GO:0006686|GO:0016301|GO:0016310|GO:0030148|GO:0030173|GO:0030176|GO:0033188|GO:0046513|GO:0047493|GO:1905373	protein-coding	sphingomyelin synthase 2	chr4	107824563	107915047
389247	9.19221e-06	4.39632e-05	-2.61255	-1.38546	2.61255	down	LOC389247				ncRNA	uncharacterized LOC389247	chr4	183494938	183504494
7015	0.000140555	0.000632243	-2.23585	-1.16083	2.23585	down	TERT	ENSG00000164362	CMM9|DKCA2|DKCB4|EST2|PFBMFT1|TCS1|TP2|TRT|hEST2|hTRT	GO:0000049|GO:0000333|GO:0000723|GO:0000781|GO:0000783|GO:0000784|GO:0001172|GO:0001223|GO:0003677|GO:0003720|GO:0003721|GO:0003723|GO:0003964|GO:0003968|GO:0005515|GO:0005634|GO:0005654|GO:0005697|GO:0005730|GO:0005886|GO:0006278|GO:0007004|GO:0007005|GO:0010629|GO:0016605|GO:0016779|GO:0022616|GO:0030177|GO:0030422|GO:0031379|GO:0031647|GO:0032092|GO:0032774|GO:0042162|GO:0042635|GO:0042645|GO:…	protein-coding	telomerase reverse transcriptase	chr5	1253147	1295069
115827	8.18633e-05	0.000373384	-2.34818	-1.23155	2.34818	down	RAB3C	ENSG00000152932		GO:0003924|GO:0005515|GO:0005525|GO:0005829|GO:0005886|GO:0007264|GO:0008021|GO:0015031|GO:0017157|GO:0019882|GO:0030742|GO:0031489|GO:0031982|GO:0048471	protein-coding	RAB3C, member RAS oncogene family	chr5	58582221	58859394
170591	0	0	-2.18237	-1.1259	2.18237	down	S100Z	ENSG00000171643	Gm625|S100-zeta	GO:0005509	protein-coding	S100 calcium binding protein Z	chr5	76850001	76921650
6695	8.94286e-10	4.99642e-09	-2.78406	-1.47719	2.78406	down	SPOCK1	ENSG00000152377	SPOCK|TESTICAN|TIC1	GO:0001558|GO:0001764|GO:0004867|GO:0004869|GO:0005509|GO:0005578|GO:0005615|GO:0005737|GO:0007155|GO:0007165|GO:0007399|GO:0008191|GO:0010812|GO:0010951|GO:0010977|GO:0014069|GO:0016528|GO:0021953|GO:0022008|GO:0031594|GO:0033268	protein-coding	SPARC/osteonectin, cwcv and kazal like domains proteoglycan 1	chr5	136975298	137598379
2878	0	0	-3.30066	-1.72275	3.30066	down	GPX3	ENSG00000211445	GPx-P|GSHPx-3|GSHPx-P	GO:0000302|GO:0004602|GO:0005515|GO:0005576|GO:0005615|GO:0006982|GO:0008134|GO:0008430|GO:0042744|GO:0051289|GO:0055114|GO:0070062|GO:0098869	protein-coding	glutathione peroxidase 3	chr5	151020438	151028993
6620	4.02242e-09	2.20166e-08	-2.41508	-1.27207	2.41508	down	SNCB	ENSG00000074317		GO:0004859|GO:0005509|GO:0005654|GO:0005737|GO:0005739|GO:0005794|GO:0007268|GO:0016234|GO:0042417|GO:0043086|GO:0043524|GO:0045202|GO:0050808	protein-coding	synuclein beta	chr5	176620084	176630556
8360	9.85558e-06	4.70691e-05	-2.31332	-1.20996	2.31332	down	HIST1H4D	ENSG00000277157	H4/b|H4FB|dJ221C16.9	GO:0000183|GO:0000228|GO:0000784|GO:0000786|GO:0000788|GO:0003677|GO:0005515|GO:0005576|GO:0005634|GO:0005654|GO:0006303|GO:0006334|GO:0006335|GO:0006336|GO:0006352|GO:0016020|GO:0016233|GO:0019904|GO:0031012|GO:0031047|GO:0032200|GO:0034080|GO:0042393|GO:0043234|GO:0044267|GO:0044822|GO:0045653|GO:0045814|GO:0045815|GO:0046982|GO:0051290|GO:0070062|GO:1904837	protein-coding	histone cluster 1 H4 family member d	chr6	26188765	26189076
8354	1.66113e-05	7.84981e-05	-2.2446	-1.16646	2.2446	down	HIST1H3I	ENSG00000275379	H3.f|H3/f|H3FF	GO:0000183|GO:0000228|GO:0000784|GO:0000786|GO:0000788|GO:0005515|GO:0005576|GO:0005634|GO:0005654|GO:0005913|GO:0006334|GO:0006335|GO:0007596|GO:0016020|GO:0031047|GO:0031492|GO:0032200|GO:0042393|GO:0043234|GO:0044267|GO:0045814|GO:0045815|GO:0046982|GO:0051290|GO:0060968|GO:0070062|GO:0098609|GO:0098641	protein-coding	histone cluster 1 H3 family member i	chr6	27871905	27872315
101927211	0	0	-2.00718	-1.00517	2.00718	down	LOC101927211				ncRNA	uncharacterized LOC101927211	chr6	57114894	57174236
101928353	4.30767e-14	2.7016e-13	-3.32624	-1.73389	3.32624	down	EVADR				ncRNA	uncharacterized LOC101928353	chr6	70394887	70399417
7058	6.66134e-16	4.38884e-15	-2.55775	-1.35488	2.55775	down	THBS2	ENSG00000186340	TSP2	GO:0005509|GO:0005515|GO:0005576|GO:0005604|GO:0005615|GO:0007155|GO:0008201|GO:0016525|GO:0031091|GO:0051965	protein-coding	thrombospondin 2	chr6	169215780	169254044
101927181	4.2901e-07	2.16203e-06	-3.55093	-1.8282	3.55093	down	LOC101927181	ENSG00000136213			ncRNA	uncharacterized LOC101927181	chr7	2437763	2447850
10842	0	0	-2.35225	-1.23404	2.35225	down	PPP1R17	ENSG00000106341	C7orf16|GSBS	GO:0004865|GO:0005575|GO:0005622|GO:0007417|GO:0010921|GO:0035556|GO:0043086	protein-coding	protein phosphatase 1 regulatory subunit 17	chr7	31686715	31708455
401335	0.000609136	0.00262406	-2.09434	-1.0665	2.09434	down	C7orf65				protein-coding	chromosome 7 open reading frame 65	chr7	47655244	47661648
58160	2.69076e-09	1.48288e-08	-2.17379	-1.12021	2.17379	down	NFE4		NF-E4	GO:0005634|GO:0006351|GO:0006355	protein-coding	nuclear factor, erythroid 4	chr7	102973522	102988856
105375546	2.34347e-08	1.24498e-07	-2.55089	-1.351	2.55089	down	LOC105375546				ncRNA	uncharacterized LOC105375546	chr7	143244093	143265092
1180	2.22045e-16	1.47741e-15	-2.10831	-1.07609	2.10831	down	CLCN1	ENSG00000188037	CLC1	GO:0005247|GO:0005515|GO:0005886|GO:0005887|GO:0006936|GO:0019227|GO:0031404|GO:0034220|GO:0034707|GO:0042383|GO:0042803|GO:1902476|GO:1903959	protein-coding	chloride voltage-gated channel 1	chr7	143316126	143352083
254896	0	0	-2.0742	-1.05255	2.0742	down	LOC254896	ENSG00000173535			ncRNA	uncharacterized LOC254896	chr8	23084355	23115536
100507420	3.75668e-05	0.000174267	-2.00539	-1.00388	2.00539	down	LINC01605				ncRNA	long intergenic non-protein coding RNA 1605	chr8	37405439	37554183
2167	0	0	-3.1585	-1.65924	3.1585	down	FABP4	ENSG00000170323	A-FABP|AFABP|ALBP|HEL-S-104|aP2	GO:0001816|GO:0005215|GO:0005504|GO:0005634|GO:0005737|GO:0005811|GO:0005829|GO:0006469|GO:0006810|GO:0019433|GO:0042632|GO:0045892|GO:0050729|GO:0050872|GO:0050873|GO:0070062|GO:0071285|GO:0071356	protein-coding	fatty acid binding protein 4	chr8	81478419	81483263
347051	0.00116758	0.0049292	-2.02397	-1.01719	2.02397	down	SLC10A5	ENSG00000253598	P5	GO:0005887|GO:0006814|GO:0008508|GO:0015721|GO:0055085	protein-coding	solute carrier family 10 member 5	chr8	81693607	81696174
284	0	0	-2.80196	-1.48644	2.80196	down	ANGPT1	ENSG00000154188	AGP1|AGPT|ANG1	GO:0000165|GO:0001701|GO:0001933|GO:0001936|GO:0002040|GO:0002092|GO:0002740|GO:0005088|GO:0005576|GO:0005615|GO:0005622|GO:0005886|GO:0005902|GO:0007162|GO:0007171|GO:0010595|GO:0014068|GO:0014842|GO:0030097|GO:0030154|GO:0030210|GO:0030971|GO:0031398|GO:0031589|GO:0032680|GO:0033138|GO:0034394|GO:0042308|GO:0043066|GO:0043116|GO:0043122|GO:0043393|GO:0043524|GO:0043536|GO:0043547|GO:0045121|GO:…	protein-coding	angiopoietin 1	chr8	107249482	107498055
2298	0	0	-2.01227	-1.00882	2.01227	down	FOXD4	ENSG00000170122	FKHL9|FOXD4A|FREAC-5|FREAC5	GO:0000981|GO:0003700|GO:0005634|GO:0006351|GO:0006357|GO:0008301|GO:0043565	protein-coding	forkhead box D4	chr9	116231	118204
653404	0	0	-2.90323	-1.53766	2.90323	down	FOXD4L6	ENSG00000273514		GO:0000981|GO:0005515|GO:0005634|GO:0006351|GO:0006357|GO:0043565	protein-coding	forkhead box D4-like 6	chr9	41126430	41128463
653427	9.9102e-08	5.13663e-07	-2.2293	-1.15659	2.2293	down	FOXD4L5	ENSG00000204779	bA15J10.2	GO:0000981|GO:0005634|GO:0006351|GO:0006357|GO:0043565	protein-coding	forkhead box D4-like 5	chr9	65282101	65285209
349334	0	0	-3.91407	-1.96867	3.91407	down	FOXD4L4	ENSG00000184659	FOXD4L2|FOXD4b|bA460E7.2	GO:0000981|GO:0005634|GO:0006351|GO:0006357|GO:0043565	protein-coding	forkhead box D4-like 4	chr9	65736555	65738784
286380	0	0	-3.46735	-1.79383	3.46735	down	FOXD4L3	ENSG00000187559	FOXD4L2|FOXD6	GO:0000981|GO:0005634|GO:0006357|GO:0043565	protein-coding	forkhead box D4-like 3	chr9	68302867	68304905
57864	0	0	-2.179	-1.12367	2.179	down	SLC46A2	ENSG00000119457	Ly110|TSCOT	GO:0005886|GO:0009986|GO:0015293|GO:0016021|GO:0043029|GO:0045580|GO:0048538|GO:0055085|GO:0070233	protein-coding	solute carrier family 46 member 2	chr9	112878920	112890913
101929331	0	0	-2.31007	-1.20793	2.31007	down	LOC101929331	ENSG00000224307			ncRNA	uncharacterized LOC101929331	chr9	129282458	129285728
401554	0.00100038	0.00424329	-2.17267	-1.11947	2.17267	down	LOC401554	ENSG00000196979			ncRNA	uncharacterized LOC401554	chr9	130140610	130144219
91734	1.4122e-13	8.74576e-13	-2.29474	-1.19833	2.29474	down	IDI2	ENSG00000148377	IPPI2	GO:0004452|GO:0005777|GO:0005829|GO:0006695|GO:0008299|GO:0009240|GO:0016787|GO:0046490|GO:0046872|GO:0050992	protein-coding	isopentenyl-diphosphate delta isomerase 2	chr10	1018907	1025859
83592	6.80855e-08	3.55155e-07	-2.32884	-1.21961	2.32884	down	AKR1E2	ENSG00000165568	AKR1CL2|AKRDC1|LoopADR|hTSP|htAKR	GO:0005737|GO:0050571|GO:0055114|GO:0070062	protein-coding	aldo-keto reductase family 1 member E2	chr10	4786629	4848062
219736	0.00226599	0.00936413	-2.12336	-1.08635	2.12336	down	STOX1	ENSG00000165730	C10orf24	GO:0000977|GO:0005515|GO:0005634|GO:0005654|GO:0005730|GO:0005737|GO:0005813|GO:0005938|GO:0006351|GO:0007067|GO:0008284|GO:0010468|GO:0010628|GO:0010629|GO:0010800|GO:0010821|GO:0010971|GO:0033138|GO:0048839|GO:0050679|GO:0051301|GO:0051881|GO:0051897|GO:0061418|GO:0071500|GO:1901858|GO:1902882|GO:1904031|GO:1904120	protein-coding	storkhead box 1	chr10	68827541	68895432
100505561	9.99362e-07	4.96298e-06	-2.04808	-1.03428	2.04808	down	LINC00866	ENSG00000227356			ncRNA	long intergenic non-protein coding RNA 866	chr10	97828478	97849798
255022	4.91172e-05	0.000226463	-2.07303	-1.05174	2.07303	down	CALHM1	ENSG00000185933	FAM26C	GO:0005227|GO:0005244|GO:0005245|GO:0005789|GO:0005887|GO:0006812|GO:0015867|GO:0034765|GO:0042802|GO:0050913|GO:0050916|GO:0050917|GO:0051260|GO:0070588	protein-coding	calcium homeostasis modulator 1	chr10	103453387	103458888
100130887	1.97491e-06	9.69241e-06	-2.15206	-1.10572	2.15206	down	ATE1-AS1	ENSG00000226864			ncRNA	ATE1 antisense RNA 1	chr10	121928312	121951965
283298	2.36812e-06	1.15852e-05	-2.83368	-1.50268	2.83368	down	OLFML1	ENSG00000183801	UNQ564	GO:0005576	protein-coding	olfactomedin like 1	chr11	7485388	7511377
10335	1.14131e-13	7.08604e-13	-3.82746	-1.93639	3.82746	down	MRVI1	ENSG00000072952	IRAG|JAW1L	GO:0005515|GO:0005789|GO:0016021|GO:0016529|GO:0031095|GO:0048471	protein-coding	murine retrovirus integration site 1 homolog	chr11	10559816	10693988
3746	8.52402e-05	0.000388457	-2.04784	-1.0341	2.04784	down	KCNC1	ENSG00000129159	EPM7|KV3.1|KV4|NGK2	GO:0005249|GO:0005251|GO:0005886|GO:0006813|GO:0008076|GO:0009636|GO:0009642|GO:0009986|GO:0010996|GO:0014075|GO:0021549|GO:0021759|GO:0030425|GO:0032589|GO:0032809|GO:0035690|GO:0035864|GO:0044325|GO:0051260|GO:0051262|GO:0071774|GO:0071805|GO:1901381|GO:1990089	protein-coding	potassium voltage-gated channel subfamily C member 1	chr11	17734812	17783055
8534	1.03154e-05	4.92257e-05	-2.38017	-1.25106	2.38017	down	CHST1	ENSG00000175264	C6ST|GST-1|KS6ST|KSGal6ST|KSST	GO:0000139|GO:0001517|GO:0005976|GO:0006012|GO:0006790|GO:0006954|GO:0008146|GO:0016021|GO:0018146|GO:0042339|GO:0045130	protein-coding	carbohydrate sulfotransferase 1	chr11	45648877	45665622
256472	2.62006e-10	1.48495e-09	-2.42168	-1.27601	2.42168	down	TMEM151A	ENSG00000179292	TMEM151	GO:0016021	protein-coding	transmembrane protein 151A	chr11	66291870	66296664
5091	0	0	-2.02794	-1.02002	2.02794	down	PC	ENSG00000173599	PCB	GO:0003677|GO:0004075|GO:0004736|GO:0005515|GO:0005524|GO:0005737|GO:0005739|GO:0005759|GO:0005829|GO:0006090|GO:0006094|GO:0006629|GO:0006768|GO:0009374|GO:0010629|GO:0019074|GO:0044791|GO:0044794|GO:0046872	protein-coding	pyruvate carboxylase	chr11	66848233	66958376
2352	0	0	-2.02516	-1.01803	2.02516	down	FOLR3	ENSG00000110203	FR-G|FR-gamma|gamma-hFR	GO:0005542|GO:0005576|GO:0015884|GO:0016020|GO:0019898	protein-coding	folate receptor 3	chr11	72114869	72139892
84649	0	0	-2.28123	-1.18981	2.28123	down	DGAT2	ENSG00000062282	ARAT|GS1999FULL|HMFN1045	GO:0003846|GO:0004144|GO:0005739|GO:0005783|GO:0005789|GO:0005811|GO:0006071|GO:0010867|GO:0016021|GO:0019432|GO:0019915|GO:0030176|GO:0034383|GO:0035336|GO:0035356|GO:0036155|GO:0042572|GO:0042632|GO:0042803|GO:0045722|GO:0046322|GO:0046339|GO:0048471|GO:0050252|GO:0050746|GO:0055089|GO:0060613|GO:0071400|GO:0090181|GO:0097006	protein-coding	diacylglycerol O-acyltransferase 2	chr11	75759512	75801535
100506113	0	0	-2.51725	-1.33185	2.51725	down	LOC100506113				ncRNA	uncharacterized LOC100506113	chr11	75800877	75815406
26011	7.32994e-11	4.22901e-10	-2.08801	-1.06213	2.08801	down	TENM4	ENSG00000149256	Doc4|ETM5|ODZ4|TNM4|Ten-M4|ten-4	GO:0000902|GO:0001702|GO:0005634|GO:0005737|GO:0005886|GO:0005887|GO:0007157|GO:0007165|GO:0031641|GO:0031643|GO:0032289|GO:0042803|GO:0043005|GO:0046982|GO:0048666|GO:0048714|GO:0050839|GO:0060038|GO:0060912|GO:0097264|GO:2000543	protein-coding	teneurin transmembrane protein 4	chr11	78652831	79440948
105369438	0	0	-4.13498	-2.04788	4.13498	down	LOC105369438	ENSG00000255929			ncRNA	uncharacterized LOC105369438	chr11	94545330	94740355
2893	3.10621e-05	0.000144917	-2.10539	-1.07409	2.10539	down	GRIA4	ENSG00000152578	GLUR4|GLUR4C|GLURD|GluA4	GO:0004970|GO:0004971|GO:0005231|GO:0005234|GO:0005886|GO:0006810|GO:0007215|GO:0007268|GO:0030054|GO:0030425|GO:0030666|GO:0032281|GO:0034220|GO:0035235|GO:0045211|GO:1903561	protein-coding	glutamate ionotropic receptor AMPA type subunit 4	chr11	105609994	105982092
54538	0.000382206	0.00166945	-2.47253	-1.30599	2.47253	down	ROBO4	ENSG00000154133	ECSM4|MRB	GO:0001525|GO:0004872|GO:0016021|GO:0030154|GO:0030334|GO:0042981|GO:0070062	protein-coding	roundabout guidance receptor 4	chr11	124883691	124898500
401720	8.09034e-05	0.000369131	-2.69828	-1.43204	2.69828	down	FIGNL2			GO:0005524|GO:0005634|GO:0008568|GO:0010569|GO:0031122	protein-coding	fidgetin like 2	chr12	51817889	51818358
3855	1.10742e-10	6.34994e-10	-2.19292	-1.13285	2.19292	down	KRT7	ENSG00000135480	CK7|K2C7|K7|SCL	GO:0005198|GO:0005515|GO:0005634|GO:0005737|GO:0005882|GO:0016032|GO:0045095|GO:0070062	protein-coding	keratin 7	chr12	52232665	52252186
8435	0.000129676	0.000584629	-2.18206	-1.12569	2.18206	down	SOAT2	ENSG00000167780	ACACT2|ACAT2|ARGP2	GO:0000062|GO:0005783|GO:0005789|GO:0005903|GO:0008203|GO:0010742|GO:0015485|GO:0016021|GO:0016746|GO:0030299|GO:0033344|GO:0034379|GO:0034435|GO:0034736|GO:0042632	protein-coding	sterol O-acyltransferase 2	chr12	53103518	53124538
256710	0.00207146	0.00858295	-2.04914	-1.03502	2.04914	down	GLIPR1L1	ENSG00000173401	ALKN2972|PRO7434	GO:0001669|GO:0005576|GO:0007339|GO:0097224	protein-coding	GLI pathogenesis related 1 like 1	chr12	75334639	75370560
3034	0	0	-2.07329	-1.05192	2.07329	down	HAL	ENSG00000084110	HIS|HSTD	GO:0004397|GO:0005829|GO:0006548|GO:0019556|GO:0019557	protein-coding	histidine ammonia-lyase	chr12	95972662	95996365
283383	0	0	-2.17044	-1.11799	2.17044	down	ADGRD1	ENSG00000111452	GPR133|PGR25	GO:0004930|GO:0005886|GO:0007166|GO:0007186|GO:0010579|GO:0016021	protein-coding	adhesion G protein-coupled receptor D1	chr12	130953907	131141469
432369	4.05031e-06	1.96452e-05	-2.05952	-1.04231	2.05952	down	ATP5EP2	ENSG00000180389		GO:0000275|GO:0005739|GO:0005743|GO:0015986|GO:0016887|GO:0046933	pseudo	ATP synthase, H+ transporting, mitochondrial F1 complex, epsilon subunit pseudogene 2	chr13	27945206	27945590
9365	0	0	-2.53464	-1.34178	2.53464	down	KL	ENSG00000133116		GO:0000165|GO:0004566|GO:0004871|GO:0005088|GO:0005104|GO:0005179|GO:0005499|GO:0005576|GO:0005615|GO:0005622|GO:0005886|GO:0005887|GO:0005975|GO:0006112|GO:0007568|GO:0008286|GO:0008422|GO:0008543|GO:0014066|GO:0016303|GO:0016324|GO:0017134|GO:0030501|GO:0036092|GO:0043547|GO:0046854|GO:0046934|GO:0048015|GO:0055074|GO:0070062|GO:0090080|GO:1901657	protein-coding	klotho	chr13	33016433	33066145
220107	0	0	-2.04833	-1.03445	2.04833	down	DLEU7	ENSG00000186047			protein-coding	deleted in lymphocytic leukemia, 7	chr13	50711008	50843939
27199	2.49809e-11	1.46119e-10	-2.55973	-1.35599	2.55973	down	OXGR1	ENSG00000165621	GPR80|GPR99|P2RY15|P2Y15|aKGR	GO:0004930|GO:0005886|GO:0007186|GO:0016021	protein-coding	oxoglutarate receptor 1	chr13	96985719	96994730
643332	1.38618e-06	6.8411e-06	-2.43172	-1.28197	2.43172	down	ECRP				pseudo	ribonuclease A family member 2 pseudogene	chr14	20919361	20920299
57096	0	0	-2.27959	-1.18878	2.27959	down	RPGRIP1	ENSG00000092200	CORD13|LCA6|RGI1|RGRIP|RPGRIP|RPGRIP1d	GO:0005515|GO:0005930|GO:0007601|GO:0032391|GO:0042462|GO:0050896|GO:0060041|GO:0061351	protein-coding	retinitis pigmentosa GTPase regulator interacting protein 1	chr14	21287939	21351301
101928143	2.5091e-14	1.58394e-13	-2.34505	-1.22962	2.34505	down	LOC101928143	ENSG00000133961			ncRNA	uncharacterized LOC101928143	chr14	73460935	73463625
101928957	6.32568e-05	0.000289993	-2.07105	-1.05036	2.07105	down	LOC101928957				ncRNA	uncharacterized LOC101928957	chr14	91572444	91575271
26153	3.2646e-08	1.72311e-07	-2.68633	-1.42564	2.68633	down	KIF26A	ENSG00000066735		GO:0001560|GO:0003777|GO:0005524|GO:0005829|GO:0005871|GO:0005874|GO:0006890|GO:0007018|GO:0007411|GO:0008017|GO:0008104|GO:0008574|GO:0009968|GO:0016887|GO:0019886|GO:0030705|GO:0048484	protein-coding	kinesin family member 26A	chr14	104138723	104180894
9333	0	0	-2.27783	-1.18766	2.27783	down	TGM5	ENSG00000104055	PSS2|TGASE5|TGASEX|TGM6|TGMX|TGX	GO:0003810|GO:0005737|GO:0006464|GO:0008544|GO:0018149|GO:0046872	protein-coding	transglutaminase 5	chr15	43232595	43266857
9543	8.91392e-08	4.62915e-07	-2.45094	-1.29334	2.45094	down	IGDCC3	ENSG00000174498	HsT18880|PUNC	GO:0005887|GO:0050885	protein-coding	immunoglobulin superfamily DCC subclass member 3	chr15	65327127	65378040
105370969	1.09918e-10	6.30403e-10	-2.49698	-1.32018	2.49698	down	LOC105370969				ncRNA	uncharacterized LOC105370969	chr15	90839724	90841378
368	0	0	-2.7016	-1.43381	2.7016	down	ABCC6	ENSG00000091262	ABC34|ARA|EST349056|GACI2|MLP1|MOAT-E|MOATE|MRP6|PXE|PXE1|URG7	GO:0005215|GO:0005524|GO:0005634|GO:0005789|GO:0005886|GO:0006810|GO:0007601|GO:0016021|GO:0016323|GO:0016324|GO:0016328|GO:0042493|GO:0042626|GO:0043225|GO:0055085|GO:0098656	protein-coding	ATP binding cassette subfamily C member 6	chr16	16148928	16223522
51673	7.56078e-07	3.77464e-06	-2.31415	-1.21048	2.31415	down	TPPP3	ENSG00000159713	CGI-38|TPPP/p20|p20|p25gamma	GO:0001578|GO:0005737|GO:0005874|GO:0015631|GO:0046785|GO:0070062	protein-coding	tubulin polymerization promoting protein family member 3	chr16	67389809	67393535
181	6.29066e-06	3.03095e-05	-2.35732	-1.23715	2.35732	down	AGRP	ENSG00000159723	AGRT|ART|ASIP2	GO:0005102|GO:0005184|GO:0005615|GO:0005796|GO:0007218|GO:0007623|GO:0007631|GO:0008343|GO:0009755|GO:0032868|GO:0042755|GO:0043025|GO:0048571|GO:0060135|GO:0060259|GO:0070062|GO:2000253	protein-coding	agouti related neuropeptide	chr16	67482571	67483813
64180	4.88498e-15	3.14273e-14	-2.36522	-1.24197	2.36522	down	DPEP3	ENSG00000141096	MBD3	GO:0006508|GO:0007140|GO:0008235|GO:0008239|GO:0016805|GO:0031225|GO:0046872	protein-coding	dipeptidase 3	chr16	67975663	67980829
100132529	8.89634e-05	0.000404843	-2.04276	-1.03052	2.04276	down	TAT-AS1	ENSG00000260886			ncRNA	TAT antisense RNA 1	chr16	71565789	71578187
54550	0	0	-3.49277	-1.80437	3.49277	down	NECAB2	ENSG00000103154	EFCBP2|stip-2	GO:0005509|GO:0005515|GO:0005737	protein-coding	N-terminal EF-hand calcium binding protein 2	chr16	83968632	84002776
107984973	4.62568e-09	2.52672e-08	-2.12541	-1.08774	2.12541	down	LOC107984973				protein-coding	atherin-like	chr17	4801159	4807013
51087	8.65844e-07	4.31384e-06	-2.27733	-1.18734	2.27733	down	YBX2	ENSG00000006047	CONTRIN|CSDA3|DBPC|MSY2	GO:0003677|GO:0003723|GO:0005634|GO:0005730|GO:0005737|GO:0006355|GO:0006366|GO:0007283|GO:0009386|GO:0048599	protein-coding	Y-box binding protein 2	chr17	7288252	7294615
51655	0	0	-2.12908	-1.09023	2.12908	down	RASD1	ENSG00000108551	AGS1|DEXRAS1|MGC:26290	GO:0003924|GO:0005515|GO:0005525|GO:0005634|GO:0005886|GO:0007165|GO:0007186|GO:0007263|GO:0007264|GO:0016529|GO:0045892|GO:0048471	protein-coding	ras related dexamethasone induced 1	chr17	17494437	17496395
339184	1.26341e-07	6.51648e-07	-2.36687	-1.24298	2.36687	down	CCDC144NL	ENSG00000205212			protein-coding	coiled-coil domain containing 144 family, N-terminal like	chr17	20836447	20896140
124925	0.000465642	0.00202258	-2.41767	-1.27362	2.41767	down	SEZ6	ENSG00000063015	BSRPC	GO:0005615|GO:0005783|GO:0005886|GO:0008344|GO:0016021|GO:0021680|GO:0043025|GO:0043197|GO:0043198|GO:0048471|GO:0060074|GO:0060079|GO:0090036|GO:0097440|GO:1900006|GO:2000171	protein-coding	seizure related 6 homolog	chr17	28954901	29006440
3216	3.75709e-08	1.97821e-07	-2.15438	-1.10727	2.15438	down	HOXB6	ENSG00000108511	HOX2|HOX2B|HU-2|Hox-2.2	GO:0003700|GO:0005515|GO:0005634|GO:0006351|GO:0006355|GO:0009952|GO:0034101|GO:0043565|GO:0044822|GO:0048704	protein-coding	homeobox B6	chr17	48595751	48604992
3218	0.000141814	0.00063775	-2.30835	-1.20686	2.30835	down	HOXB8	ENSG00000120068	HOX2|HOX2D|Hox-2.4	GO:0003700|GO:0005634|GO:0006351|GO:0006355|GO:0007625|GO:0008344|GO:0009952|GO:0019233|GO:0021516|GO:0043565|GO:0045638|GO:0048704	protein-coding	homeobox B8	chr17	48607627	48633572
105371818	0.000260701	0.00115379	-2.24636	-1.16759	2.24636	down	LOC105371818				ncRNA	uncharacterized LOC105371818	chr17	50158333	50165316
6442	2.7555e-08	1.45826e-07	-2.36619	-1.24257	2.36619	down	SGCA	ENSG00000108823	50DAG|ADL|DAG2|DMDA2|LGMD2D|SCARMD1|adhalin	GO:0005509|GO:0005515|GO:0005737|GO:0005856|GO:0005911|GO:0006936|GO:0007517|GO:0014894|GO:0016010|GO:0016012|GO:0016021|GO:0042383|GO:0043403|GO:0045121|GO:0061024	protein-coding	sarcoglycan alpha	chr17	50164214	50175931
107985020	0.00150243	0.00628517	-2.02317	-1.01662	2.02317	down	LOC107985020				ncRNA	uncharacterized LOC107985020	chr17	62626437	62627590
105372233	4.92939e-14	3.08613e-13	-2.16602	-1.11504	2.16602	down	LOC105372233	ENSG00000267751			ncRNA	uncharacterized LOC105372233	chr19	567210	572228
5657	0	0	-2.27068	-1.18312	2.27068	down	PRTN3	ENSG00000196415	ACPA|AGP7|C-ANCA|CANCA|MBN|MBT|NP-4|NP4|P29|PR-3|PR3	GO:0004252|GO:0005615|GO:0005829|GO:0005886|GO:0006508|GO:0007596|GO:0008236|GO:0008284|GO:0019899|GO:0030574|GO:0031012|GO:0050765|GO:0070062|GO:0097029	protein-coding	proteinase 3	chr19	840960	848175
255057	3.83967e-07	1.93885e-06	-2.36238	-1.24024	2.36238	down	CBARP	ENSG00000099625	BARP|C19orf26|DOS	GO:0005886|GO:0016021|GO:0030054|GO:0030141|GO:0030426|GO:0030672|GO:0044325|GO:0045955|GO:1901386|GO:1903170	protein-coding	CACN beta subunit associated regulatory protein	chr19	1228287	1238027
199675	0	0	-2.15563	-1.10811	2.15563	down	MCEMP1	ENSG00000183019	C19orf59	GO:0016021	protein-coding	mast cell expressed membrane protein 1	chr19	7676628	7679826
57139	2.8888e-13	1.77333e-12	-2.59339	-1.37484	2.59339	down	RGL3	ENSG00000205517		GO:0005622|GO:0007264|GO:0008321|GO:0017016|GO:0043547	protein-coding	ral guanine nucleotide dissociation stimulator like 3	chr19	11384341	11419342
84658	0	0	-2.97507	-1.57292	2.97507	down	ADGRE3	ENSG00000131355	EMR3	GO:0004930|GO:0005509|GO:0005576|GO:0005886|GO:0007166|GO:0007186|GO:0016021	protein-coding	adhesion G protein-coupled receptor E3	chr19	14619117	14690027
4854	0	0	-2.11002	-1.07726	2.11002	down	NOTCH3	ENSG00000074181	CADASIL|CADASIL1|CASIL|IMF2|LMNS	GO:0000122|GO:0000139|GO:0004872|GO:0005509|GO:0005515|GO:0005576|GO:0005654|GO:0005737|GO:0005789|GO:0005829|GO:0005886|GO:0005913|GO:0006367|GO:0007219|GO:0007220|GO:0015629|GO:0016021|GO:0019899|GO:0030900|GO:0043235|GO:0045665|GO:0045944|GO:0048661|GO:0048663|GO:0048844|GO:0072104|GO:0098609|GO:0098641	protein-coding	notch 3	chr19	15159038	15200981
80054	0	0	-2.06852	-1.0486	2.06852	down	CEBPA-AS1	ENSG00000267296			ncRNA	CEBPA antisense RNA 1 (head to head)	chr19	33302857	33309387
23546	7.06162e-05	0.000323126	-2.07435	-1.05266	2.07435	down	SYNGR4	ENSG00000105467		GO:0016021|GO:0030672|GO:0031594	protein-coding	synaptogyrin 4	chr19	48364395	48376376
105372483	9.25074e-06	4.42353e-05	-2.33935	-1.22611	2.33935	down	LOC105372483	ENSG00000269054			ncRNA	uncharacterized LOC105372483	chr19	58362585	58366591
7053	0	0	-2.46049	-1.29894	2.46049	down	TGM3	ENSG00000125780	TGE	GO:0003810|GO:0003824|GO:0005509|GO:0005737|GO:0006464|GO:0016746|GO:0018149|GO:0030216|GO:0031069|GO:0031234|GO:0031424|GO:0043163|GO:0051262|GO:0070062	protein-coding	transglutaminase 3	chr20	2296001	2341078
7056	0	0	-2.1577	-1.10949	2.1577	down	THBD	ENSG00000178726	AHUS6|BDCA3|CD141|THPH12|THRM|TM	GO:0004872|GO:0004888|GO:0005509|GO:0005515|GO:0005615|GO:0005774|GO:0005886|GO:0005887|GO:0007165|GO:0007565|GO:0007596|GO:0009986|GO:0010165|GO:0010544|GO:0016327|GO:0030195|GO:0032496|GO:0050900|GO:0051591|GO:0051918	protein-coding	thrombomodulin	chr20	23045633	23049741
22918	0	0	-2.03304	-1.02364	2.03304	down	CD93	ENSG00000125810	C1QR1|C1qR(P)|C1qRP|CDw93|ECSM3|MXRA4|dJ737E23.1	GO:0001849|GO:0004872|GO:0005509|GO:0005515|GO:0005886|GO:0006909|GO:0009986|GO:0016021|GO:0016032|GO:0016337|GO:0030246|GO:0031012|GO:0031410|GO:0042116	protein-coding	CD93 molecule	chr20	23079349	23086340
200261	4.0443e-06	1.96196e-05	-2.1777	-1.1228	2.1777	down	LINC00656	ENSG00000233746			ncRNA	long intergenic non-protein coding RNA 656	chr20	23125068	23132621
100505664	0	0	-2.46348	-1.3007	2.46348	down	LOC100505664	ENSG00000230387			ncRNA	uncharacterized LOC100505664	chr20	23180176	23190307
101927512	6.14117e-07	3.07761e-06	-2.1715	-1.11869	2.1715	down	LOC101927512				ncRNA	uncharacterized LOC101927512	chr20	50162765	50166102
284756	5.05379e-07	2.54072e-06	-2.25265	-1.17162	2.25265	down	C20orf197				protein-coding	chromosome 20 open reading frame 197	chr20	60055925	60072953
105372705	2.90694e-09	1.59923e-08	-2.13959	-1.09734	2.13959	down	LOC105372705				ncRNA	uncharacterized LOC105372705	chr20	62066830	62068437
11096	0	0	-4.23783	-2.08333	4.23783	down	ADAMTS5	ENSG00000154736	ADAM-TS 11|ADAM-TS 5|ADAM-TS5|ADAMTS-11|ADAMTS-5|ADAMTS11|ADMP-2	GO:0004222|GO:0005178|GO:0005515|GO:0005576|GO:0005578|GO:0005615|GO:0005788|GO:0006508|GO:0008201|GO:0008237|GO:0008270|GO:0022617|GO:0036066|GO:0042742|GO:0044691|GO:0050840	protein-coding	ADAM metallopeptidase with thrombospondin type 1 motif 5	chr21	26917912	26966513
100506403	0	0	-2.17421	-1.12049	2.17421	down	LOC100506403	ENSG00000159216			ncRNA	uncharacterized LOC100506403	chr21	34887046	36004667
102723775	0	0	-4.36215	-2.12504	4.36215	down	LINC01315	ENSG00000229891	lnc-C22orf32-1		ncRNA	long intergenic non-protein coding RNA 1315	chr22	42364400	42369236
10343	5.27299e-05	0.000242871	-2.0464	-1.03309	2.0464	down	PKDREJ	ENSG00000130943		GO:0005262|GO:0005509|GO:0007340|GO:0016020|GO:0016021|GO:0050982|GO:0070588	protein-coding	polycystin (PKD) family receptor for egg jelly	chr22	46255663	46263355
101928402	0.00021977	0.000976738	-2.25508	-1.17318	2.25508	down	LOC101928402	ENSG00000232412			ncRNA	uncharacterized LOC101928402	chrX	123959233	123961341
6192	0	0	-5.48739	-2.45612	5.48739	down	RPS4Y1	ENSG00000129824	RPS4Y|S4	GO:0000184|GO:0003723|GO:0003735|GO:0005634|GO:0005654|GO:0005829|GO:0005844|GO:0006364|GO:0006412|GO:0006413|GO:0006614|GO:0007275|GO:0016020|GO:0019083|GO:0019843|GO:0022627	protein-coding	ribosomal protein S4, Y-linked 1	chrY	2841486	2932000
7544	0	0	-2.59924	-1.37809	2.59924	down	ZFY	ENSG00000067646	ZNF911	GO:0000977|GO:0003700|GO:0005634|GO:0006351|GO:0006355|GO:0007275|GO:0046872	protein-coding	zinc finger protein, Y-linked	chrY	2935281	2982506
8287	0	0	-2.41939	-1.27465	2.41939	down	USP9Y	ENSG00000114374	DFFRY|SPGFY2	GO:0004843|GO:0005737|GO:0006511|GO:0007179|GO:0007283|GO:0008234|GO:0016477|GO:0016579|GO:0030509|GO:0070410	protein-coding	ubiquitin specific peptidase 9, Y-linked	chrY	12701231	12860839
8653	0	0	-4.39568	-2.13609	4.39568	down	DDX3Y	ENSG00000067048	DBY	GO:0003677|GO:0003723|GO:0004004|GO:0005524|GO:0005634|GO:0005737|GO:0006413|GO:0010468|GO:0010501|GO:0016020|GO:0036464	protein-coding	DEAD-box helicase 3, Y-linked	chrY	12904108	12920478
7404	0	0	-3.00152	-1.5857	3.00152	down	UTY	ENSG00000183878	KDM6AL|KDM6C|UTY1	GO:0005654|GO:0010468|GO:0032452|GO:0046872|GO:0051213|GO:0055114|GO:0071557|GO:0071558	protein-coding	ubiquitously transcribed tetratricopeptide repeat containing, Y-linked	chrY	13248379	13480673
8284	0	0	-2.95694	-1.56411	2.95694	down	KDM5D	ENSG00000012817	HY|HYA|JARID1D|SMCY	GO:0002457|GO:0003677|GO:0005575|GO:0005654|GO:0006351|GO:0006355|GO:0008270|GO:0016706|GO:0032452|GO:0032453|GO:0034720|GO:0050681|GO:0055114|GO:0060765	protein-coding	lysine demethylase 5D	chrY	19691941	19744939
9086	0	0	-2.26508	-1.17956	2.26508	down	EIF1AY	ENSG00000198692	eIF-4C	GO:0003743|GO:0005515|GO:0006413	protein-coding	eukaryotic translation initiation factor 1A, Y-linked	chrY	20575725	20593154
590 upregulated differentially expressed genes in 9 unstimulated middle aged Vs 9 stimulated middle aged cases with corrected value p<0.05.
Gene ID	p-value	Corrected p-value	FC ([M-stim] vs [M-unstim])	Log FC ([M-stim] vs [M-unstim])	FC (abs) ([M-stim] vs [M-unstim])	Regulation ([M-stim] vs [M-unstim])	Gene Symbol	Ensembl ID	Aliases	GO Accession	Gene Type	Description	Chromosome	Start	End
84069	0	0	2.39005	1.25704	2.39005	up	PLEKHN1	ENSG00000187583		GO:0005515|GO:0005886	protein-coding	pleckstrin homology domain containing N1	chr1	966497	975865
84808	1.45904e-21	9.97164e-21	2.32135	1.21496	2.32135	up	PERM1	ENSG00000187642	C1orf170	GO:0005634|GO:0005737|GO:0006351|GO:0006355|GO:0014850	protein-coding	PPARGC1 and ESRR induced regulator, muscle 1	chr1	975204	982093
57801	0	0	4.0715	2.02556	4.0715	up	HES4	ENSG00000188290	bHLHb42	GO:0003677|GO:0005634|GO:0006351|GO:0006355|GO:0007399|GO:0008134|GO:0030154|GO:0046983	protein-coding	hes family bHLH transcription factor 4	chr1	998962	1000172
9636	0	0	16.0913	4.00821	16.0913	up	ISG15	ENSG00000187608	G1P2|IFI15|IMD38|IP17|UCRP|hUCRP	GO:0005515|GO:0005576|GO:0005654|GO:0005829|GO:0019941|GO:0019985|GO:0030501|GO:0031386|GO:0031397|GO:0032020|GO:0032480|GO:0032649|GO:0034340|GO:0042742|GO:0045071|GO:0045648|GO:0051607|GO:0060337	protein-coding	ISG15 ubiquitin-like modifier	chr1	1001138	1014541
375790	0	0	4.54631	2.1847	4.54631	up	AGRN	ENSG00000188157	CMS8|CMSPPD	GO:0001523|GO:0002162|GO:0005200|GO:0005509|GO:0005515|GO:0005576|GO:0005605|GO:0005737|GO:0005796|GO:0005886|GO:0006024|GO:0006027|GO:0007010|GO:0007165|GO:0007213|GO:0016021|GO:0030054|GO:0030198|GO:0030203|GO:0031012|GO:0033691|GO:0035374|GO:0043113|GO:0043202|GO:0043236|GO:0043395|GO:0043547|GO:0045162|GO:0045202|GO:0045887|GO:0045944|GO:0050808|GO:0051491|GO:0070062	protein-coding	agrin	chr1	1020123	1056118
65220	0	0	2.04334	1.03093	2.04334	up	NADK	ENSG00000008130	dJ283E3.1	GO:0003951|GO:0005515|GO:0005524|GO:0005829|GO:0006741|GO:0016310|GO:0019674|GO:0046034|GO:0046872	protein-coding	NAD kinase	chr1	1751232	1780457
80176	0	0	2.45937	1.29829	2.45937	up	SPSB1	ENSG00000171621	SSB-1|SSB1	GO:0000209|GO:0004842|GO:0005515|GO:0005829|GO:0035556	protein-coding	splA/ryanodine receptor domain and SOCS box containing 1	chr1	9292880	9369532
26270	0	0	3.66921	1.87547	3.66921	up	FBXO6	ENSG00000116663	FBG2|FBS2|FBX6|Fbx6b	GO:0000077|GO:0000209|GO:0001948|GO:0004842|GO:0005515|GO:0005737|GO:0005829|GO:0006281|GO:0006508|GO:0006516|GO:0006986|GO:0019005|GO:0030246|GO:0030433|GO:0031146|GO:0044322|GO:0061630	protein-coding	F-box protein 6	chr1	11664124	11674354
27129	0.0109472	0.042115	2.15676	1.10887	2.15676	up	HSPB7	ENSG00000173641	cvHSP	GO:0005515|GO:0005634|GO:0005654|GO:0005737|GO:0005739|GO:0006986|GO:0008016|GO:0008022|GO:0015030|GO:0015629|GO:0016235|GO:0031005	protein-coding	heat shock protein family B (small) member 7	chr1	16014028	16019594
353238	2.70725e-08	1.43301e-07	3.00608	1.58788	3.00608	up	PADI6	ENSG00000276747	PREMBL2|hPADVI	GO:0004668|GO:0005509|GO:0005634|GO:0005737|GO:0007010|GO:0007028|GO:0036414|GO:0043143|GO:0045111	protein-coding	peptidyl arginine deiminase 6	chr1	17372196	17401699
57576	1.47724e-08	7.90639e-08	2.17953	1.12402	2.17953	up	KIF17	ENSG00000117245	KIF17B|KIF3X|KLP-2|OSM-3	GO:0005524|GO:0005829|GO:0005871|GO:0005874|GO:0005929|GO:0005930|GO:0007018|GO:0008017|GO:0008574|GO:0015031|GO:0016192|GO:0022008|GO:0030030|GO:0030992|GO:0031503|GO:0032391|GO:0036064|GO:1990075	protein-coding	kinesin family member 17	chr1	20664014	20718017
712	0	0	2.60151	1.37935	2.60151	up	C1QA	ENSG00000173372		GO:0004252|GO:0005515|GO:0005576|GO:0005581|GO:0005602|GO:0006508|GO:0006956|GO:0006958|GO:0007267|GO:0010039|GO:0045087|GO:0070062	protein-coding	complement C1q A chain	chr1	22636506	22639608
714	0	0	2.49324	1.31802	2.49324	up	C1QC	ENSG00000159189	C1Q-C|C1QG	GO:0004252|GO:0005576|GO:0005581|GO:0005615|GO:0006508|GO:0006955|GO:0006956|GO:0006958|GO:0030853|GO:0045087|GO:0045650|GO:0070062|GO:0072562	protein-coding	complement C1q C chain	chr1	22643630	22648110
713	0	0	5.27596	2.39943	5.27596	up	C1QB	ENSG00000173369		GO:0004252|GO:0005515|GO:0005576|GO:0005581|GO:0005602|GO:0006508|GO:0006956|GO:0006958|GO:0042803|GO:0045087|GO:0048839|GO:0070062|GO:0072562	protein-coding	complement C1q B chain	chr1	22652762	22661538
2048	0	0	3.87499	1.95419	3.87499	up	EPHB2	ENSG00000133216	CAPB|DRT|EK5|EPHT3|ERK|Hek5|PCBC|Tyro5	GO:0001525|GO:0001655|GO:0004713|GO:0005005|GO:0005102|GO:0005515|GO:0005524|GO:0005576|GO:0005829|GO:0005886|GO:0005887|GO:0007399|GO:0007411|GO:0007413|GO:0007612|GO:0008046|GO:0016310|GO:0018108|GO:0021631|GO:0021952|GO:0022038|GO:0030424|GO:0030425|GO:0031290|GO:0042472|GO:0042802|GO:0043025|GO:0048013|GO:0048170|GO:0048593|GO:0050771|GO:0050878|GO:0051965|GO:0060021|GO:0060996|GO:0060997|GO:…	protein-coding	EPH receptor B2	chr1	22710839	22921500
2537	0	0	15.8089	3.98267	15.8089	up	IFI6	ENSG00000126709	6-16|FAM14C|G1P3|IFI-6-16|IFI616	GO:0001836|GO:0005515|GO:0005739|GO:0005886|GO:0006955|GO:0016021|GO:0043154|GO:0051902|GO:0060337|GO:2001240	protein-coding	interferon alpha inducible protein 6	chr1	27666061	27672218
106479753	0	0	12.0952	3.59636	12.0952	up	RNU6-424P				pseudo	RNA, U6 small nuclear 424, pseudogene	chr1	27669490	27703063
10076	0	0	2.70998	1.43828	2.70998	up	PTPRU	ENSG00000060656	FMI|PCP-2|PTP|PTP-J|PTP-PI|PTP-RO|PTPPSI|PTPRO|PTPU2|R-PTP-PSI|R-PTP-U|hPTP-J	GO:0004725|GO:0005001|GO:0005515|GO:0005886|GO:0005887|GO:0005911|GO:0006470|GO:0007155|GO:0007185|GO:0008013|GO:0008285|GO:0016337|GO:0030154|GO:0030336|GO:0031100|GO:0034109|GO:0034394|GO:0035335|GO:0051384|GO:0060070	protein-coding	protein tyrosine phosphatase, receptor type U	chr1	29236516	29326813
9672	0	0	2.35756	1.23729	2.35756	up	SDC3	ENSG00000162512	SDCN|SYND3	GO:0001523|GO:0005796|GO:0005886|GO:0006024|GO:0006027|GO:0009986|GO:0016020|GO:0016021|GO:0016477|GO:0030203|GO:0043202	protein-coding	syndecan 3	chr1	30869467	30908761
79570	0	0	10.002	3.32222	10.002	up	NKAIN1	ENSG00000084628	FAM77C	GO:0002028|GO:0005886|GO:0016021|GO:0051117	protein-coding	Sodium/potassium transporting ATPase interacting 1	chr1	31179745	31239554
2701	7.83878e-11	4.52027e-10	2.09312	1.06566	2.09312	up	GJA4	ENSG00000187513	CX37	GO:0001568|GO:0003158|GO:0005515|GO:0005887|GO:0005921|GO:0005922|GO:0006810|GO:0006816|GO:0007043|GO:0007267|GO:0048265	protein-coding	gap junction protein alpha 4	chr1	34792998	34795747
1996	1.9346e-08	1.03143e-07	5.50702	2.46127	5.50702	up	ELAVL4	ENSG00000162374	HUD|PNEM	GO:0000166|GO:0003723|GO:0003730|GO:0006396|GO:0006397|GO:0017091	protein-coding	ELAV like RNA binding protein 4	chr1	50048014	50203786
1573	0	0	5.42127	2.43863	5.42127	up	CYP2J2	ENSG00000134716	CPJ2|CYPIIJ2	GO:0004497|GO:0005506|GO:0005789|GO:0006690|GO:0006805|GO:0008016|GO:0008392|GO:0008395|GO:0008404|GO:0008405|GO:0019373|GO:0020037|GO:0031090|GO:0043651|GO:0055114|GO:0070062|GO:0070330|GO:0071614	protein-coding	cytochrome P450 family 2 subfamily J member 2	chr1	59893308	59926790
200132	3.51391e-10	1.98445e-09	2.80321	1.48708	2.80321	up	TCTEX1D1	ENSG00000152760		GO:0005515	protein-coding	Tctex1 domain containing 1	chr1	66752459	66778787
127254	0	0	7.34716	2.87719	7.34716	up	ERICH3	ENSG00000178965	C1orf173		protein-coding	glutamate rich 3	chr1	74568111	74673738
91624	0	0	8.88562	3.15147	8.88562	up	NEXN	ENSG00000162614	CMH20|NELIN	GO:0005856|GO:0005925|GO:0008307|GO:0030018|GO:0030334|GO:0048739|GO:0051015|GO:0051493	protein-coding	nexilin F-actin binding protein	chr1	77888513	77943895
10964	0	0	35.1592	5.13583	35.1592	up	IFI44L	ENSG00000137959	C1orf29|GS3686	GO:0005525|GO:0005654|GO:0005737|GO:0051607	protein-coding	interferon induced protein 44 like	chr1	78619922	78646145
10561	0	0	13.2076	3.72329	13.2076	up	IFI44	ENSG00000137965	MTAP44|TLDC5|p44	GO:0005737|GO:0009615	protein-coding	interferon induced protein 44	chr1	78649796	78664078
101927891	1.25591e-07	6.47845e-07	2.64268	1.402	2.64268	up	PKN2-AS1	ENSG00000237505			ncRNA	PKN2 antisense RNA 1	chr1	88537513	88685204
2635	0	0	2.45595	1.29628	2.45595	up	GBP3	ENSG00000117226		GO:0000139|GO:0003924|GO:0005515|GO:0005525|GO:0048471|GO:0051607	protein-coding	guanylate binding protein 3	chr1	89006666	89022894
2633	0	0	6.19122	2.63022	6.19122	up	GBP1	ENSG00000117228		GO:0000139|GO:0003779|GO:0003924|GO:0005515|GO:0005525|GO:0005576|GO:0005829|GO:0005886|GO:0019899|GO:0019955|GO:0030507|GO:0042802|GO:0050848|GO:0050860|GO:0051607|GO:0051879|GO:0060333|GO:0070373|GO:1900025|GO:1900041|GO:1903076|GO:1903077	protein-coding	guanylate binding protein 1	chr1	89052319	89065360
388646	0	0	7.61863	2.92953	7.61863	up	GBP7	ENSG00000213512	GBP4L	GO:0003924|GO:0005525|GO:0016020	protein-coding	guanylate binding protein 7	chr1	89131751	89176040
115361	0	0	4.37475	2.1292	4.37475	up	GBP4	ENSG00000162654	Mpa2	GO:0000139|GO:0003924|GO:0005525|GO:0005634|GO:0048471	protein-coding	guanylate binding protein 4	chr1	89181148	89198932
115362	0	0	3.16395	1.66173	3.16395	up	GBP5	ENSG00000154451	GBP-5	GO:0000139|GO:0003924|GO:0005515|GO:0005525|GO:0006954|GO:0016020|GO:0031410|GO:0042802|GO:0045089|GO:0050702|GO:0051289|GO:0071346|GO:0072616|GO:1900017|GO:1900227	protein-coding	guanylate binding protein 5	chr1	89258950	89272804
100421401	3.5894e-16	2.3862e-15	4.07463	2.02667	4.07463	up	LOC100421401				pseudo	guanylate binding protein family member 6 pseudogene	chr1	89260582	89269754
106481042	1.50747e-10	8.60079e-10	2.03476	1.02486	2.03476	up	RN7SL440P				pseudo	RNA, 7SL, cytoplasmic 440, pseudogene	chr1	94150738	94151080
100873946	0.00474835	0.0190089	2.02005	1.01439	2.02005	up	VAV3-AS1	ENSG00000230489			ncRNA	VAV3 antisense RNA 1	chr1	107964443	107994607
107985124	1.1e-44	8e-44	2.67973	1.42209	2.67973	up	LOC107985124				ncRNA	uncharacterized LOC107985124	chr1	108040263	108076020
4343	0	0	2.69898	1.43242	2.69898	up	MOV10	ENSG00000155363	fSAP113|gb110	GO:0000932|GO:0004386|GO:0005515|GO:0005524|GO:0005615|GO:0005829|GO:0006351|GO:0006355|GO:0007223|GO:0035195|GO:0035279|GO:0044822|GO:0048015	protein-coding	Mov10 RISC complex RNA helicase	chr1	112673141	112700746
2210	0	0	2.71588	1.44142	2.71588	up	FCGR1B	ENSG00000198019	CD64b|IGFRB	GO:0002250|GO:0002479|GO:0005886|GO:0006898|GO:0006955|GO:0016021|GO:0019763|GO:0019864|GO:0030669|GO:0031901|GO:0038093|GO:0060333	protein-coding	Fc fragment of IgG receptor Ib	chr1	121087345	121096310
337875	2.12931e-09	1.1778e-08	2.73173	1.44982	2.73173	up	HIST2H2BA				pseudo	histone cluster 2 H2B family member a (pseudogene)	chr1	121087528	121116676
100996318	2.35378e-15	1.52928e-14	2.75499	1.46205	2.75499	up	LOC100996318				protein-coding	uncharacterized LOC100996318	chr1	121090289	121097655
653820	0	0	4.32874	2.11395	4.32874	up	FAM72B	ENSG00000188610	p17	GO:0005737|GO:0043231	protein-coding	family with sequence similarity 72 member B	chr1	121167646	121185539
653464	0	0	2.28986	1.19526	2.28986	up	SRGAP2C	ENSG00000171943	SRGAP2P1	GO:0005096|GO:0005737|GO:0021816|GO:0030336|GO:0042803|GO:0043547|GO:0046982|GO:0048365|GO:0051490|GO:0061000|GO:2001224	protein-coding	SLIT-ROBO Rho GTPase activating protein 2C	chr1	121184810	121392822
554282	2.54987e-19	1.73191e-18	2.95454	1.56293	2.95454	up	FAM72C	ENSG00000263513		GO:0005737|GO:0043231	protein-coding	family with sequence similarity 72 member C	chr1	143955364	143971965
647135	0	0	2.1616	1.1121	2.1616	up	SRGAP2B	ENSG00000196369	SRGAP2L|SRGAP2P2	GO:0007399	protein-coding	SLIT-ROBO Rho GTPase activating protein 2B	chr1	144887265	145095528
728833	2.17492e-23	1.49172e-22	3.7121	1.89224	3.7121	up	FAM72D	ENSG00000215784	GCUD2	GO:0005737|GO:0043231	protein-coding	family with sequence similarity 72 member D	chr1	145096000	145112696
2209	0	0	2.71784	1.44246	2.71784	up	FCGR1A	ENSG00000150337	CD64|CD64A|FCRI|IGFR1	GO:0002479|GO:0005057|GO:0005515|GO:0005886|GO:0006898|GO:0006911|GO:0006955|GO:0007165|GO:0016021|GO:0019864|GO:0030669|GO:0031901|GO:0038096|GO:0050776|GO:0060333	protein-coding	Fc fragment of IgG receptor Ia	chr1	149782671	149792518
106481086	5.75321e-06	2.77448e-05	3.06331	1.61509	3.06331	up	RN7SL600P				pseudo	RNA, 7SL, cytoplasmic 600, pseudogene	chr1	150568971	150569269
1141	5.25904e-07	2.64243e-06	2.20773	1.14256	2.20773	up	CHRNB2	ENSG00000160716	EFNL3|nAChRB2	GO:0001508|GO:0001661|GO:0001666|GO:0005515|GO:0005886|GO:0005892|GO:0006811|GO:0006816|GO:0006939|GO:0007165|GO:0007271|GO:0007274|GO:0007601|GO:0007605|GO:0007612|GO:0007613|GO:0007626|GO:0008144|GO:0008306|GO:0008542|GO:0009897|GO:0014059|GO:0015276|GO:0015464|GO:0016021|GO:0019233|GO:0021562|GO:0021631|GO:0021771|GO:0021952|GO:0030054|GO:0030890|GO:0032225|GO:0032226|GO:0033603|GO:0035094|GO:…	protein-coding	cholinergic receptor nicotinic beta 2 subunit	chr1	154567781	154580026
103	0	0	2.37814	1.24984	2.37814	up	ADAR	ENSG00000160710	ADAR1|AGS6|DRADA|DSH|DSRAD|G1P1|IFI-4|IFI4|K88DSRBP|P136	GO:0001649|GO:0001701|GO:0002244|GO:0002566|GO:0003677|GO:0003726|GO:0005515|GO:0005634|GO:0005654|GO:0005730|GO:0005737|GO:0006382|GO:0006397|GO:0009615|GO:0016020|GO:0016553|GO:0030218|GO:0031054|GO:0035280|GO:0035455|GO:0043066|GO:0044387|GO:0044530|GO:0044822|GO:0045070|GO:0045071|GO:0045087|GO:0046872|GO:0051607|GO:0060216|GO:0060337|GO:0060339|GO:0061484|GO:0098586|GO:1900369	protein-coding	adenosine deaminase, RNA specific	chr1	154582062	154627999
4582	0	0	2.19288	1.13283	2.19288	up	MUC1	ENSG00000185499	ADMCKD|ADMCKD1|CA 15-3|CD227|EMA|H23AG|KL-6|MAM6|MCD|MCKD|MCKD1|MUC-1|MUC-1/SEC|MUC-1/X|MUC1/ZD|PEM|PEMT|PUM	GO:0000790|GO:0000978|GO:0002039|GO:0003712|GO:0005515|GO:0005615|GO:0005796|GO:0005887|GO:0006977|GO:0006978|GO:0010944|GO:0016266|GO:0016324|GO:0031982|GO:0033629|GO:0036003|GO:0043618|GO:0070062|GO:0090240|GO:1902166	protein-coding	mucin 1, cell surface associated	chr1	155185824	155192916
107985211	2.06685e-07	1.05614e-06	2.77222	1.47104	2.77222	up	LOC107985211				ncRNA	uncharacterized LOC107985211	chr1	157185388	157187405
4332	0	0	2.20306	1.13951	2.20306	up	MNDA	ENSG00000163563	PYHIN3	GO:0003677|GO:0005515|GO:0005634|GO:0005737|GO:0006351|GO:0006355|GO:0006968|GO:0006974|GO:0030889|GO:0043065|GO:0050853|GO:0070062	protein-coding	myeloid cell nuclear differentiation antigen	chr1	158831317	158849506
3428	0	0	2.44017	1.28698	2.44017	up	IFI16	ENSG00000163565	IFNGIP1|PYHIN2	GO:0000122|GO:0000978|GO:0001047|GO:0001078|GO:0001819|GO:0002218|GO:0003690|GO:0005515|GO:0005634|GO:0005654|GO:0005730|GO:0005737|GO:0005829|GO:0006351|GO:0006914|GO:0006954|GO:0008134|GO:0008283|GO:0010506|GO:0016020|GO:0016607|GO:0030097|GO:0030099|GO:0030224|GO:0032481|GO:0032731|GO:0040029|GO:0042149|GO:0042771|GO:0043392|GO:0044822|GO:0045071|GO:0045087|GO:0045824|GO:0045892|GO:0045944|GO:…	protein-coding	interferon gamma inducible protein 16	chr1	158999968	159055155
9447	0	0	3.2185	1.68639	3.2185	up	AIM2	ENSG00000163568	PYHIN4	GO:0002218|GO:0002230|GO:0003690|GO:0005515|GO:0005634|GO:0005737|GO:0005829|GO:0006915|GO:0006954|GO:0006955|GO:0032088|GO:0032461|GO:0032731|GO:0033209|GO:0035458|GO:0035690|GO:0042802|GO:0045087|GO:0050702|GO:0050718|GO:0051092|GO:0070269|GO:0097169|GO:2001056	protein-coding	absent in melanoma 2	chr1	159062484	159147096
3766	7.97907e-31	5.56046e-30	2.31612	1.21171	2.31612	up	KCNJ10	ENSG00000177807	BIRK-10|KCNJ13-PEN|KIR1.2|KIR4.1|SESAME	GO:0005242|GO:0005515|GO:0005524|GO:0005886|GO:0005887|GO:0006813|GO:0007601|GO:0007628|GO:0010107|GO:0015272|GO:0015467|GO:0016323|GO:0022010|GO:0034765|GO:0048169|GO:0051935|GO:0055075|GO:0060075|GO:0098793	protein-coding	potassium voltage-gated channel subfamily J member 10	chr1	160037467	160070248
57823	0	0	2.14774	1.10282	2.14774	up	SLAMF7	ENSG00000026751	19A|CD319|CRACC|CS1	GO:0002250|GO:0005886|GO:0007155|GO:0016021|GO:0030101|GO:0042267|GO:0050776	protein-coding	SLAM family member 7	chr1	160739057	160754821
23432	0	0	2.3373	1.22484	2.3373	up	GPR161	ENSG00000143147	RE2	GO:0004930|GO:0005929|GO:0007186|GO:0007275|GO:0016021|GO:0030666|GO:0030819|GO:0055037|GO:0060170|GO:1901621	protein-coding	G protein-coupled receptor 161	chr1	168079543	168137667
8995	0	0	5.14801	2.36401	5.14801	up	TNFSF18	ENSG00000120337	AITRL|GITRL|TL6|TNLG2A|hGITRL	GO:0002250|GO:0002309|GO:0002687|GO:0005102|GO:0005125|GO:0005615|GO:0005886|GO:0007165|GO:0007267|GO:0009986|GO:0010759|GO:0016021|GO:0032813|GO:0033209|GO:0042129|GO:0042511|GO:0043066|GO:0045785|GO:0050729|GO:0051092|GO:0090026|GO:0090073|GO:2000329|GO:2000508	protein-coding	tumor necrosis factor superfamily member 18	chr1	173039960	173050963
284525	2.47743e-05	0.000116176	2.02897	1.02075	2.02897	up	SLC9C2	ENSG00000162753	SLC9A11	GO:0005886|GO:0015385|GO:0015386|GO:0016021|GO:0051453|GO:0071805|GO:0098719|GO:1902600	protein-coding	solute carrier family 9 member C2 (putative)	chr1	173500464	173603094
9674	0	0	2.3568	1.23683	2.3568	up	KIAA0040	ENSG00000235750		GO:0005515	protein-coding	KIAA0040	chr1	175156987	175192999
284648	4.90104e-05	0.00022601	2.54457	1.34742	2.54457	up	LINC01686	ENSG00000261504			ncRNA	long intergenic non-protein coding RNA 1686	chr1	182615254	182616629
23179	0	0	4.96576	2.31201	4.96576	up	RGL1	ENSG00000143344	RGL	GO:0005575|GO:0005829|GO:0007264|GO:0008321|GO:0043547	protein-coding	ral guanine nucleotide dissociation stimulator like 1	chr1	183636085	183928531
5129	0	0	2.63536	1.398	2.63536	up	CDK18	ENSG00000117266	PCTAIRE|PCTAIRE3|PCTK3	GO:0004693|GO:0005515|GO:0005524|GO:0005575|GO:0006468|GO:0051726	protein-coding	cyclin dependent kinase 18	chr1	205504595	205532793
729533	0	0	3.61275	1.8531	3.61275	up	FAM72A	ENSG00000196550	LMPIP|Ugene	GO:0005515|GO:0005737|GO:0005739|GO:0043231	protein-coding	family with sequence similarity 72 member A	chr1	206186179	206204414
23380	0	0	3.11844	1.64083	3.11844	up	SRGAP2	ENSG00000266028	ARHGAP34|FNBP2|SRGAP2A|SRGAP3	GO:0003363|GO:0005096|GO:0005515|GO:0005634|GO:0005737|GO:0005829|GO:0005886|GO:0007165|GO:0008283|GO:0014069|GO:0021816|GO:0030027|GO:0030054|GO:0034446|GO:0042803|GO:0043547|GO:0044327|GO:0045211|GO:0045335|GO:0046847|GO:0048365|GO:0048812|GO:0051014|GO:0051056|GO:0060548|GO:0060996|GO:2001223	protein-coding	SLIT-ROBO Rho GTPase activating protein 2	chr1	206203345	206464443
1379	1.64875e-38	1.16451e-37	3.37826	1.75628	3.37826	up	CR1L	ENSG00000197721		GO:0005576|GO:0005737|GO:0016020|GO:0043235	protein-coding	complement C3b/C4b receptor 1 like	chr1	207645113	207738416
102723761	3.49824e-14	2.19908e-13	4.09941	2.03542	4.09941	up	LOC102723761				ncRNA	uncharacterized LOC102723761	chr1	212653999	212665434
55509	0	0	4.20757	2.07299	4.20757	up	BATF3	ENSG00000123685	JDP1|JUNDM1|SNFT	GO:0000122|GO:0000978|GO:0001078|GO:0003700|GO:0003714|GO:0005515|GO:0005634|GO:0006366|GO:0009615|GO:0043011|GO:0097028	protein-coding	basic leucine zipper ATF-like transcription factor 3	chr1	212686418	212699985
7044	0.00113025	0.00477683	2.16016	1.11114	2.16016	up	LEFTY2	ENSG00000143768	EBAF|LEFTA|LEFTYA|TGFB4	GO:0002576|GO:0005125|GO:0005160|GO:0005576|GO:0005615|GO:0007179|GO:0007275|GO:0008083|GO:0010862|GO:0016049|GO:0031012|GO:0031093|GO:0042981|GO:0043408|GO:0048468|GO:0060395	protein-coding	left-right determination factor 2	chr1	225936411	225941489
128025	4.34602e-05	0.000201	2.43897	1.28627	2.43897	up	WDR64	ENSG00000162843			protein-coding	WD repeat domain 64	chr1	241652278	241802133
343171	1.29704e-05	6.1601e-05	2.37215	1.2462	2.37215	up	OR2W3	ENSG00000238243	OR2W3P|OR2W8P|OST718	GO:0004930|GO:0004984|GO:0005886|GO:0007186|GO:0007608|GO:0016021|GO:0050911	protein-coding	olfactory receptor family 2 subfamily W member 3	chr1	247895587	247896531
400941	0	0	8.77311	3.13309	8.77311	up	LINC00487	ENSG00000205837			ncRNA	long intergenic non-protein coding RNA 487	chr2	6728177	6770311
104326052	0	0	18.5012	4.20955	18.5012	up	NRIR		lncRNA-CMPK2		ncRNA	negative regulator of interferon response (non-protein coding)	chr2	6828514	6840464
129607	0	0	36.6624	5.19623	36.6624	up	CMPK2	ENSG00000134326	NDK|TMPK2|TYKi|UMP-CMPK2	GO:0004127|GO:0004550|GO:0004798|GO:0005524|GO:0005634|GO:0005654|GO:0005739|GO:0005829|GO:0006165|GO:0006227|GO:0006233|GO:0006235|GO:0009142|GO:0033862|GO:0071222	protein-coding	cytidine/uridine monophosphate kinase 2	chr2	6840570	6866635
91543	0	0	78.8661	6.30133	78.8661	up	RSAD2	ENSG00000134321	2510004L01Rik|cig33|cig5|vig1	GO:0003824|GO:0005515|GO:0005739|GO:0005741|GO:0005743|GO:0005783|GO:0005789|GO:0005794|GO:0005811|GO:0009615|GO:0034157|GO:0034165|GO:0035710|GO:0043367|GO:0043621|GO:0045071|GO:0046872|GO:0050709|GO:0051539|GO:0051607|GO:0060337|GO:2000553	protein-coding	radical S-adenosyl methionine domain containing 2	chr2	6865806	6898239
3398	6.54133e-28	4.53272e-27	2.45377	1.295	2.45377	up	ID2	ENSG00000115738	GIG8|ID2A|ID2H|bHLHb26	GO:0000122|GO:0001656|GO:0001779|GO:0001966|GO:0003149|GO:0003166|GO:0005515|GO:0005634|GO:0005654|GO:0005737|GO:0005813|GO:0005829|GO:0006351|GO:0007275|GO:0008344|GO:0010628|GO:0010629|GO:0014003|GO:0019216|GO:0021772|GO:0032922|GO:0033598|GO:0042752|GO:0043153|GO:0043234|GO:0043353|GO:0043392|GO:0043433|GO:0044325|GO:0045475|GO:0045578|GO:0045600|GO:0045648|GO:0045651|GO:0045665|GO:0045668|GO:…	protein-coding	inhibitor of DNA binding 2, HLH protein	chr2	8681983	8684451
9381	0	0	32.0397	5.00179	32.0397	up	OTOF	ENSG00000115155	AUNB1|DFNB6|DFNB9|FER1L2|NSRD9	GO:0003674|GO:0005509|GO:0005789|GO:0005829|GO:0007605|GO:0016021|GO:0016079|GO:0016323|GO:0030054|GO:0030672|GO:0061025	protein-coding	otoferlin	chr2	26457203	26558698
5610	0	0	7.78597	2.96088	7.78597	up	EIF2AK2	ENSG00000055332	EIF2AK1|PKR|PPP1R83|PRKR	GO:0000186|GO:0001819|GO:0003725|GO:0004672|GO:0004674|GO:0004694|GO:0004715|GO:0005515|GO:0005524|GO:0005634|GO:0005737|GO:0005829|GO:0005840|GO:0006351|GO:0006412|GO:0006468|GO:0008285|GO:0009615|GO:0009636|GO:0010998|GO:0016020|GO:0017148|GO:0018108|GO:0019888|GO:0030683|GO:0030968|GO:0032722|GO:0032874|GO:0033689|GO:0034198|GO:0035455|GO:0043066|GO:0044822|GO:0045071|GO:0045087|GO:0046777|GO:…	protein-coding	eukaryotic translation initiation factor 2 alpha kinase 2	chr2	37099210	37157065
101927043	3.90389e-07	1.96998e-06	2.38193	1.25213	2.38193	up	LOC101927043	ENSG00000234690			ncRNA	uncharacterized LOC101927043	chr2	47192405	47345074
87178	0	0	6.12504	2.61472	6.12504	up	PNPT1	ENSG00000138035	COXPD13|DFNB70|OLD35|PNPASE|old-35	GO:0000175|GO:0000957|GO:0000958|GO:0000962|GO:0000964|GO:0000965|GO:0004654|GO:0005515|GO:0005634|GO:0005737|GO:0005739|GO:0005758|GO:0005789|GO:0006401|GO:0006402|GO:0008266|GO:0034046|GO:0034599|GO:0035198|GO:0035458|GO:0035927|GO:0035928|GO:0042788|GO:0043457|GO:0043631|GO:0044822|GO:0045025|GO:0045926|GO:0051260|GO:0051591|GO:0060416|GO:0061014|GO:0070207|GO:0070584|GO:0071042|GO:0071850|GO:…	protein-coding	polyribonucleotide nucleotidyltransferase 1	chr2	55634265	55693910
307	0	0	2.07849	1.05553	2.07849	up	ANXA4	ENSG00000196975	ANX4|HEL-S-274|P32.5|PAP-II|PIG28|PP4-X|ZAP36	GO:0004859|GO:0005509|GO:0005515|GO:0005544|GO:0005634|GO:0005737|GO:0005886|GO:0006357|GO:0007165|GO:0007219|GO:0009986|GO:0012506|GO:0030855|GO:0031965|GO:0032088|GO:0042802|GO:0043066|GO:0043086|GO:0048306|GO:0048471|GO:0051059|GO:0070062|GO:2000483	protein-coding	annexin A4	chr2	69644425	69827100
105374796	0.00686407	0.0269872	2.09655	1.06802	2.09655	up	LOC105374796				ncRNA	uncharacterized LOC105374796	chr2	70994510	71002754
8291	0	0	3.81896	1.93318	3.81896	up	DYSF	ENSG00000135636	FER1L1|LGMD2B|MMD1	GO:0001778|GO:0005509|GO:0005515|GO:0005543|GO:0005544|GO:0005768|GO:0005769|GO:0005770|GO:0005886|GO:0006906|GO:0006936|GO:0016021|GO:0030027|GO:0030139|GO:0030315|GO:0030659|GO:0042383|GO:0070062	protein-coding	dysferlin	chr2	71453722	71686768
9027	0.00357365	0.0144731	2.17503	1.12103	2.17503	up	NAT8	ENSG00000144035	ATase2|CCNAT|CML1|GLA|Hcml1|TSC501|TSC510	GO:0004468|GO:0005515|GO:0005789|GO:0005793|GO:0006749|GO:0010628|GO:0016021|GO:0018003|GO:0033116|GO:0042493|GO:0043066|GO:0044267|GO:0047198|GO:0050435|GO:0070062	protein-coding	N-acetyltransferase 8 (putative)	chr2	73640832	73642393
51471	2.28693e-11	1.33856e-10	2.6856	1.42525	2.6856	up	NAT8B	ENSG00000204872	CML2|Hcml2|NAT8BP	GO:0001702|GO:0004468|GO:0005515|GO:0005789|GO:0005793|GO:0008080|GO:0010628|GO:0016021|GO:0018003|GO:0033116|GO:0043066|GO:0044267|GO:0050435	protein-coding	N-acetyltransferase 8B (putative, gene/pseudogene)	chr2	73700576	73701340
10791	0	0	2.14294	1.09959	2.14294	up	VAMP5	ENSG00000168899		GO:0000149|GO:0005484|GO:0005515|GO:0005770|GO:0005794|GO:0005886|GO:0005887|GO:0006887|GO:0006906|GO:0007517|GO:0007519|GO:0009986|GO:0014704|GO:0030154|GO:0030659|GO:0031201|GO:0031301|GO:0043001|GO:0048471|GO:0070062	protein-coding	vesicle associated membrane protein 5	chr2	85584408	85593412
8869	0	0	2.20886	1.1433	2.20886	up	ST3GAL5	ENSG00000115525	SATI|SIAT9|SIATGM3S|SPDRS|ST3GalV	GO:0000139|GO:0001574|GO:0003836|GO:0004513|GO:0005887|GO:0005975|GO:0006688|GO:0008373|GO:0009311|GO:0016021|GO:0018279|GO:0030173|GO:0047291|GO:0097503	protein-coding	ST3 beta-galactoside alpha-2,3-sialyltransferase 5	chr2	85839144	85889014
101928113	1.85928e-13	1.14775e-12	2.34866	1.23184	2.34866	up	ST3GAL5-AS1				ncRNA	ST3GAL5 antisense RNA 1 (head to head)	chr2	85889280	85890980
93082	0	0	9.40886	3.23402	9.40886	up	NEURL3	ENSG00000163121	LINCR	GO:0008270|GO:0016567|GO:0016874|GO:0061630	protein-coding	neuralized E3 ubiquitin protein ligase 3	chr2	96497643	96508109
200403	8.0144e-06	3.84189e-05	2.37233	1.2463	2.37233	up	VWA3B	ENSG00000168658	SCAR22	GO:0005737	protein-coding	von Willebrand factor A domain containing 3B	chr2	98087116	98313299
3557	0	0	6.92122	2.79103	6.92122	up	IL1RN	ENSG00000136689	DIRA|ICIL-1RA|IL-1RN|IL-1ra|IL-1ra3|IL1F3|IL1RA|IRAP|MVCD4	GO:0005125|GO:0005150|GO:0005151|GO:0005152|GO:0005515|GO:0005615|GO:0005622|GO:0005737|GO:0005886|GO:0006629|GO:0006955|GO:0030073|GO:0034115|GO:0045352|GO:0045353|GO:0051384|GO:0070062|GO:2000660	protein-coding	interleukin 1 receptor antagonist	chr2	113107214	113134016
7849	0	0	2.26289	1.17817	2.26289	up	PAX8	ENSG00000125618		GO:0000978|GO:0000979|GO:0001077|GO:0001655|GO:0001658|GO:0001822|GO:0001823|GO:0003337|GO:0003677|GO:0003700|GO:0004996|GO:0005515|GO:0005634|GO:0005654|GO:0006351|GO:0006366|GO:0006790|GO:0007417|GO:0009653|GO:0030878|GO:0038194|GO:0039003|GO:0042472|GO:0042981|GO:0044212|GO:0045893|GO:0045944|GO:0048793|GO:0071371|GO:0071599|GO:0072108|GO:0072207|GO:0072221|GO:0072278|GO:0072284|GO:0072289|GO:…	protein-coding	paired box 8	chr2	113215997	113278950
150472	0	0	2.57031	1.36194	2.57031	up	CBWD2	ENSG00000136682		GO:0005524	protein-coding	COBW domain containing 2	chr2	113437691	113496189
9111	0	0	2.9023	1.5372	2.9023	up	NMI	ENSG00000123609		GO:0003712|GO:0005515|GO:0005654|GO:0005737|GO:0006366|GO:0006954|GO:0007259|GO:0042802|GO:0045355|GO:0045358|GO:0045824|GO:0060333|GO:1902524|GO:1903506	protein-coding	N-myc and STAT interactor	chr2	151270465	151290057
7130	0	0	3.3398	1.73976	3.3398	up	TNFAIP6	ENSG00000123610	TSG-6|TSG6	GO:0005515|GO:0005540|GO:0005615|GO:0006954|GO:0007155|GO:0007165|GO:0007267|GO:0030335|GO:0030728|GO:0050728	protein-coding	TNF alpha induced protein 6	chr2	151357592	151380048
114793	0	0	2.39696	1.26121	2.39696	up	FMNL2	ENSG00000157827	FHOD2	GO:0003779|GO:0005829|GO:0005913|GO:0007010|GO:0017048|GO:0022604|GO:0030866|GO:0098609|GO:0098641	protein-coding	formin like 2	chr2	152335237	152649834
101929532	1.39262e-06	6.87223e-06	2.43823	1.28583	2.43823	up	LOC101929532	ENSG00000236841			ncRNA	uncharacterized LOC101929532	chr2	162159762	162173223
2191	6.85958e-26	4.73618e-25	6.08993	2.60643	6.08993	up	FAP	ENSG00000078098	DPPIV|FAPA|FAPalpha|SIMP	GO:0001525|GO:0002020|GO:0004175|GO:0004222|GO:0004252|GO:0005178|GO:0005515|GO:0005615|GO:0005737|GO:0005886|GO:0005925|GO:0006508|GO:0007155|GO:0008233|GO:0008236|GO:0008239|GO:0009986|GO:0010710|GO:0010716|GO:0016021|GO:0030027|GO:0031258|GO:0032587|GO:0042803|GO:0043542|GO:0045177|GO:0045178|GO:0046983|GO:0051603|GO:0051917|GO:0060244|GO:0071158|GO:0071438|GO:0071850|GO:0097325|GO:1900119|GO:…	protein-coding	fibroblast activation protein alpha	chr2	162170684	162245151
64135	0	0	6.3203	2.65999	6.3203	up	IFIH1	ENSG00000115267	AGS7|Hlcd|IDDM19|MDA-5|MDA5|RLR-2|SGMRT1	GO:0003677|GO:0003725|GO:0003727|GO:0004386|GO:0005515|GO:0005524|GO:0005634|GO:0005829|GO:0008270|GO:0009597|GO:0009615|GO:0016925|GO:0032480|GO:0032727|GO:0032728|GO:0034344|GO:0039528|GO:0039530|GO:0043021|GO:0045087	protein-coding	interferon induced with helicase C domain 1	chr2	162267079	162318703
100506134	3.00223e-08	1.58681e-07	2.51612	1.3312	2.51612	up	TTC21B-AS1				ncRNA	TTC21B antisense RNA 1	chr2	165933857	165949891
8647	0.00109922	0.00465153	2.41622	1.27275	2.41622	up	ABCB11	ENSG00000073734	ABC16|BRIC2|BSEP|PFIC-2|PFIC2|PGY4|SPGP	GO:0005215|GO:0005524|GO:0005886|GO:0005887|GO:0006699|GO:0006810|GO:0008554|GO:0015126|GO:0015432|GO:0015721|GO:0015722|GO:0016020|GO:0035725|GO:0045177|GO:0046581|GO:0070062	protein-coding	ATP binding cassette subfamily B member 11	chr2	168922938	169031322
101927027	0	0	2.37931	1.25054	2.37931	up	LOC101927027	ENSG00000223960			ncRNA	uncharacterized LOC101927027	chr2	178413939	178440243
6772	0	0	4.40044	2.13765	4.40044	up	STAT1	ENSG00000115415	CANDF7|IMD31A|IMD31B|IMD31C|ISGF-3|STAT91	GO:0000122|GO:0000790|GO:0000978|GO:0000979|GO:0000983|GO:0001937|GO:0002053|GO:0003340|GO:0003690|GO:0003700|GO:0004871|GO:0005164|GO:0005515|GO:0005634|GO:0005654|GO:0005730|GO:0005737|GO:0005829|GO:0005913|GO:0006351|GO:0006915|GO:0007259|GO:0008015|GO:0010742|GO:0016525|GO:0019899|GO:0030424|GO:0030425|GO:0033209|GO:0034097|GO:0035257|GO:0035456|GO:0035458|GO:0042802|GO:0042803|GO:0042981|GO:…	protein-coding	signal transducer and activator of transcription 1	chr2	190964358	191020960
401027	2.89425e-12	1.73474e-11	4.15314	2.0542	4.15314	up	C2orf66	ENSG00000187944	IIDS6411|UNQ6411	GO:0005576	protein-coding	chromosome 2 open reading frame 66	chr2	196805002	196810276
26010	0	0	7.63917	2.93342	7.63917	up	SPATS2L	ENSG00000196141	DNAPTP6|SGNP	GO:0005730|GO:0005737|GO:0043234|GO:0044822	protein-coding	spermatogenesis associated serine rich 2 like	chr2	200305881	200482263
151254	4.71539e-09	2.57494e-08	3.16985	1.66441	3.16985	up	ALS2CR11	ENSG00000155754		GO:0005515	protein-coding	amyotrophic lateral sclerosis 2 chromosome region candidate 11	chr2	201487425	201619178
285180	0	0	10.6324	3.41039	10.6324	up	RUFY4	ENSG00000188282	ZFYVE31	GO:0005515|GO:0046872	protein-coding	RUN and FYVE domain containing 4	chr2	218034960	218090581
3579	0	0	2.01874	1.01346	2.01874	up	CXCR2	ENSG00000180871	CD182|CDw128b|CMKAR2|IL8R2|IL8RA|IL8RB	GO:0002407|GO:0004871|GO:0004918|GO:0005515|GO:0005622|GO:0005886|GO:0005887|GO:0006935|GO:0006954|GO:0006968|GO:0007165|GO:0007166|GO:0007200|GO:0008284|GO:0009986|GO:0016020|GO:0016494|GO:0019959|GO:0030593|GO:0031623|GO:0038112|GO:0042119|GO:0042629|GO:0070098	protein-coding	C-X-C motif chemokine receptor 2	chr2	218125289	218137253
151306	0	0	5.25322	2.3932	5.25322	up	GPBAR1	ENSG00000179921	BG37|GPCR19|GPR131|M-BAR|TGR5	GO:0005737|GO:0005886|GO:0007186|GO:0016021|GO:0038181|GO:0038182|GO:0038184|GO:2000810	protein-coding	G protein-coupled bile acid receptor 1	chr2	218259496	218263859
5077	1.87566e-12	1.13064e-11	2.35675	1.2368	2.35675	up	PAX3	ENSG00000135903	CDHS|HUP2|WS1|WS3	GO:0003700|GO:0005515|GO:0005654|GO:0006366|GO:0006915|GO:0007399|GO:0007517|GO:0007605|GO:0009887|GO:0014029|GO:0043565|GO:0045893|GO:0045944|GO:0071837	protein-coding	paired box 3	chr2	222199888	222298996
3431	0	0	3.1533	1.65686	3.1533	up	SP110	ENSG00000135899|ENSG00000280755	IFI41|IFI75|IPR1|VODI	GO:0003677|GO:0004871|GO:0005634|GO:0005730|GO:0006351|GO:0006355|GO:0007165|GO:0008270|GO:0016032	protein-coding	SP110 nuclear body protein	chr2	230167293	230225729
6672	0	0	2.07835	1.05544	2.07835	up	SP100	ENSG00000067066	lysp100b	GO:0000122|GO:0000723|GO:0000784|GO:0003677|GO:0003713|GO:0003714|GO:0005125|GO:0005515|GO:0005634|GO:0005654|GO:0005737|GO:0006351|GO:0006954|GO:0006978|GO:0010596|GO:0016032|GO:0016605|GO:0016925|GO:0019900|GO:0019904|GO:0030870|GO:0034340|GO:0034341|GO:0042803|GO:0043392|GO:0043433|GO:0045765|GO:0045893|GO:0046826|GO:0051271|GO:0060333|GO:0060337|GO:0070087|GO:1902041|GO:1902044	protein-coding	SP100 nuclear antigen	chr2	230415942	230544090
106481148	2.13152e-09	1.17878e-08	3.11758	1.64043	3.11758	up	RN7SL834P				pseudo	RNA, 7SL, cytoplasmic 834, pseudogene	chr2	230507101	230507386
643387	0.000804803	0.00343645	2.44317	1.28876	2.44317	up	LOC643387				pseudo	TAR DNA binding protein pseudogene	chr2	238231684	238255633
3269	0	0	2.36951	1.24459	2.36951	up	HRH1	ENSG00000196639	H1-R|H1R|HH1R|hisH1	GO:0004930|GO:0004969|GO:0005654|GO:0005737|GO:0005886|GO:0005887|GO:0006954|GO:0007186|GO:0007200|GO:0007613|GO:0008542|GO:0019229|GO:0032962|GO:0043114|GO:0045907|GO:0048016|GO:0048167|GO:0048245|GO:0050804|GO:0071420	protein-coding	histamine receptor H1	chr3	11137093	11263557
105377031	3.28083e-10	1.85398e-09	3.42352	1.77548	3.42352	up	LINC02033				ncRNA	long intergenic non-protein coding RNA 2033	chr3	36819276	36822498
9881	0	0	2.30105	1.20229	2.30105	up	TRANK1	ENSG00000168016	LBA1		protein-coding	tetratricopeptide repeat and ankyrin repeat containing 1	chr3	36826820	36945057
4615	0	0	2.01064	1.00766	2.01064	up	MYD88	ENSG00000172936	MYD88D	GO:0002224|GO:0002755|GO:0005123|GO:0005515|GO:0005634|GO:0005737|GO:0005829|GO:0005886|GO:0006915|GO:0006954|GO:0007165|GO:0007166|GO:0010008|GO:0032481|GO:0032740|GO:0032747|GO:0032755|GO:0034162|GO:0042802|GO:0043066|GO:0043123|GO:0043621|GO:0045087|GO:0050727|GO:0050830|GO:0051092|GO:0070555|GO:0070935|GO:0070976|GO:0071260	protein-coding	myeloid differentiation primary response 88	chr3	38138478	38143022
199223	0	0	2.64545	1.40351	2.64545	up	TTC21A	ENSG00000168026	IFT139A|STI2	GO:0005929|GO:0030991|GO:0035721|GO:0060271|GO:0061512	protein-coding	tetratricopeptide repeat domain 21A	chr3	39107704	39138903
165904	3.38833e-06	1.64893e-05	2.17362	1.1201	2.17362	up	XIRP1	ENSG00000168334	CMYA1|Xin	GO:0003779|GO:0005515|GO:0007507|GO:0030036|GO:0030054|GO:0044822	protein-coding	xin actin binding repeat containing 1	chr3	39183210	39192596
2829	0	0	3.20314	1.67949	3.20314	up	XCR1	ENSG00000173578	CCXCR1|GPR5	GO:0004950|GO:0005886|GO:0005887|GO:0006935|GO:0006954|GO:0007186|GO:0007187|GO:0007204|GO:0070098	protein-coding	X-C motif chemokine receptor 1	chr3	46017024	46027742
1230	0	0	2.61368	1.38608	2.61368	up	CCR1	ENSG00000163823	CD191|CKR-1|CKR1|CMKBR1|HM145|MIP1aR|SCYAR1	GO:0002407|GO:0004435|GO:0004950|GO:0005515|GO:0005886|GO:0005887|GO:0006816|GO:0006874|GO:0006887|GO:0006935|GO:0006954|GO:0006955|GO:0007155|GO:0007166|GO:0007187|GO:0007204|GO:0007267|GO:0009611|GO:0009897|GO:0010629|GO:0016493|GO:0019221|GO:0019957|GO:0030335|GO:0030502|GO:0035717|GO:0045672|GO:0051928|GO:0070098|GO:0070374|GO:0071791|GO:0090026	protein-coding	C-C motif chemokine receptor 1	chr3	46201709	46208396
1234	0	0	3.04515	1.60651	3.04515	up	CCR5	ENSG00000160791	CC-CKR-5|CCCKR5|CCR-5|CD195|CKR-5|CKR5|CMKBR5|IDDM22	GO:0000165|GO:0001618|GO:0002407|GO:0003779|GO:0004435|GO:0004950|GO:0005515|GO:0005737|GO:0005768|GO:0005886|GO:0005887|GO:0006816|GO:0006935|GO:0006954|GO:0006955|GO:0006968|GO:0007166|GO:0007186|GO:0007204|GO:0007267|GO:0009897|GO:0009986|GO:0014808|GO:0015026|GO:0016493|GO:0019064|GO:0019722|GO:0019957|GO:0023052|GO:0030260|GO:0070098|GO:0070723|GO:0071222|GO:0071791	protein-coding	C-C motif chemokine receptor 5 (gene/pseudogene)	chr3	46370854	46376206
84126	0	0	2.7571	1.46315	2.7571	up	ATRIP	ENSG00000164053|ENSG00000282827		GO:0000077|GO:0005515|GO:0005654|GO:0006260|GO:0036297|GO:0070530|GO:1901796	protein-coding	ATR interacting protein	chr3	48446710	48467645
8820	0	0	52.6288	5.71778	52.6288	up	HESX1	ENSG00000163666	ANF|CPHD5|RPX	GO:0003677|GO:0003682|GO:0005515|GO:0005634|GO:0006351|GO:0007420|GO:0008022|GO:0030916|GO:0043565|GO:0043584|GO:0045892|GO:0047485|GO:0048853	protein-coding	HESX homeobox 1	chr3	57197843	57226521
941	0	0	3.8937	1.96114	3.8937	up	CD80	ENSG00000121594	B7|B7-1|B7.1|BB1|CD28LG|CD28LG1|LAB7	GO:0001618|GO:0005515|GO:0005622|GO:0005886|GO:0007267|GO:0009897|GO:0009967|GO:0009986|GO:0014066|GO:0015026|GO:0016021|GO:0031295|GO:0035556|GO:0042110|GO:0045086|GO:0045425|GO:0045627|GO:0045893|GO:0046641|GO:0046718|GO:0046854|GO:0046934|GO:0048015|GO:0050731|GO:0071222|GO:0098636	protein-coding	CD80 molecule	chr3	119524293	119559602
141	0	0	2.993	1.58159	2.993	up	ADPRH	ENSG00000144843	ARH1	GO:0000287|GO:0003875|GO:0005096|GO:0005515|GO:0005622|GO:0006464|GO:0006886|GO:0012505|GO:0017137|GO:0031338|GO:0051725|GO:0090630	protein-coding	ADP-ribosylarginine hydrolase	chr3	119579268	119589945
51365	7.31404e-12	4.33847e-11	3.64481	1.86585	3.64481	up	PLA1A	ENSG00000144837	PS-PLA1|PSPLA1	GO:0002080|GO:0005615|GO:0006629|GO:0006658|GO:0008970|GO:0016042|GO:0070062	protein-coding	phospholipase A1 member A	chr3	119597842	119629811
83666	0	0	6.45349	2.69008	6.45349	up	PARP9	ENSG00000138496	ARTD9|BAL|BAL1|MGC:7868	GO:0003950|GO:0005515|GO:0005634|GO:0005654|GO:0005737|GO:0005739|GO:0005829|GO:0006302|GO:0016020|GO:0016477|GO:0060330	protein-coding	poly(ADP-ribose) polymerase family member 9	chr3	122527924	122564577
151636	0	0	4.94393	2.30566	4.94393	up	DTX3L	ENSG00000163840	BBAP	GO:0000209|GO:0004842|GO:0005515|GO:0005634|GO:0005654|GO:0005737|GO:0005829|GO:0006302|GO:0006974|GO:0008270|GO:0010390|GO:0016874|GO:0042393	protein-coding	deltex E3 ubiquitin ligase 3L	chr3	122564238	122575203
54625	0	0	3.98484	1.99452	3.98484	up	PARP14	ENSG00000173193	ARTD8|BAL2|PARP-14|pART8	GO:0003950|GO:0005634|GO:0005737|GO:0006351|GO:0006355|GO:0016020	protein-coding	poly(ADP-ribose) polymerase family member 14	chr3	122680618	122730840
51421	0	0	15.7065	3.97329	15.7065	up	AMOTL2	ENSG00000114019	LCCP	GO:0005515|GO:0005829|GO:0005923|GO:0016055|GO:0016324|GO:0035329|GO:0042802|GO:0055037	protein-coding	angiomotin like 2	chr3	134355874	134375479
2047	2.99316e-32	2.09156e-31	2.33882	1.22578	2.33882	up	EPHB1	ENSG00000154928	ELK|EPHT2|Hek6|NET	GO:0001525|GO:0001771|GO:0005005|GO:0005515|GO:0005524|GO:0005576|GO:0005829|GO:0005886|GO:0005887|GO:0007411|GO:0018108|GO:0021952|GO:0022008|GO:0030010|GO:0030425|GO:0031290|GO:0031589|GO:0031901|GO:0046328|GO:0046777|GO:0048013|GO:0050965|GO:0051965|GO:0060326|GO:0060996|GO:0060997|GO:0061351|GO:0070062|GO:0070372|GO:1901214	protein-coding	EPH receptor B1	chr3	134615365	135260467
57088	1.25254e-39	8.8606e-39	3.86893	1.95194	3.86893	up	PLSCR4	ENSG00000114698	TRA1	GO:0005509|GO:0005515|GO:0005886|GO:0016021|GO:0017121|GO:0017124|GO:0017128|GO:0019899|GO:0042609|GO:0070062|GO:0071222	protein-coding	phospholipid scramblase 4	chr3	146192339	146251179
57047	4.81255e-05	0.000222024	2.27553	1.1862	2.27553	up	PLSCR2	ENSG00000163746		GO:0005509|GO:0005634|GO:0005886|GO:0016021|GO:0017121|GO:0017128	protein-coding	phospholipid scramblase 2	chr3	146391421	146495991
5359	0	0	3.35252	1.74525	3.35252	up	PLSCR1	ENSG00000188313	MMTRA1B	GO:0001077|GO:0003677|GO:0005154|GO:0005509|GO:0005515|GO:0005634|GO:0005730|GO:0005794|GO:0005829|GO:0005886|GO:0005887|GO:0006366|GO:0006659|GO:0006915|GO:0006953|GO:0010628|GO:0016020|GO:0017121|GO:0017124|GO:0017128|GO:0019899|GO:0030168|GO:0031012|GO:0033003|GO:0035456|GO:0042609|GO:0045071|GO:0045089|GO:0045121|GO:0045944|GO:0051607|GO:0060368|GO:0070062|GO:2000373	protein-coding	phospholipid scramblase 1	chr3	146515180	146544864
9934	0	0	2.1725	1.11936	2.1725	up	P2RY14	ENSG00000174944	BPR105|GPR105|P2Y14	GO:0005886|GO:0005887|GO:0007186|GO:0016021|GO:0035589|GO:0045028|GO:0045029	protein-coding	purinergic receptor P2Y14	chr3	151212117	151278467
8743	0	0	8.79034	3.13592	8.79034	up	TNFSF10	ENSG00000121858	APO2L|Apo-2L|CD253|TL2|TNLG6A|TRAIL	GO:0005102|GO:0005125|GO:0005164|GO:0005515|GO:0005576|GO:0005615|GO:0005887|GO:0006915|GO:0006919|GO:0006955|GO:0007165|GO:0007166|GO:0007267|GO:0008584|GO:0032868|GO:0043065|GO:0043123|GO:0043280|GO:0046872|GO:0070062|GO:0090200|GO:0097296|GO:1902041|GO:1902042|GO:2001238	protein-coding	tumor necrosis factor superfamily member 10	chr3	172505508	172523507
105374219	0	0	9.49002	3.24641	9.49002	up	LINC02068				ncRNA	long intergenic non-protein coding RNA 2068	chr3	172560888	172595607
59345	0	0	3.02244	1.59572	3.02244	up	GNB4	ENSG00000114450	CMTD1F	GO:0004871|GO:0005765|GO:0005829|GO:0005886|GO:0006457|GO:0007165|GO:0021762|GO:0032403|GO:0043209|GO:0070062|GO:0071377	protein-coding	G protein subunit beta 4	chr3	179396089	179451590
27074	0	0	2.14042	1.09789	2.14042	up	LAMP3	ENSG00000078081	CD208|DC LAMP|DC-LAMP|DCLAMP|LAMP|LAMP-3|TSC403	GO:0002250|GO:0005765|GO:0005769|GO:0005886|GO:0010506|GO:0010628|GO:0016021|GO:0031982|GO:0035455|GO:0043154|GO:0046718|GO:0048471|GO:0097233|GO:1901799|GO:1903900	protein-coding	lysosomal associated membrane protein 3	chr3	183122213	183163839
339926	0.00228693	0.00944592	2.21751	1.14894	2.21751	up	EHHADH-AS1	ENSG00000223358			ncRNA	EHHADH antisense RNA 1	chr3	185162871	185191955
64108	0	0	5.48701	2.45602	5.48701	up	RTP4	ENSG00000136514	IFRG28|Z3CXXC4	GO:0001580|GO:0005515|GO:0005737|GO:0006612|GO:0016021|GO:0031849|GO:0051205	protein-coding	receptor transporter protein 4	chr3	187368332	187372076
100874043	0.000167168	0.000748393	2.07527	1.0533	2.07527	up	TPRG1-AS1	ENSG00000234076			ncRNA	TPRG1 antisense RNA 1	chr3	188941715	188947639
952	0	0	4.67159	2.22391	4.67159	up	CD38	ENSG00000004468	ADPRC 1|ADPRC1	GO:0001666|GO:0003953|GO:0005634|GO:0005886|GO:0007165|GO:0007204|GO:0007565|GO:0009986|GO:0016020|GO:0016021|GO:0016740|GO:0016849|GO:0030307|GO:0030890|GO:0032024|GO:0032355|GO:0032526|GO:0032570|GO:0033194|GO:0042493|GO:0043066|GO:0045779|GO:0045892|GO:0045893|GO:0045907|GO:0050135|GO:0050853|GO:0060292|GO:0061809|GO:0070062|GO:0070555|GO:0097190	protein-coding	CD38 molecule	chr4	15778275	15853230
51056	0	0	5.48962	2.4567	5.48962	up	LAP3	ENSG00000002549	HEL-S-106|LAP|LAPEP|PEPS	GO:0004177|GO:0005634|GO:0005654|GO:0005737|GO:0005739|GO:0005802|GO:0005925|GO:0006508|GO:0008235|GO:0030145|GO:0070062	protein-coding	leucine aminopeptidase 3	chr4	17577192	17607972
9353	0.00633111	0.0249958	2.55149	1.35134	2.55149	up	SLIT2	ENSG00000145147	SLIL3|Slit-2	GO:0001657|GO:0001933|GO:0002042|GO:0002689|GO:0005095|GO:0005509|GO:0005515|GO:0005576|GO:0005578|GO:0005615|GO:0005737|GO:0005886|GO:0007411|GO:0008045|GO:0008201|GO:0010593|GO:0010596|GO:0014912|GO:0016020|GO:0021834|GO:0021836|GO:0021972|GO:0030308|GO:0030336|GO:0030837|GO:0031290|GO:0032870|GO:0034260|GO:0035385|GO:0042802|GO:0042803|GO:0043065|GO:0043116|GO:0043237|GO:0043394|GO:0048495|GO:…	protein-coding	slit guidance ligand 2	chr4	20253260	20620561
55300	0	0	2.71344	1.44013	2.71344	up	PI4K2B	ENSG00000038210|ENSG00000281028	PI4KIIB|PIK42B	GO:0004430|GO:0005524|GO:0005737|GO:0005829|GO:0006661|GO:0016020|GO:0046854	protein-coding	phosphatidylinositol 4-kinase type 2 beta	chr4	25160663	25279092
4283	0	0	3.1611	1.66043	3.1611	up	CXCL9	ENSG00000138755	CMK|Humig|MIG|SCYB9|crg-10	GO:0002690|GO:0005125|GO:0005515|GO:0005576|GO:0005615|GO:0006935|GO:0006952|GO:0006954|GO:0006955|GO:0006968|GO:0007165|GO:0007186|GO:0007267|GO:0008009|GO:0009897|GO:0030816|GO:0032496|GO:0042127|GO:0043950|GO:0045663|GO:0048248|GO:0051281|GO:0051607|GO:0060326|GO:0070098|GO:1901741	protein-coding	C-X-C motif chemokine ligand 9	chr4	76001275	76007488
3627	0	0	17.38	4.11936	17.38	up	CXCL10	ENSG00000169245	C7|IFI10|INP10|IP-10|SCYB10|crg-2|gIP-10|mob-1	GO:0005102|GO:0005515|GO:0005576|GO:0005615|GO:0006935|GO:0006954|GO:0006955|GO:0007165|GO:0007166|GO:0007186|GO:0007267|GO:0007517|GO:0008009|GO:0008015|GO:0008201|GO:0008284|GO:0008603|GO:0009409|GO:0009897|GO:0010332|GO:0010818|GO:0010819|GO:0010996|GO:0016525|GO:0030816|GO:0033280|GO:0034605|GO:0042118|GO:0042127|GO:0043950|GO:0045662|GO:0045859|GO:0045944|GO:0048248|GO:0051281|GO:0051607|GO:…	protein-coding	C-X-C motif chemokine ligand 10	chr4	76021117	76023497
6373	0	0	28.999	4.85793	28.999	up	CXCL11	ENSG00000169248	H174|I-TAC|IP-9|IP9|SCYB11|SCYB9B|b-R1	GO:0002690|GO:0005515|GO:0005576|GO:0005615|GO:0006935|GO:0006954|GO:0006955|GO:0007165|GO:0007186|GO:0007267|GO:0008009|GO:0008201|GO:0010818|GO:0030816|GO:0032496|GO:0042127|GO:0043950|GO:0048248|GO:0051281|GO:0070098	protein-coding	C-X-C motif chemokine ligand 11	chr4	76033682	76041415
950	0	0	2.34609	1.23026	2.34609	up	SCARB2	ENSG00000138760	AMRF|CD36L2|EPM4|HLGP85|LGP85|LIMP-2|LIMPII|SR-BII	GO:0001618|GO:0005515|GO:0005765|GO:0005925|GO:0006622|GO:0010976|GO:0016020|GO:0016021|GO:0019899|GO:0031902|GO:0043202|GO:0046718|GO:0070062|GO:1904978|GO:1905123|GO:1905671	protein-coding	scavenger receptor class B member 2	chr4	76158737	76213893
10563	0	0	4.14116	2.05004	4.14116	up	CXCL13	ENSG00000156234	ANGIE|ANGIE2|BCA-1|BCA1|BLC|BLR1L|SCYB13	GO:0002467|GO:0002518|GO:0002544|GO:0002920|GO:0005576|GO:0005615|GO:0005623|GO:0006954|GO:0006955|GO:0007166|GO:0007186|GO:0007204|GO:0007267|GO:0008009|GO:0008201|GO:0010820|GO:0017134|GO:0031724|GO:0031735|GO:0032496|GO:0033625|GO:0033634|GO:0035754|GO:0035768|GO:0035769|GO:0042127|GO:0042742|GO:0045765|GO:0046982|GO:0048018|GO:0048248|GO:0048535|GO:0070098|GO:0090630|GO:2000545	protein-coding	C-X-C motif chemokine ligand 13	chr4	77511753	77611834
10855	0	0	2.74174	1.45509	2.74174	up	HPSE	ENSG00000173083	HPA|HPA1|HPR1|HPSE1|HSE1	GO:0004566|GO:0005515|GO:0005578|GO:0005634|GO:0005654|GO:0005764|GO:0005765|GO:0005975|GO:0006027|GO:0006029|GO:0007160|GO:0010575|GO:0030194|GO:0030198|GO:0030200|GO:0030305|GO:0033690|GO:0043202|GO:0043231|GO:0043395|GO:0045121|GO:0045545|GO:0046983|GO:0051797|GO:0051798|GO:0051897|GO:0060055|GO:0061042	protein-coding	heparanase	chr4	83292461	83335153
6696	0	0	2.34057	1.22686	2.34057	up	SPP1	ENSG00000118785	BNSP|BSPI|ETA-1|OPN	GO:0001649|GO:0005125|GO:0005515|GO:0005576|GO:0005615|GO:0006954|GO:0007155|GO:0007566|GO:0022617|GO:0030198|GO:0031214|GO:0033280|GO:0042995|GO:0045780|GO:0046697|GO:0048471|GO:0048545|GO:0048685|GO:0050840|GO:0070062	protein-coding	secreted phosphoprotein 1	chr4	87975650	87983426
152926	0	0	2.17133	1.11858	2.17133	up	PPM1K	ENSG00000163644	BDP|MSUDMV|PP2Ckappa|PP2Cm|PTMP|UG0882E07	GO:0004722|GO:0005515|GO:0005739|GO:0005759|GO:0006470|GO:0009083|GO:0046872	protein-coding	protein phosphatase, Mg2+/Mn2+ dependent 1K	chr4	88257620	88284769
105369192	0	0	11.425	3.51413	11.425	up	LOC105369192	ENSG00000246375			ncRNA	uncharacterized LOC105369192	chr4	88284942	88331421
55008	0	0	4.47951	2.16334	4.47951	up	HERC6	ENSG00000138642		GO:0000209|GO:0002244|GO:0004842|GO:0005634|GO:0005737|GO:0005829|GO:0042787	protein-coding	HECT and RLD domain containing E3 ubiquitin protein ligase family member 6	chr4	88378739	88443111
51191	0	0	13.4286	3.74723	13.4286	up	HERC5	ENSG00000138646	CEB1|CEBP1	GO:0000079|GO:0000209|GO:0004842|GO:0005515|GO:0005634|GO:0005737|GO:0005829|GO:0032020|GO:0032480|GO:0042296|GO:0042787|GO:0044822|GO:0045087|GO:0048471|GO:0050688|GO:0051607	protein-coding	HECT and RLD domain containing E3 ubiquitin protein ligase 5	chr4	88457117	88506163
8633	0	0	5.97198	2.57821	5.97198	up	UNC5C	ENSG00000182168	UNC5H3	GO:0005042|GO:0005886|GO:0006915|GO:0007411|GO:0007420|GO:0016021|GO:0030054|GO:0030334|GO:0033564|GO:0038007|GO:0043005|GO:0043065|GO:0045202	protein-coding	unc-5 netrin receptor C	chr4	95162504	95549206
105377335	7.2436e-34	5.07287e-33	4.04588	2.01645	4.04588	up	LOC105377335				ncRNA	uncharacterized LOC105377335	chr4	95549129	95552457
3558	0	0	2.63436	1.39745	2.63436	up	IL2	ENSG00000109471	IL-2|TCGF|lymphokine	GO:0000165|GO:0001933|GO:0002250|GO:0002903|GO:0005088|GO:0005125|GO:0005134|GO:0005576|GO:0005615|GO:0005622|GO:0006955|GO:0007155|GO:0007204|GO:0007205|GO:0007267|GO:0008083|GO:0008284|GO:0019209|GO:0030101|GO:0030217|GO:0030246|GO:0030307|GO:0030890|GO:0031851|GO:0032729|GO:0032740|GO:0034105|GO:0042104|GO:0042523|GO:0043066|GO:0043208|GO:0043547|GO:0045471|GO:0045591|GO:0045822|GO:0045944|GO:…	protein-coding	interleukin 2	chr4	122451470	122456725
59067	5.55034e-05	0.000255383	2.05753	1.04091	2.05753	up	IL21	ENSG00000138684	CVID11|IL-21|Za11	GO:0001819|GO:0005125|GO:0005126|GO:0005134|GO:0005615|GO:0005622|GO:0006955|GO:0007165|GO:0008284|GO:0030890|GO:0032740|GO:0034105|GO:0042102|GO:0042503|GO:0042511|GO:0042517|GO:0045078|GO:0045954|GO:0048469|GO:0050729	protein-coding	interleukin 21	chr4	122612628	122621069
3600	0	0	2.27393	1.18519	2.27393	up	IL15	ENSG00000164136	IL-15	GO:0001779|GO:0001866|GO:0005125|GO:0005126|GO:0005515|GO:0005576|GO:0005615|GO:0005654|GO:0005737|GO:0005768|GO:0005794|GO:0005887|GO:0006954|GO:0006955|GO:0007165|GO:0007267|GO:0007568|GO:0008284|GO:0009986|GO:0014732|GO:0016020|GO:0030212|GO:0032740|GO:0032819|GO:0032825|GO:0034105|GO:0042102|GO:0042506|GO:0042517|GO:0045062|GO:0045580|GO:0048469|GO:0048535|GO:0048662|GO:0050691|GO:0050729|GO:…	protein-coding	interleukin 15	chr4	141636599	141733987
104326058	5.22362e-07	2.62487e-06	2.01936	1.0139	2.01936	up	SMAD1-AS1	ENSG00000250902			ncRNA	SMAD1 antisense RNA 1	chr4	145514615	145517118
105377488	3.38832e-06	1.64893e-05	2.70353	1.43485	2.70353	up	LOC105377488				ncRNA	uncharacterized LOC105377488	chr4	151799500	151943933
2982	0	0	2.09625	1.06781	2.09625	up	GUCY1A3	ENSG00000164116	GC-SA3|GUC1A3|GUCA3|GUCSA3|GUCY1A1|MYMY6	GO:0004016|GO:0004383|GO:0004872|GO:0005515|GO:0005525|GO:0005886|GO:0006182|GO:0007263|GO:0008015|GO:0008074|GO:0008217|GO:0020037|GO:0030828|GO:0052565|GO:0060087	protein-coding	guanylate cyclase 1 soluble subunit alpha	chr4	155666711	155737062
105377507	3.7887e-07	1.91401e-06	2.40841	1.26808	2.40841	up	LOC105377507				ncRNA	uncharacterized LOC105377507	chr4	155854738	155910110
6999	1.09636e-35	7.70312e-35	3.76404	1.91228	3.76404	up	TDO2	ENSG00000151790	TDO|TO|TPH2|TRPO	GO:0004833|GO:0005515|GO:0005829|GO:0006569|GO:0016597|GO:0019441|GO:0019442|GO:0019825|GO:0020037|GO:0042802|GO:0046872|GO:0055114	protein-coding	tryptophan 2,3-dioxygenase	chr4	155903693	155920406
59350	0	0	32.3236	5.01452	32.3236	up	RXFP1	ENSG00000171509	LGR7|RXFPR1	GO:0004930|GO:0005515|GO:0005886|GO:0007188|GO:0016021|GO:0046872	protein-coding	relaxin/insulin like family peptide receptor 1	chr4	158315311	158653372
55601	0	0	7.37859	2.88335	7.37859	up	DDX60	ENSG00000137628		GO:0003690|GO:0003725|GO:0003727|GO:0004386|GO:0005515|GO:0005524|GO:0005737|GO:0009615|GO:0045087|GO:0045111|GO:0051607|GO:1900245|GO:1900246	protein-coding	DExD/H-box helicase 60	chr4	168216293	168318807
91351	0	0	5.23306	2.38765	5.23306	up	DDX60L	ENSG00000181381		GO:0003723|GO:0004386|GO:0005524	protein-coding	DEAD-box helicase 60-like	chr4	168356735	168480514
731424	0	0	6.01061	2.58751	6.01061	up	MIR3945HG				ncRNA	MIR3945 host gene	chr4	184844585	184855751
100288687	4.12547e-17	2.78451e-16	2.73081	1.44933	2.73081	up	DUX4	ENSG00000260596	DUX4L	GO:0000976|GO:0005515|GO:0005634|GO:0005654|GO:0006351|GO:0006915|GO:0008285|GO:0031965|GO:0045944|GO:0070317	protein-coding	double homeobox 4	chr4	190173774	190175845
101928857	7.94701e-07	3.96269e-06	3.09624	1.63052	3.09624	up	CTD-3080P12.3	ENSG00000249201			ncRNA	uncharacterized LOC101928857	chr5	1173141	1178605
4651	0	0	2.15963	1.11079	2.15963	up	MYO10	ENSG00000145555		GO:0001726|GO:0003774|GO:0005515|GO:0005516|GO:0005524|GO:0005547|GO:0005730|GO:0005737|GO:0005829|GO:0005886|GO:0005938|GO:0008360|GO:0016459|GO:0022409|GO:0030027|GO:0030507|GO:0030705|GO:0030898|GO:0031527|GO:0032433|GO:0038096|GO:0043005|GO:0043025|GO:0051015|GO:0051489|GO:0060002	protein-coding	myosin X	chr5	16661914	16936276
5618	0	0	4.76794	2.25337	4.76794	up	PRLR	ENSG00000113494	HPRL|MFAB|hPRLrI	GO:0004925|GO:0005515|GO:0005576|GO:0005886|GO:0006694|GO:0007166|GO:0007171|GO:0007566|GO:0007595|GO:0009986|GO:0016021|GO:0017046|GO:0031904|GO:0038161|GO:0042110|GO:0042803|GO:0042977|GO:0042978|GO:0043066|GO:0046872|GO:0060397	protein-coding	prolactin receptor	chr5	35048756	35230589
6507	0	0	2.40408	1.26548	2.40408	up	SLC1A3	ENSG00000079215	EA6|EAAT1|GLAST|GLAST1	GO:0001504|GO:0005313|GO:0005314|GO:0005886|GO:0006537|GO:0006811|GO:0007268|GO:0007605|GO:0009416|GO:0009449|GO:0009611|GO:0009986|GO:0014047|GO:0015171|GO:0016020|GO:0016021|GO:0016595|GO:0021545|GO:0031223|GO:0042493|GO:0043005|GO:0043025|GO:0046677|GO:0048667|GO:0050806|GO:0050885|GO:0051938|GO:0070779|GO:0089711	protein-coding	solute carrier family 1 member 3	chr5	36606355	36688334
[truncated: 410 more rows]

## Sheet: ST3D
Supplementary Table 3D: Canonical pathways of 740 downregulated genes in 9 unstimulated middle aged Vs 9 stimulated middle aged cases with value p<0.05.
[truncated: 106 more rows]

## Sheet: ST3E
Supplementary Table 2C: 789 differentially expressed genes in 4 stimulated young Vs 4 unstimulated young cases with corrected value p<0.05.
[truncated: 793 more rows]

[truncated: 2 more sheets: ST3F, ST3G]
