# Supplementary material for: Changes in the innate immune response to SARS-CoV-2 with advancing age in humans
Source: Immun Ageing. 2024 Mar 21;21:21. doi: 10.1186/s12979-024-00426-3 (PMC10956333; doi:10.1186/s12979-024-00426-3)
Supplement: Supplementary file 4 — Supplementary Material 4 [file 12979_2024_426_MOESM4_ESM.xlsx]

## Sheet: ST4
	ST4: Antibodies used for flow cytometry.
	DCs and Monocytes
	Antibody:	Fluorochrome:	Clone:	Manufacturer:
	Lineage (CD3, CD14, CD16, CD19, CD20, CD56)	FITC	UCHT1; HCD14; 3G8; HIB19; 2H7; HCD56;	BioLegend
	HLA-DR	PerCP	L-243	BioLegend
	CD11c	APC	Bu15	BioLegend
	CD123	BV421	6H6	BioLegend
	CD86	PE	IT2.2	BioLegend
	CD14	BV650	M5E2	BioLegend
	BD Horizon™ Fixable Viability Stain 510			BD Bioscience
	CD8 T Cells:
	Antibody:	Fluorochrome:	Clone:	Manufacturer:
	CD8 T Cells:	PerCP	SK-1	BioLegend
	Granzyme B	AL647	GB11	BioLegend
