# Supplementary material for: Changes in the innate immune response to SARS-CoV-2 with advancing age in humans
Source: Immun Ageing. 2024 Mar 21;21:21. doi: 10.1186/s12979-024-00426-3 (PMC10956333; doi:10.1186/s12979-024-00426-3)
Supplement: Supplementary file 5 — Supplementary Material 5 [file 12979_2024_426_MOESM5_ESM.xlsx]

## Sheet: Fig.1
			CD14 HLADR															CD11c HLADR								CD123 HLADR
	Age	Gender	Young	IRR		AGE	GENDER	Mid-age	IRR		AGE	GENDER	Aged	IRR				Young	IRR	Mid-age	IRR	Aged	IRR			Young	IRR	Mid-age	IRR	Aged	IRR
	39	M	19885	21479		58	F	62899	76221		73	M	10950	10574				29329	31063	93584	112970	31644	32173			45786	112406	20968	27231	24877	25326
	33	M	9688	10578		57	F	6676	7338		71	F	7516	12916				18075	26607	53143	60007	42533	44712			86347	103562	22032	28154	32445	18147
	27	M	11256	13620		52	M	14700	14445		73	M	10239	10140				19859	24752	37428	44099	40409	48852			69265	76963	18779	23639	17267	16852
	40	F	8966	13794		56	M	9295	19448		73	F	9822	16104				18201	21760	56928	76658	50493	88910			60054	58967	13251	18184	14500	19350
	24	F	6954	8443		58	F	22816	34349		74	F	14905	12345				18835	24995	38681	61144	35978	29493			13873	11995	25836	32552	29782	31803
	26	M	8259	10176		58	F	14384	24353		72	F	24241	50023				9827	10168	78794	118285	33122	45913			5071	3353	15487	20579	18357	46114
	38	F	11034	24883		63	M	15037	18135		72	M	20338	28173				16195	14847	35542	95957	66978	70912			51125	79447	27512	37956	48875	61216
	25	M	45032	50238		55	F	11597	13961		69	M	18533	27272				39931	56536	54174	63059	45643	59847			62719	87648	20733	22527	23167	33479
	25	M	39080	45247		57	F	10259	10011		70	F	22934	20242				53178	70834	54130	65894	48477	81645			79509	110274	15642	16277	26468	27310
	39	F	29477	38668		55	M	9415	13962		70	F	43485	41844				60626	75015	72585	83574	75668	104225			48443	43035	29376	33915	27510	28666
	40	F	21045	19248		54	F	22703	13119		84	F	26137	43973				80328	86048	13778	11770	23146	27251			34459	34884	14569	12722	15041	54830
	29	F	22797	26233		57	M	42700	41825		90	F	25104	24540				65309	64022	20887	15405	38450	38444			11122	16787	4736	3469	50106	50012
	40	F	6597	8540		57	F	17814	22760		69	F	10788	10769				39132	67446	9836	8921	51718	51742			46021	53377	7563	11668	35390	35762
	26	F	7512	8632		52	M	13387	15385		84	M	28077	23270				40796	34208	31717	58143	46858	41925			43479	75275	13043	15023	61948	69837
	37	F	15318	27562		43	M	45092	48545		74	F	34572	40109				65004	96884	94454	90090	53764	102332			95389	107255	9837	13384	54194	84211
	29	M	26673	28869		42	F	50482	61791		85	F	54241	42640				91408	94028	61819	69269	47452	49118			101238	107578	81289	103077	74608	67065
	37	F	32877	42646		51	M	50941	55800		68	F	18754	20798				109240	153289	133881	125921	69580	86211			41235	45637	48875	78520	34212	43382
	40	M	33600	30829		53	M	61572	63912		71	F	25141	17923				21839	37978	131657	133166	56824	58881			108673	107963	145531	132203	55292	48401
	25	F	40117	40250		48	F	47806	50240		80	F	15999	17511				169348	152151	84447	61738	45746	48456			39192	40916	139088	151763	37745	39022
	29	F	29427	27018		46	F	48721	51431		89	F	16901	17212				58168	91851	81379	73258	36750	38987			81921	117199	50631	55331	24531	39856
Mean	32.4		21279.7	24847.7		53.6		28914.8	32851.6		75.55		21933.8	24418.9				51231.4	61724.1	61942.2	71466.4	47061.7	57501.4			56246.1	69726.1	36238.9	41908.7	35315.8	42032.1
SEM	1.42607		2807.88	2982.22		1.20394		4390.85	4778.31		1.57024		2625.98	2830.69				8765.65	9365.06	7792.03	7913.03	2935.16	5286.88			6598.01	8260.07	9036.99	9349.86	3779.09	4122.39
		CD14 CD86									CD11c CD86								CD123 CD86
		Young	IRR	Mid-age	IRR	Aged	IRR				Young	IRR	Mid-age	IRR	Aged	IRR			Young	IRR	Mid-age	IRR	Aged	IRR
		3158	3730	3322	6603	2221	2139				4297	4311	5091	16075	3085	3129			1404	2689	737	1005	841	961
		4699	6712	2508	3546	3920	6667				5316	5757	7292	9149	3916	5570			5180	16198	495	689	1489	725
		4713	5818	4342	4830	3542	3802				3844	3634	6279	7204	6942	7152			6436	9449	533	727	644	545
		3608	5379	3440	6471	3111	7489				4636	4901	7422	10311	6284	14068			6331	9430	674	757	559	644
		3691	3947	4445	6549	2283	2905				4011	4169	3085	5391	2742	2680			6626	7110	502	1027	529	369
		2817	3394	6676	14625	6677	8617				2998	3199	10011	21217	5739	8258			1203	3865	975	1138	950	731
		4771	9568	4345	6168	2899	5601				1854	2192	5796	13139	4814	6227			7877	6126	759	721	1100	1108
		5203	5393	2198	2840	4155	7701				2117	1831	5156	6181	6012	5004			1898	9930	365	435	368	413
		5310	5527	2691	3692	3803	4150				3371	2703	5523	8668	5989	4067			3940	17605	1055	735	609	611
		4881	6163	3826	6663	5299	8838				2342	2355	8787	11232	3491	2928			2227	15023	1329	658	317	248
		2088	2020	11451	8710	6264	9960				2870	3378	7304	12241	2069	2468			921	946	7753	6495	1869	1680
		2490	3118	5990	9003	2087	2569				4062	5559	6101	6098	3517	3525			768	692	5878	9469	1754	978
		10027	9022	3615	6584	1134	1379				5988	9430	3732	3631	2654	2283			335	438	426	597	427	324
		7451	7368	5161	10027	4835	4807				4067	4375	15702	17689	11038	8714			2351	2238	275	314	3374	2682
		2339	4888	6193	7251	5424	6790				3885	4151	10883	14643	6885	12040			438	965	1744	1784	2806	5519
		8113	9945	4795	9672	6964	9009				6245	17696	8235	5029	7890	6197			6268	5618	541	634	1961	2449
		4222	9146	8881	10184	1634	2088				8423	7765	7149	9660	2389	3055			438	965	3646	4782	721	537
		5027	6099	10878	12064	4661	2938				6110	17577	4326	6767	6197	4601			6268	5618	2966	3021	2626	509
		10574	11256	5986	6344	1765	1998				15319	17830	14869	13330	6197	4601			4013	3426	1268	998	644	966
		3856	3577	5354	6134	2567	3124				12291	29382	3678	4634	4895	3430			423	768	1323	1156	2351	2238
	Mean	4951.9	6103.5	5304.85	7398	3762.25	5128.55				5202.3	7609.75	7321.05	10114.5	5137.25	5499.85			3267.25	5954.95	1662.2	1857.1	1296.95	1211.85
	SEM	533.001	574.853	573.209	652.411	389.706	622.06				755.339	1630.81	762.651	1072.05	497.876	717.594			586.274	1213.65	443.549	532.756	206.613	277.755

## Sheet: Fig.2
	IL-29							IFN-a							TNF-a							IL-6							IL-1RA
	Young	IRR	Mid-age	IRR	Aged	IRR		Young	IRR	Mid Age	IRR	Aged	IRR		Young	IRR	Mid-age	IRR	Aged	IRR		Young	IRR	Mid-age	IRR	Aged	IRR		Young	IRR	Mid Age	IRR	Aged	IRR
	213	345	39	115	78	578		0	0	0	10	0	0		255	629	231	247	356	636		16	39	15	24	2	28		3134	4715	4622	7559	3194	2743
	61	485	174	177	16	288		1	2	0	52	13	27		243	305	301	449	278	278		19	31	37	68	6	10		4542	5693	4405	5928	3069	4795
	30	62	42	105	22	32		0	6	0	17	5	6		278	636	270	1046	216	301		11	12	11	19	0	91		4551	4941	4397	5072	4808	2876
	51	193	26	59	17	154		0	4	0	2	7	7		258	644	278	309	208	309		11	97	58	20	37	38		3675	4563	4240	3640	4595	4050
	38	103	39	54	50	36		8	26	0	4	4	31		371	601	223	348	223	356		13	177	10	17	7	13		2770	3362	2886	5417	4035	7665
	0	353	36	66	0	699		6	43	0	2	7	19		309	551	286	426	208	294		53	189	39	103	20	17		4174	4938	4808	8648	3204	11137
	0	118	38	514	0	540		8	40	0	8	2	17		356	449	227	621	247	317		19	28	12	26	7	19		4154	5068	3981	4415	7528	6224
	0	2502	38	96	0	98		7	59	0	5	1	29		223	251	255	738	270	578		98	54	10	11	5	24		3648	6826	3729	11174	3204	6127
	59	2246	84	823	0	520		5	36	8	8	3	10		225	455	364	661	223	231		11	16	13	15	6	11		4729	9319	4131	6861	6895	4327
	560	1310	23	132	0	62		7	25	6	11	0	7		477	699	205	856	255	239		27	1002	13	88	13	15		2957	3962	3446	9242	4119	7312
	0	418	89	93	0	98		9	26	6	32	3	1		383	473	255	777	231	247		629	746	32	114	21	111		3262	4213	3145	4516	5551	5527
	2	678	40	65	133	704		2	14	5	23	3	1		582	781	223	262	231	247		74	949	10	8	11	11		3443	6436	5288	5595	3994	8185
	143	736	24	54	0	33		4	19	0	30	1	11		660	905	200	255	270	527		868	1294	40	648	21	32		6120	6392	3823	7726	5534	7297
	182	729	31	150	0	6		9	15	7	16	5	40		247	255	200	231	348	356		745	1229	7	1030	14	16		3994	5886	4241	6863	4622	9251
	930	1577	45	68	0	1176		8	10	2	15	8	27		348	504	270	410	387	371		8	40	12	1001	21	62		3699	4591	4134	4866	5151	5418
	0	66	0	531	43	36		1	4	2	12	8	26		223	247	245	260	262	239		411	617	29	977	25	95		3176	3194	4918	7059	6515	4230
	615	1924	42	136	143	530		11	16	13	23	19	2		824	1252	310	320	216	223		79	119	902	974	15	27		3284	3371	8149	8645	4124	2769
	73	257	0	123	0	82		7	26	11	9	6	21		223	231	199	230	255	185		1595	1651	19	762	10	20		2687	2816	5714	10437	6359	3622
	55	80	182	247	11	230		5	11	10	2	0	1		356	391	310	260	323	231		16	96	5	12	7	13		3750	11270	7289	12681	4133	6780
	113	516	24	73	0	77		9	14	3	0	0	0		258	367	231	345	243	221		8	12	15	58	11	14		2668	2819	7425	4895	3259	4333
Mean	156.25	734.9	50.8	184.05	25.65	298.95		5.35	19.8	3.65	14.05	4.75	14.15		354.95	531.3	254.15	452.55	262.5	319.3		235.55	419.9	64.45	298.75	12.95	33.35		3720.85	5218.75	4738.55	7061.95	4694.65	5733.4
SEM	56.2106	170.161	10.8168	45.3596	9.80904	71.7591		0.792315	3.46608	0.960469	2.87226	1.07575	2.80251		36.6611	56.8593	9.96607	54.4611	11.6607	27.836		93.6695	118.481	44.1939	92.1071	2.01504	6.91881		187.762	475.4	317.013	550.682	298.794	508.223
	TREM-1							CXCL-10							CCL-2							CCL-4							CXCL-8
	Young	IRR	Mid Age	IRR	Aged	IRR		Young	IRR	Mid Age	IRR	Aged	IRR		Young	IRR	Mid-age	IRR	Aged	IRR		Young	IRR	Mid-age	IRR	Aged	IRR		Young	IRR	Mid-age	IRR	Aged	IRR
	374	387	474	405	343	350		153	467	406	805	285	685		56	121	112	627	154	367		7	13	5	19	28	29		1313	1561	1142	1307	517	1465
	360	331	464	616	372	443		63	367	79	395	288	234		179	166	870	1101	8	168		5	11	47	51	8	20		617	808	536	527	334	657
	492	460	419	450	348	436		230	579	219	557	115	109		58	287	107	493	56	83		10	55	2	21	9	12		1417	1208	700	666	418	533
	350	374	398	460	346	360		66	357	219	770	276	458		406	731	20	218	15	265		11	17	7	17	15	12		1433	991	442	820	184	562
	499	457	357	346	488	450		105	443	341	485	507	304		78	275	68	209	129	62		13	14	17	19	13	39		1934	1406	77	766	693	1137
	398	384	488	339	796	1194		216	379	221	622	114	478		72	132	31	113	18	223		17	19	4	55	6	7		425	536	1267	1600	134	1105
	457	374	374	370	372	424		460	481	279	330	174	216		75	456	125	693	11	116		9	11	17	20	13	5		425	572	53	692	438	1819
	343	319	511	478	420	815		338	445	120	162	12	229		0	218	35	224	12	301		9	10	15	29	2	15		97	398	383	401	157	1940
	419	377	391	319	294	476		459	547	144	171	0	521		25	335	29	150	30	362		14	53	11	15	2	8		595	729	311	1193	604	1420
	384	401	350	343	326	369		107	131	16	255	0	349		455	539	26	100	77	596		17	160	15	15	0	10		434	520	338	374	1250	1369
	312	377	353	374	295	401		98	119	34	285	8	477		64	210	40	167	44	111		18	37	18	26	1	11		501	781	398	681	994	1445
	396	353	384	446	346	450		53	232	3	204	0	500		26	298	43	101	41	346		16	21	10	14	9	38		463	635	0	0	442	480
	367	357	384	391	545	516		1	117	25	79	98	566		21	156	202	338	277	1125		30	24	13	17	7	4		436	676	220	774	1497	1952
	377	377	350	336	408	436		94	120	78	396	0	246		307	445	0	244	197	384		7	10	6	45	6	5		45	605	149	326	1719	2083
	426	401	410	502	432	467		156	470	9	117	163	162		160	275	203	307	87	365		13	186	39	29	14	48		406	678	1098	1540	624	2123
	391	339	412	429	637	662		112	252	104	126	209	516		85	320	0	295	5	391		50	180	22	2	11	11		529	938	356	567	1340	1464
	360	346	499	495	412	527		169	196	0	125	378	449		395	481	100	253	284	524		38	247	15	83	18	9		1422	1944	280	478	362	1074
	413	419	405	439	453	481		0	69	59	314	168	487		201	407	228	282	207	640		68	28	63	6	7	6		1278	1245	389	456	978	1784
	346	357	534	506	333	415		436	449	25	146	8	314		441	511	118	164	331	419		10	14	28	7	19	126		1146	1363	478	614	581	760
	374	339	377	346	415	427		44	3	36	282	12	164		581	632	0	228	80	139		70	78	60	92	4	1		321	437	1156	1467	657	1546
Mean	391.9	376.45	416.7	419.5	419.05	504.95		168	311.15	120.85	331.3	140.75	373.2		184.25	349.75	117.85	315.35	103.15	349.35		21.6	59.4	20.7	29.1	9.6	20.8		761.85	901.55	488.65	762.45	696.15	1335.9
SEM	10.8025	8.44034	12.9072	17.131	27.3737	43.3304		32.6276	39.4065	27.0201	48.5052	32.8096	35.8529		40.0563	38.2005	42.5763	54.8184	23.2048	55.0906		4.39342	16.2042	4.00467	5.45358	1.56171	6.25872		119.042	94.3155	86.2801	98.0412	102.058	119.029

## Sheet: Fig. 3
	IFN-a (Day 7)							IL-29 (Day 7)
	Young	IRR	Mid-age	IRR	Aged	IRR		Young	IRR	Mid-age	IRR	Aged	IRR
	0	129	0	223	0	62		0	15310	0	18034	0	0
	1	4	0	84	1	261		0	81448	0	47207	0	5379
	1	273	0	30	1	369		0	0	0	0	0	0
	1	212	0	340	1	1		0	0	0	0	2690	0
	1	53	1	11	1	23		0	0	0	3379	0	17310
	3	23	1	310	1	25		0	31017	0	0	0	26034
	2	29	1	290	20	2		0	0	0	0	0	0
	2	25	1	58	2	2		0	0	0	0	0	0
	3	20	1	117	19	2		0	38138	0	0	0	0
	4	19	1	28	21	17		0	0	0	2000	0	41121
	2	24	1	35	2	26		0	0	0	0	0	0
	2	15	1	368	2	22		0	8793	0	0	0	0
	1	2	1	129	1	16		0	0	0	0	0	0
	1	14	3	21	2	2		0	0	0	0	0	0
	1	7	1	43	2	2		0	0	0	0	0	0
	1	18	3	15	2	13		0	17914	0	0	0	0
	2	3	2	17	2	44		0	0	0	0	0	0
	2	4	2	16	2	13		0	0	0	0	0	0
	2	8	2	12	1	9		0	16783	0	0	0	0
	1	7	2	14	2	13		0	9146	0	0	0	0
Mean	1.65	44.45	1.2	108.05	4.25	46.2		0	10927.5	0	3531	134.5	4492.2
SEM	0.208693	16.5188	0.2	27.8453	1.52501	21.2034		0	4489.78	0	2470.77	134.5	2456.83
	CD8							CTLs							IFN-g
	Young	IRR	Mid-age	IRR	Aged	IRR		Young	IRR	Mid-age	IRR	Aged	IRR		Young	IRR	Mid-age	IRR	Aged	IRR
	34.3	26.4	34.3	30.8	23.8	20.6		7.11	4.66	41.6	39.3	66	62.9		229	2045	730	2109	1332	1127
	33.3	28.4	19.2	18.1	27.7	20.6		28.8	33	29.3	38.6	36.2	19.6		97	393	319	282	110	1136
	27.6	20.6	38.1	34.8	20.7	19.2		8	27	41.7	47.8	54.1	53.5		38	847	278	714	0	566
	18.3	20.2	21.5	17.6	12.1	10.3		22.4	26.8	48.8	50.6	22.2	33		0	283	701	2712	0	0
	24.8	22.3	19.8	22.7	16.3	18.2		34.9	35.3	20.8	19.7	44.5	36.3		93	102	542	2126	20	671
	30.1	24.3	16.7	18.4	29.8	29.2		25	29	15.1	15.7	16.1	15.4		324	3801	791	1310	12	57
	29.2	28.3	19.2	20.3	23.3	15.9		17.4	22.2	17.8	22.7	35.7	39.2		0	8479	0	42	6822	0
	13.3	9.64	22.4	31.7	32.9	30.4		1.99	8.89	32.6	48.1	33.5	10.8		0	803	0	1395	0	0
	24.2	22	12.7	12.8	27	4.34		23.1	25.9	20.2	20.4	29.1	33.4		317	2122	104	1893	0	0
	14.6	14.4	16.1	12.2	26.9	27.2		27.9	29.6	9.74	10.2	36.7	23.1		0	8821	0	818	0	1990
	14.5	14.8	14.5	13.1	6.92	7.53		11.4	12.5	5.5	5.07	70.8	65.2		0	672	0	1177	0	5977
	32	31.5	20.9	15.6	24.1	25.3		1.56	1.86	14	23.3	35.6	34.4		0	3204	502	3377	0	1391
	21.4	21	28.7	24.7	32	34.3		21.8	23.3	0.19	28.4	32.3	28.8		707	3475	0	1567	0	0
	33.3	28.4	11.9	12.3	18.1	17.6		27.1	50.4	5.14	5.12	43.2	24.3		180	7518	0	8868	0	0
	27.6	20.6	14.5	13.1	14.3	13.6		8.01	14.8	10.6	11.2	40.7	36.2		2153	2786	4187	7428	0	0
	25.8	23	25.4	25	31.6	25.4		4.21	36.1	34	45.3	6.57	6.52		254	5360	0	2568	0	842
	16	12.9	20.9	20.1	10.4	9.55		17.5	54.2	12.7	17.3	47.3	46.1		1457	4278	782	10018	0	381
	22.5	21.9	15.9	14.6	9.04	12.2		28	47.3	10.5	27.3	1.88	0.73		0	744	1247	2333	1035	3286
	21.8	18.4	11.9	11.6	4.34	6.9		2.4	26.5	11.7	18.9	62.1	56.5		0	143	681	3895	0	0
	11.8	12.9	15.6	15.3	8.95	8.19		4.77	4.92	2.49	7.05	8.45	4.74		0	0	1260	3191	4	1124
Mean	23.82	21.097	20.01	19.24	20.0125	17.8255		16.1675	25.7115	19.223	25.102	36.15	31.5345		292.45	2793.8	606.2	2891.15	466.75	927.4
SEM	1.6131	1.32825	1.58544	1.56927	2.05352	1.95737		2.41837	3.32798	3.16134	3.36057	4.24182	4.23282		124.836	634.567	210.169	616.583	344.279	327.14
